# Supplementary material for: Differential response to prolonged amoxicillin treatment: long-term resilience of the microbiome versus long-lasting perturbations in the gut resistome
Source: Gut Microbes. 2022 Dec 28;15(1):2157200. doi: 10.1080/19490976.2022.2157200 (PMC9809947; doi:10.1080/19490976.2022.2157200)
Supplement: Supplemental Material [file KGMI_A_2157200_SM8536.zip]

Archive with 37 entries (34 files):
- Supplementary information/
- Supplementary information/File S4 Validation of the novel class A beta-lactamase gene.docx
- Supplementary information/Supplementary Figure 1.pdf
- Supplementary information/Supplementary Figure 2 new.pdf
- Supplementary information/Supplementary Figure 3 new.pdf
- Supplementary information/Supplementary Figure 4.pdf
- Supplementary information/Supplementary Figure 5.pdf
- Supplementary information/Supplementary Figure 6.pdf
- Supplementary information/Supplementary Figure 7.pdf
- Supplementary information/Supplementary Figure 8.pdf
- Supplementary information/Supplementary Figure 9.pdf
- Supplementary information/Table S1 Shotgun sequencing statistics.xlsx
- Supplementary information/Table S2 Functional libraries statistics.xlsx
- Supplementary information/Table S3 LefSe output.xlsx
- Supplementary information/Table S5 Procrustes analysis result.docx
- Supplementary information/Table S6 MetaPhlan3 output.xlsx
- Supplementary information/Table S7 ARG count table.xlsx
- Supplementary information/Table S8 Sample metadata.xlsx
- Supplementary information_Revised/
- Supplementary information_Revised/Supplementary information/
- Supplementary information_Revised/Supplementary information/File S4 Validation of the novel class A beta-lactamase gene.docx
- Supplementary information_Revised/Supplementary information/Supplementary Figure 1.pdf
- Supplementary information_Revised/Supplementary information/Supplementary Figure 2.pdf
- Supplementary information_Revised/Supplementary information/Supplementary Figure 3.pdf
- Supplementary information_Revised/Supplementary information/Supplementary Figure 4.pdf
- Supplementary information_Revised/Supplementary information/Supplementary Figure 5.pdf
- Supplementary information_Revised/Supplementary information/Supplementary Figure 6.pdf
- Supplementary information_Revised/Supplementary information/Supplementary Figure 7.pdf
- Supplementary information_Revised/Supplementary information/Supplementary Figure 8.pdf
- Supplementary information_Revised/Supplementary information/Supplementary Figure 9.pdf
- Supplementary information_Revised/Supplementary information/Table S1 Shotgun sequencing statistics.xlsx
- Supplementary information_Revised/Supplementary information/Table S2 Functional libraries statistics.xlsx
- Supplementary information_Revised/Supplementary information/Table S3 LefSe output.xlsx
- Supplementary information_Revised/Supplementary information/Table S5 Procrustes analysis result.docx
- Supplementary information_Revised/Supplementary information/Table S6 MetaPhlan3 output.xlsx
- Supplementary information_Revised/Supplementary information/Table S7 ARG count table.xlsx
- Supplementary information_Revised/Supplementary information/Table S8 Sample metadata.xlsx
