# Supplementary material for: Differential response to prolonged amoxicillin treatment: long-term resilience of the microbiome versus long-lasting perturbations in the gut resistome
Source: Gut Microbes. 2022 Dec 28;15(1):2157200. doi: 10.1080/19490976.2022.2157200 (PMC9809947; doi:10.1080/19490976.2022.2157200)
Supplement: Supplemental Material [file KGMI_A_2157200_SM8536.zip › Supplementary information/Table S1 Shotgun sequencing statistics.xlsx]

## Sheet: Stats_MODIC_Fecal
#SAMPLE	number of raw paired-end reads	no of reads removed due to quality trimming and human contamination removal	% of reads removed due to quality trimming and human contamination removal	number of trimmed, non-human, paired-end (clean) reads	no of reads classified as Bacterial	% of clean reads classified as Bacterial	number of reads aligning to CARD database	% of clean reads aligned to CARD
P1P0	25424189	1591359	6.26	23832830	10270242	43.09	42899	0.18
P4P0	28666265	895961	3.13	27770304	15135089	54.5	38878	0.14
P4P100	23449129	1156693	4.93	22292436	12714764	57.04	40126	0.18
P4P365	27111298	879980	3.25	26231318	17327903	66.06	47216	0.18
P5P0	28176680	888220	3.15	27288460	13537675	49.61	10915	0.04
P5P100	25817105	714041	2.77	25103064	13476426	53.68	5021	0.02
P5P365	27196439	843794	3.1	26352645	13646132	51.78	10541	0.04
P7P0	23994728	770373	3.21	23224355	11700124	50.38	27869	0.12
P1P100	21404736	1531702	7.16	19873034	8160764	41.06	35771	0.18
P7P100	25892466	754679	2.91	25137787	14614337	58.14	30165	0.12
P7P365	21463703	663723	3.09	20799980	12170479	58.51	24960	0.12
P8A0	24346749	777125	3.19	23569624	10509125	44.59	14142	0.06
P8A100	28354619	826546	2.92	27528073	14693943	53.38	22022	0.08
P8A365	34376771	1167190	3.4	33209581	15902830	47.89	26568	0.08
P9A0	39201772	1254011	3.2	37947761	14509245	38.23	22769	0.06
P9A100	32289015	913437	2.83	31375578	10901491	34.75	18825	0.06
P9A365	37262964	1232191	3.31	36030773	17800284	49.4	21618	0.06
P10P0	39742610	1145230	2.88	38597380	19165302	49.65	69475	0.18
P10P100	29081882	851690	2.93	28230192	15064005	53.36	90337	0.32
P1P365	25890745	1222635	4.72	24668110	9307319	37.73	78938	0.32
P10P365	30412211	1563514	5.14	28848697	13363805	46.32	138474	0.48
P11P0	33756045	1055532	3.13	32700513	11670947	35.69	26160	0.08
P11P100	29190239	772918	2.65	28417321	10907978	38.38	22734	0.08
P11P365	41599878	1237071	2.97	40362807	16391106	40.61	56508	0.14
P12P0	36748360	1051872	2.86	35696488	18524589	51.89	57114	0.16
P12P100	27342268	833251	3.05	26509017	12262841	46.26	37113	0.14
P12P365	26265302	2578129	9.82	23687173	8010361	33.82	33162	0.14
P13A0	36580503	1031412	2.82	35549091	23182314	65.21	7110	0.02
P13A100	34764499	1017045	2.93	33747454	21167835	62.72	13499	0.04
P13A365	36763207	1061299	2.89	35701908	19411923	54.37	14281	0.04
P2P0	22972459	901679	3.93	22070780	5808625	26.32	22071	0.1
P14A0	24795401	753367	3.04	24042034	15515605	64.54	38467	0.16
P14A100	27976625	878149	3.14	27098476	16773821	61.9	54197	0.2
P14A365	27823065	1328103	4.77	26494962	15654530	59.08	47691	0.18
P15P0	30251153	955244	3.16	29295909	14514310	49.54	29296	0.1
P15P100	33932629	1707966	5.03	32224663	16241377	50.4	32225	0.1
P15P365	31085808	2449855	7.88	28635953	17260378	60.28	28636	0.1
P2P100	25667406	869338	3.39	24798068	7026774	28.34	24798	0.1
P2P365	31996820	1189923	3.72	30806897	10002356	32.47	24646	0.08
P3A0	32856021	1273583	3.88	31582438	7211932	22.84	25266	0.08
P3A100	27315748	1078744	3.95	26237004	10656881	40.62	26237	0.1
P3A365	31520211	987773	3.13	30532438	9114098	29.85	30532	0.1
P17A0	17157624	693921	4.04	16463703	8568430	52.04	9878	0.06
P17A100	14238435	461981	3.24	13776454	5813161	42.2	11021	0.08
P17A365	12597770	428125	3.4	12169645	8391049	68.95	12170	0.1
P18A0	14688061	465835	3.17	14222226	5877739	41.33	8533	0.06
P18A100	12967030	459989	3.55	12507041	7387392	59.07	15008	0.12
P18A365	11695835	385631	3.3	11310204	5749909	50.84	9048	0.08
P19A0	17589680	661572	3.76	16928108	9801461	57.9	16928	0.1
P19A100	15886397	520390	3.28	15366007	8800974	57.28	21512	0.14
P19A365	15857556	578234	3.65	15279322	9736122	63.72	18335	0.12
P20P0	12585967	364812	2.9	12221155	8735262	71.48	7333	0.06
P20P100	15001437	394598	2.63	14606839	10281723	70.39	8764	0.06
P20P365	11855628	361280	3.05	11494348	7786394	67.74	6897	0.06
P21P0	11260281	378154	3.36	10882127	8729732	80.22	19588	0.18
P21P100	16115238	608686	3.78	15506552	12235738	78.91	24810	0.16
P21P365	15257140	565614	3.71	14691526	11191531	76.18	26445	0.18
P22P0	13892362	378864	2.73	13513498	6974605	51.61	21622	0.16
P22P100	13223682	1703099	12.88	11520583	5396224	46.84	16129	0.14
P22P365	13309838	482310	3.62	12827528	5078478	39.59	15393	0.12
