# Supplementary material for: Differential response to prolonged amoxicillin treatment: long-term resilience of the microbiome versus long-lasting perturbations in the gut resistome
Source: Gut Microbes. 2022 Dec 28;15(1):2157200. doi: 10.1080/19490976.2022.2157200 (PMC9809947; doi:10.1080/19490976.2022.2157200)
Supplement: Supplemental Material [file KGMI_A_2157200_SM8536.zip › Supplementary information/Table S2 Functional libraries statistics.xlsx]

## Sheet: Antibiotics
Supplementary Table S2 | Antibiotic concentrations used for functional selections
Antibiotic	Abbreviation	Screening Concentration (µg/mL)
Amox-Clav 4:1	Amx-Cl	25/6,25
Aztreonam	Azt	0,5
Carbenicillin	Car	20
Cefepime	Cefe	0,4
Cefoxitin	Cefo	30
Ceftacidime (Ceftazidime)	Cefta	1,0
Colistin	Cl	1,0
Meropenem	Me	0,1
Penicillin G	Pen	50
Piperacillin	Pip	4,0
Tigecycline	Tig	0,2
Amoxicillin	Amx	100
Ciprofloxacin	Cl	0,5
Gentamicin	Ge	16
All functional metagenomic libraries were selected on antibiotics at concentrations listed here.

## Sheet: Sequencing Stats
#No	Sample	Sequenced Reads	No of assembled contigs (>500bp)	No of ORFs (90)
2	F-Base Carb	4896048	2074	3310
3	F-100d Carb	3935750	3542	5395
4	F-1year Carb	4066654	2042	3099
6	F-Base Pen	3730240	1213	1914
7	F-100d Pen	2270317	3175	4678
8	F-1year Pen	2296043	1818	2751
10	F-Base Pip	1386965	1869	2791
11	F-100d Pip	4998742	8540	11965
12	F-1year Pip	2472557	3888	5641
14	F-Base Am-Cl	5170519	3074	4210
15	F-100d Am-Cl	3993029	3590	5564
16	F-1year Am-Cl	7931826	4454	6363
18	F-100d Azt	5106523	3008	4125
23	F-Base Cefta	3644397	339	528
24	F-100d Cefta	3947875	3046	4236
25	F-1year Cefta	1642090	321	492
31	F-Base Amox	12745876	2005	2935
32	F-100d Amox	11949162	3626	5840
33	F-1year Amox	11904523	1639	2714
Note: Smaples which failed filtering criteria
#No	Sample	Sequenced Reads
19	F-1year Azt	4952019
20	F-Base Cefe	4666000
21	F-100d Cefe	3361457
22	F-1year Cefe	5402677
17	F-Base Azt	5694975
27	F-1year Tige	2965724
