# Supplementary material for: Differential response to prolonged amoxicillin treatment: long-term resilience of the microbiome versus long-lasting perturbations in the gut resistome
Source: Gut Microbes. 2022 Dec 28;15(1):2157200. doi: 10.1080/19490976.2022.2157200 (PMC9809947; doi:10.1080/19490976.2022.2157200)
Supplement: Supplemental Material [file KGMI_A_2157200_SM8536.zip › Supplementary information/Table S6 MetaPhlan3 output.xlsx]

## Sheet: MODIC_metaphlan_rel_abund_orign
NAME	P3A365	P3A100	P3A0	P2P365	P2P100	P2P0	P15P365	P15P100	P15P0	P14A365	P14A100	P14A0	P1P365	P13A365	P13A100	P13A0	P12P365	P12P100	P12P0	P11P365	P11P100	P11P0	P10P365	P1P100	P22P365	P10P100	P22P100	P10P0	P22P0	P9A365	P21P365	P9A100	P21P100	P9A0	P21P0	P8A365	P20P365	P8A100	P20P100	P8A0	P20P0	P7P365	P19A365	P7P100	P1P0	P19A100	P7P0	P19A0	P18A365
k__Archaea	0.17467	0.20785	0.07493	0.07879	0.08926	0.66266	0	0	0	0	0	0	0	0	0	0	0.20387	0.06586	0.11706	0.05296	0	0.00032	0	0	1.21108	0	0.09102	0	0	0	0	0	0	0	0	0	0	0	0	0	0	0	0	0	0	0	0	0	0
k__Archaea|p__Euryarchaeota	0.17467	0.20785	0.07493	0.07879	0.08926	0.66266	0	0	0	0	0	0	0	0	0	0	0.20387	0.06586	0.11706	0.05296	0	0.00032	0	0	1.21108	0	0.09102	0	0	0	0	0	0	0	0	0	0	0	0	0	0	0	0	0	0	0	0	0	0
k__Archaea|p__Euryarchaeota|c__Methanobacteria	0.17467	0.20785	0.07493	0.07879	0.08926	0.66266	0	0	0	0	0	0	0	0	0	0	0.20387	0.06586	0.11706	0.05296	0	0.00032	0	0	1.21108	0	0.09102	0	0	0	0	0	0	0	0	0	0	0	0	0	0	0	0	0	0	0	0	0	0
k__Archaea|p__Euryarchaeota|c__Methanobacteria|o__Methanobacteriales	0.17467	0.20785	0.07493	0.07879	0.08926	0.66266	0	0	0	0	0	0	0	0	0	0	0.20387	0.06586	0.11706	0.05296	0	0.00032	0	0	1.21108	0	0.09102	0	0	0	0	0	0	0	0	0	0	0	0	0	0	0	0	0	0	0	0	0	0
k__Archaea|p__Euryarchaeota|c__Methanobacteria|o__Methanobacteriales|f__Methanobacteriaceae	0.17467	0.20785	0.07493	0.07879	0.08926	0.66266	0	0	0	0	0	0	0	0	0	0	0.20387	0.06586	0.11706	0.05296	0	0.00032	0	0	1.21108	0	0.09102	0	0	0	0	0	0	0	0	0	0	0	0	0	0	0	0	0	0	0	0	0	0
k__Archaea|p__Euryarchaeota|c__Methanobacteria|o__Methanobacteriales|f__Methanobacteriaceae|g__Methanobrevibacter	0.17467	0.20785	0.07493	0.07879	0.08926	0.66266	0	0	0	0	0	0	0	0	0	0	0.20387	0.06586	0.11706	0.05296	0	0.00032	0	0	1.21108	0	0.09102	0	0	0	0	0	0	0	0	0	0	0	0	0	0	0	0	0	0	0	0	0	0
k__Archaea|p__Euryarchaeota|c__Methanobacteria|o__Methanobacteriales|f__Methanobacteriaceae|g__Methanobrevibacter|s__Methanobrevibacter_smithii	0.17467	0.20785	0.07493	0.07879	0.08926	0.66266	0	0	0	0	0	0	0	0	0	0	0.20387	0.06586	0.11706	0.05296	0	0.00032	0	0	1.21108	0	0.09102	0	0	0	0	0	0	0	0	0	0	0	0	0	0	0	0	0	0	0	0	0	0
k__Bacteria	99.8253	99.7922	99.9251	99.9212	99.9107	99.3373	100	100	100	100	100	100	100	100	100	100	99.7961	99.9341	99.8829	99.947	100	99.9997	100	100	98.7889	100	99.909	100	100	100	100	99.9823	100	100	100	100	100	100	100	100	100	100	100	100	100	100	100	100	100
k__Bacteria|p__Actinobacteria	1.69295	0.85178	2.12536	1.70675	3.45004	6.59787	0.31627	0.17615	0.30887	2.97887	2.55297	2.19329	0.83307	1.14377	0.1607	0.85344	1.69522	0.22416	0.47691	4.80713	0.26654	2.29196	0.90743	13.8032	1.09505	0.26283	0.74822	0.13834	4.31894	0.3625	7.95204	2.51787	6.64528	6.93938	2.89012	2.18824	0.43882	0.39425	1.59402	2.8888	0.81338	2.53436	1.35598	1.50992	19.4249	2.31767	5.36111	1.05743	2.55055
k__Bacteria|p__Actinobacteria|c__Actinobacteria	1.12262	0.70274	0.63236	0.87678	2.56938	5.93902	0.28941	0.10187	0.25413	2.03702	1.38512	1.47431	0	0.04236	0	0.29645	0.4405	0.07721	0.09428	4.52507	0.14638	2.00855	0.66424	13.4833	0.39382	0.16153	0.56632	0.01424	3.84601	0.06945	7.87621	1.99562	6.57209	4.38822	2.85654	2.07082	0.29899	0.31802	1.09106	2.59389	0.54494	0.41071	1.13117	0.76836	18.6479	2.09203	4.36107	0.77639	0.87865
k__Bacteria|p__Actinobacteria|c__Actinobacteria|o__Actinomycetales	0.00055	0	0	0.01127	0.0144	0	0	0.00105	0	0.0449	0.00353	0	0	0	0	0	0.00134	0.00102	0.00677	0	0	0	0	0	0	0	0	0	0	0	0	0.00393	0	0.01154	0	0	0	0	0	0	0	0	0.00405	0	0	0	0	0.00578	0
k__Bacteria|p__Actinobacteria|c__Actinobacteria|o__Actinomycetales|f__Actinomycetaceae	0.00055	0	0	0.01127	0.0144	0	0	0.00105	0	0.0449	0.00353	0	0	0	0	0	0.00134	0.00102	0.00677	0	0	0	0	0	0	0	0	0	0	0	0	0.00393	0	0.01154	0	0	0	0	0	0	0	0	0.00405	0	0	0	0	0.00578	0
k__Bacteria|p__Actinobacteria|c__Actinobacteria|o__Actinomycetales|f__Actinomycetaceae|g__Actinobaculum	0	0	0	0	0	0	0	0	0	0	0.00353	0	0	0	0	0	0	0	0	0	0	0	0	0	0	0	0	0	0	0	0	0	0	0	0	0	0	0	0	0	0	0	0	0	0	0	0	0	0
k__Bacteria|p__Actinobacteria|c__Actinobacteria|o__Actinomycetales|f__Actinomycetaceae|g__Actinobaculum|s__Actinobaculum_sp_oral_taxon_183	0	0	0	0	0	0	0	0	0	0	0.00353	0	0	0	0	0	0	0	0	0	0	0	0	0	0	0	0	0	0	0	0	0	0	0	0	0	0	0	0	0	0	0	0	0	0	0	0	0	0
k__Bacteria|p__Actinobacteria|c__Actinobacteria|o__Actinomycetales|f__Actinomycetaceae|g__Actinomyces	0.00055	0	0	0.01127	0.0144	0	0	0.00105	0	0.0449	0	0	0	0	0	0	0.00134	0.00102	0.00677	0	0	0	0	0	0	0	0	0	0	0	0	0.00393	0	0.01154	0	0	0	0	0	0	0	0	0.00405	0	0	0	0	0.00578	0
k__Bacteria|p__Actinobacteria|c__Actinobacteria|o__Actinomycetales|f__Actinomycetaceae|g__Actinomyces|s__Actinomyces_graevenitzii	0	0	0	0	0	0	0	0	0	0	0	0	0	0	0	0	0	0.00102	0	0	0	0	0	0	0	0	0	0	0	0	0	0.0027	0	0	0	0	0	0	0	0	0	0	0	0	0	0	0	0	0
k__Bacteria|p__Actinobacteria|c__Actinobacteria|o__Actinomycetales|f__Actinomycetaceae|g__Actinomyces|s__Actinomyces_odontolyticus	0	0	0	0	0	0	0	0	0	0	0	0	0	0	0	0	0	0	0	0	0	0	0	0	0	0	0	0	0	0	0	0.00099	0	0	0	0	0	0	0	0	0	0	0	0	0	0	0	0.00578	0
k__Bacteria|p__Actinobacteria|c__Actinobacteria|o__Actinomycetales|f__Actinomycetaceae|g__Actinomyces|s__Actinomyces_sp_ICM47	0	0	0	0	0	0	0	0	0	0	0	0	0	0	0	0	0	0	0	0	0	0	0	0	0	0	0	0	0	0	0	0	0	0.00619	0	0	0	0	0	0	0	0	0	0	0	0	0	0	0
k__Bacteria|p__Actinobacteria|c__Actinobacteria|o__Actinomycetales|f__Actinomycetaceae|g__Actinomyces|s__Actinomyces_sp_S6_Spd3	0	0	0	0	0	0	0	0	0	0	0	0	0	0	0	0	0	0	0	0	0	0	0	0	0	0	0	0	0	0	0	0	0	0.00535	0	0	0	0	0	0	0	0	0.00405	0	0	0	0	0	0
k__Bacteria|p__Actinobacteria|c__Actinobacteria|o__Actinomycetales|f__Actinomycetaceae|g__Actinomyces|s__Actinomyces_sp_oral_taxon_181	0.00055	0	0	0.01127	0.0144	0	0	0.00105	0	0	0	0	0	0	0	0	0.00134	0	0.00677	0	0	0	0	0	0	0	0	0	0	0	0	0.00024	0	0	0	0	0	0	0	0	0	0	0	0	0	0	0	0	0
k__Bacteria|p__Actinobacteria|c__Actinobacteria|o__Actinomycetales|f__Actinomycetaceae|g__Actinomyces|s__Actinomyces_turicensis	0	0	0	0	0	0	0	0	0	0.0449	0	0	0	0	0	0	0	0	0	0	0	0	0	0	0	0	0	0	0	0	0	0	0	0	0	0	0	0	0	0	0	0	0	0	0	0	0	0	0
k__Bacteria|p__Actinobacteria|c__Actinobacteria|o__Bifidobacteriales	1.11554	0.70274	0.63236	0.86282	2.55317	5.93902	0.28941	0.10082	0.25413	1.99212	1.38159	1.47431	0	0.04236	0	0.29645	0.43915	0.06913	0.0875	4.52507	0.14638	2.00855	0.66424	13.4833	0.39382	0.16153	0.56632	0.01424	3.84601	0.06945	7.87544	1.99169	6.57209	4.36872	2.85654	2.07082	0.29899	0.31802	1.09106	2.59389	0.54494	0.41071	1.12713	0.76836	18.6479	2.09203	4.36107	0.76247	0.87865
k__Bacteria|p__Actinobacteria|c__Actinobacteria|o__Bifidobacteriales|f__Bifidobacteriaceae	1.11554	0.70274	0.63236	0.86282	2.55317	5.93902	0.28941	0.10082	0.25413	1.99212	1.38159	1.47431	0	0.04236	0	0.29645	0.43915	0.06913	0.0875	4.52507	0.14638	2.00855	0.66424	13.4833	0.39382	0.16153	0.56632	0.01424	3.84601	0.06945	7.87544	1.99169	6.57209	4.36872	2.85654	2.07082	0.29899	0.31802	1.09106	2.59389	0.54494	0.41071	1.12713	0.76836	18.6479	2.09203	4.36107	0.76247	0.87865
k__Bacteria|p__Actinobacteria|c__Actinobacteria|o__Bifidobacteriales|f__Bifidobacteriaceae|g__Bifidobacterium	1.11554	0.70274	0.63236	0.86282	2.55317	5.93902	0.28941	0.10082	0.25413	1.98346	1.36366	1.47431	0	0.04236	0	0.29645	0.43915	0.06913	0.0875	4.52507	0.14638	2.00855	0.66424	13.4833	0.39382	0.16153	0.56632	0.01424	3.84601	0.06945	7.87544	1.9914	6.57209	4.36872	2.85654	2.07082	0.29899	0.31802	1.09106	2.59389	0.54494	0.41071	1.12713	0.76836	18.6479	2.09203	4.36107	0.76247	0.87865
k__Bacteria|p__Actinobacteria|c__Actinobacteria|o__Bifidobacteriales|f__Bifidobacteriaceae|g__Bifidobacterium|s__Bifidobacterium_adolescentis	0.45483	0	0	0.7904	2.17789	5.35731	0.17466	0.08275	0	1.41241	0	0.01607	0	0	0	0.27704	0.25895	0.06913	0.07953	4.34009	0.14638	2.00855	0.66424	11.4308	0.01998	0.16153	0.2585	0.01424	1.33608	0.02604	6.18171	0.49614	4.99004	2.32726	2.09128	2.04994	0.1487	0.30228	0.1132	2.49439	0.22992	0.15942	0.76845	0.66703	15.035	0.39396	1.23415	0.54237	0.73518
k__Bacteria|p__Actinobacteria|c__Actinobacteria|o__Bifidobacteriales|f__Bifidobacteriaceae|g__Bifidobacterium|s__Bifidobacterium_angulatum	0	0	0	0	0	0	0	0	0	0	0	0	0	0	0	0	0	0	0	0	0	0	0	0	0	0	0	0	0	0	0	0	0	0	0	0	0	0	0	0	0	0	0	0	0	0	0	0	0
k__Bacteria|p__Actinobacteria|c__Actinobacteria|o__Bifidobacteriales|f__Bifidobacteriaceae|g__Bifidobacterium|s__Bifidobacterium_animalis	0	0	0	0	0	0	0	0	0	0.08637	0	0.01847	0	0	0	0	0	0	0	0	0	0	0	0.10086	0	0	0	0	0	0	0	0	0	0.08406	0	0	0	0	0	0	0	0	0	0	0.09514	0	0	0	0
k__Bacteria|p__Actinobacteria|c__Actinobacteria|o__Bifidobacteriales|f__Bifidobacteriaceae|g__Bifidobacterium|s__Bifidobacterium_bifidum	0	0	0	0.00718	0.06729	0.04157	0	0	0	0.15433	0	0.3914	0	0	0	0	0	0	0	0	0	0	0	0.17123	0	0	0	0	0.21597	0	0.18617	0	0.20949	0	0.03416	0	0.02688	0	0.06608	0	0.14407	0.08865	0	0.01004	0.13256	0	0.55	0	0
k__Bacteria|p__Actinobacteria|c__Actinobacteria|o__Bifidobacteriales|f__Bifidobacteriaceae|g__Bifidobacterium|s__Bifidobacterium_catenulatum	0	0	0	0	0	0	0	0	0	0	0	0.10013	0	0	0	0	0	0	0.00798	0	0	0	0	0	0	0	0	0	0	0	0.147	0	0.15982	0	0.01221	0	0	0	0	0	0	0	0	0	0	0	0	0	0
k__Bacteria|p__Actinobacteria|c__Actinobacteria|o__Bifidobacteriales|f__Bifidobacteriaceae|g__Bifidobacterium|s__Bifidobacterium_dentium	0.00161	0	0	0	0	0	0	0	0	0	0	0.00203	0	0	0	0	0	0	0	0	0	0	0	0	0	0	0	0	0	0.00472	0.00471	0	0.006	0.1676	0	0	0	0	0	0	0	0	0	0	0	0	0	0	0
k__Bacteria|p__Actinobacteria|c__Actinobacteria|o__Bifidobacteriales|f__Bifidobacteriaceae|g__Bifidobacterium|s__Bifidobacterium_longum	0.40832	0	0	0.06525	0.30798	0.54014	0.11475	0.01807	0.25413	0.31446	1.30589	0.54037	0	0.00038	0	0.01941	0.1802	0	0	0.18499	0	0	0	1.7804	0.37384	0	0.30782	0	2.29396	0.03868	1.35584	1.49526	1.15235	1.78979	0.71096	0.02089	0.12341	0.01574	0.91179	0.03965	0.17095	0.16264	0.35868	0.09129	3.3852	1.69807	2.57692	0.2201	0.14347
k__Bacteria|p__Actinobacteria|c__Actinobacteria|o__Bifidobacteriales|f__Bifidobacteriaceae|g__Bifidobacterium|s__Bifidobacterium_pseudocatenulatum	0.25078	0.70274	0.63236	0	0	0	0	0	0	0.01588	0.05777	0.40585	0	0.04198	0	0	0	0	0	0	0	0	0	0	0	0	0	0	0	0	0	0	0.05439	0	0.00792	0	0	0	0	0.05985	0	0	0	0	0	0	0	0	0
k__Bacteria|p__Actinobacteria|c__Actinobacteria|o__Bifidobacteriales|f__Bifidobacteriaceae|g__Gardnerella	0	0	0	0	0	0	0	0	0	0.00867	0	0	0	0	0	0	0	0	0	0	0	0	0	0	0	0	0	0	0	0	0	0	0	0	0	0	0	0	0	0	0	0	0	0	0	0	0	0	0
k__Bacteria|p__Actinobacteria|c__Actinobacteria|o__Bifidobacteriales|f__Bifidobacteriaceae|g__Gardnerella|s__Gardnerella_vaginalis	0	0	0	0	0	0	0	0	0	0.00867	0	0	0	0	0	0	0	0	0	0	0	0	0	0	0	0	0	0	0	0	0	0	0	0	0	0	0	0	0	0	0	0	0	0	0	0	0	0	0
k__Bacteria|p__Actinobacteria|c__Actinobacteria|o__Bifidobacteriales|f__Bifidobacteriaceae|g__Scardovia	0	0	0	0	0	0	0	0	0	0	0.01793	0	0	0	0	0	0	0	0	0	0	0	0	0	0	0	0	0	0	0	0	0.00029	0	0	0	0	0	0	0	0	0	0	0	0	0	0	0	0	0
k__Bacteria|p__Actinobacteria|c__Actinobacteria|o__Bifidobacteriales|f__Bifidobacteriaceae|g__Scardovia|s__Scardovia_wiggsiae	0	0	0	0	0	0	0	0	0	0	0.01793	0	0	0	0	0	0	0	0	0	0	0	0	0	0	0	0	0	0	0	0	0.00029	0	0	0	0	0	0	0	0	0	0	0	0	0	0	0	0	0
k__Bacteria|p__Actinobacteria|c__Actinobacteria|o__Micrococcales	0.00653	0	0	0.0027	0.00181	0	0	0	0	0	0	0	0	0	0	0	0	0.00707	0	0	0	0	0	0	0	0	0	0	0	0	0	0	0	0.00797	0	0	0	0	0	0	0	0	0	0	0	0	0	0.00814	0
k__Bacteria|p__Actinobacteria|c__Actinobacteria|o__Micrococcales|f__Micrococcaceae	0.00653	0	0	0.0027	0.00181	0	0	0	0	0	0	0	0	0	0	0	0	0.00707	0	0	0	0	0	0	0	0	0	0	0	0	0	0	0	0.00797	0	0	0	0	0	0	0	0	0	0	0	0	0	0.00814	0
k__Bacteria|p__Actinobacteria|c__Actinobacteria|o__Micrococcales|f__Micrococcaceae|g__Rothia	0.00653	0	0	0.0027	0.00181	0	0	0	0	0	0	0	0	0	0	0	0	0.00707	0	0	0	0	0	0	0	0	0	0	0	0	0	0	0	0.00797	0	0	0	0	0	0	0	0	0	0	0	0	0	0.00814	0
k__Bacteria|p__Actinobacteria|c__Actinobacteria|o__Micrococcales|f__Micrococcaceae|g__Rothia|s__Rothia_mucilaginosa	0.00653	0	0	0.0027	0.00181	0	0	0	0	0	0	0	0	0	0	0	0	0.00707	0	0	0	0	0	0	0	0	0	0	0	0	0	0	0	0.00797	0	0	0	0	0	0	0	0	0	0	0	0	0	0.00814	0
k__Bacteria|p__Actinobacteria|c__Actinobacteria|o__Propionibacteriales	0	0	0	0	0	0	0	0	0	0	0	0	0	0	0	0	0	0	0	0	0	0	0	0	0	0	0	0	0	0	0.00077	0	0	0	0	0	0	0	0	0	0	0	0	0	0	0	0	0	0
k__Bacteria|p__Actinobacteria|c__Actinobacteria|o__Propionibacteriales|f__Propionibacteriaceae	0	0	0	0	0	0	0	0	0	0	0	0	0	0	0	0	0	0	0	0	0	0	0	0	0	0	0	0	0	0	0.00077	0	0	0	0	0	0	0	0	0	0	0	0	0	0	0	0	0	0
k__Bacteria|p__Actinobacteria|c__Actinobacteria|o__Propionibacteriales|f__Propionibacteriaceae|g__Propionibacterium	0	0	0	0	0	0	0	0	0	0	0	0	0	0	0	0	0	0	0	0	0	0	0	0	0	0	0	0	0	0	0.00077	0	0	0	0	0	0	0	0	0	0	0	0	0	0	0	0	0	0
k__Bacteria|p__Actinobacteria|c__Actinobacteria|o__Propionibacteriales|f__Propionibacteriaceae|g__Propionibacterium|s__Propionibacterium_freudenreichii	0	0	0	0	0	0	0	0	0	0	0	0	0	0	0	0	0	0	0	0	0	0	0	0	0	0	0	0	0	0	0.00077	0	0	0	0	0	0	0	0	0	0	0	0	0	0	0	0	0	0
k__Bacteria|p__Actinobacteria|c__Coriobacteriia	0.57034	0.14904	1.493	0.82997	0.88065	0.65885	0.02686	0.07428	0.05474	0.94185	1.16786	0.71898	0.83307	1.10141	0.1607	0.55699	1.25473	0.14695	0.38264	0.28205	0.12016	0.28341	0.24319	0.31995	0.70123	0.1013	0.1819	0.1241	0.47292	0.29305	0.07583	0.52225	0.07319	2.55115	0.03358	0.11741	0.13983	0.07623	0.50296	0.29491	0.26845	2.12365	0.2248	0.74156	0.77701	0.22564	1.00003	0.28104	1.6719
k__Bacteria|p__Actinobacteria|c__Coriobacteriia|o__Coriobacteriales	0.5288	0.12866	1.47214	0.61954	0.73457	0.61199	0	0	0	0.58185	0.68855	0.47624	0.80465	1.0854	0.13924	0.53073	1.22776	0.12611	0.37382	0.1978	0.11369	0.27531	0	0.29517	0.55923	0	0.1311	0	0.4594	0.28333	0	0.50859	0	2.523	0	0.11148	0.13983	0.04553	0.43127	0.26376	0.23585	2.07884	0	0.71439	0.75636	0	0.90543	0	1.64221
k__Bacteria|p__Actinobacteria|c__Coriobacteriia|o__Coriobacteriales|f__Atopobiaceae	0	0	0	0	0	0	0	0	0	0	0	0	0	0	0	0	0	0	0	0	0	0	0	0	0	0	0	0	0	0	0	0.00024	0	0.35227	0	0.00044	0	0	0	0	0	0	0	0	0	0	0	0	0
k__Bacteria|p__Actinobacteria|c__Coriobacteriia|o__Coriobacteriales|f__Atopobiaceae|g__Olsenella	0	0	0	0	0	0	0	0	0	0	0	0	0	0	0	0	0	0	0	0	0	0	0	0	0	0	0	0	0	0	0	0.00024	0	0.35227	0	0.00044	0	0	0	0	0	0	0	0	0	0	0	0	0
k__Bacteria|p__Actinobacteria|c__Coriobacteriia|o__Coriobacteriales|f__Atopobiaceae|g__Olsenella|s__Olsenella_scatoligenes	0	0	0	0	0	0	0	0	0	0	0	0	0	0	0	0	0	0	0	0	0	0	0	0	0	0	0	0	0	0	0	0.00024	0	0.35227	0	0.00044	0	0	0	0	0	0	0	0	0	0	0	0	0
k__Bacteria|p__Actinobacteria|c__Coriobacteriia|o__Coriobacteriales|f__Coriobacteriaceae	0.5288	0.12866	1.47214	0.61954	0.73457	0.61199	0	0	0	0.58185	0.68855	0.47624	0.80465	1.0854	0.13924	0.53073	1.22776	0.12611	0.37382	0.1978	0.11369	0.27531	0	0.29517	0.55923	0	0.1311	0	0.4594	0.28333	0	0.50835	0	2.17074	0	0.11104	0.13983	0.04553	0.43127	0.26376	0.23585	2.07884	0	0.71439	0.75636	0	0.90543	0	1.64221
k__Bacteria|p__Actinobacteria|c__Coriobacteriia|o__Coriobacteriales|f__Coriobacteriaceae|g__Collinsella	0.5288	0.12866	1.47214	0.61954	0.73457	0.61199	0	0	0	0.58185	0.68855	0.47624	0.80465	1.0854	0.13924	0.53073	1.22776	0.12611	0.37382	0.1978	0.11369	0.27531	0	0.29517	0.55923	0	0.1311	0	0.4594	0.28333	0	0.50835	0	2.1702	0	0.11104	0.13983	0.04553	0.43127	0.26376	0.23585	2.07884	0	0.71439	0.75636	0	0.90543	0	1.64221
k__Bacteria|p__Actinobacteria|c__Coriobacteriia|o__Coriobacteriales|f__Coriobacteriaceae|g__Collinsella|s__Collinsella_aerofaciens	0.52338	0.12707	1.46372	0.61879	0.73457	0.61199	0	0	0	0.58133	0.68801	0.47624	0.80465	1.0687	0.1355	0.52947	1.2243	0.12611	0.37333	0.19737	0.11369	0.27531	0	0.29517	0.55422	0	0.1311	0	0.45634	0.28245	0	0.50635	0	2.15628	0	0.08834	0.13983	0.00364	0.42804	0.19051	0.23386	2.07387	0	0.70982	0.75503	0	0.90186	0	1.63828
k__Bacteria|p__Actinobacteria|c__Coriobacteriia|o__Coriobacteriales|f__Coriobacteriaceae|g__Collinsella|s__Collinsella_intestinalis	0	0	0	0	0	0	0	0	0	0	0	0	0	0.00239	0	0	0	0	0	0	0	0	0	0	0	0	0	0	0	0	0	0	0	0.00243	0	0.01412	0	0.03674	0	0.05036	0	0	0	0.00094	0	0	0.00058	0	0
k__Bacteria|p__Actinobacteria|c__Coriobacteriia|o__Coriobacteriales|f__Coriobacteriaceae|g__Collinsella|s__Collinsella_stercoris	0.00542	0.00158	0.00842	0.00074	0	0	0	0	0	0.00053	0.00054	0	0	0.01431	0.00374	0.00127	0.00346	0	0.00049	0.00043	0	0	0	0	0.005	0	0	0	0.00306	0.00088	0	0.002	0	0.01149	0	0.00858	0	0.00516	0.00322	0.02289	0.00199	0.00497	0	0.00363	0.00133	0	0.00299	0	0.00392
k__Bacteria|p__Actinobacteria|c__Coriobacteriia|o__Coriobacteriales|f__Coriobacteriaceae|g__Enorma	0	0	0	0	0	0	0	0	0	0	0	0	0	0	0	0	0	0	0	0	0	0	0	0	0	0	0	0	0	0	0	0	0	0.00054	0	0	0	0	0	0	0	0	0	0	0	0	0	0	0
k__Bacteria|p__Actinobacteria|c__Coriobacteriia|o__Coriobacteriales|f__Coriobacteriaceae|g__Enorma|s__Collinsella_massiliensis	0	0	0	0	0	0	0	0	0	0	0	0	0	0	0	0	0	0	0	0	0	0	0	0	0	0	0	0	0	0	0	0	0	0.00054	0	0	0	0	0	0	0	0	0	0	0	0	0	0	0
k__Bacteria|p__Actinobacteria|c__Coriobacteriia|o__Eggerthellales	0.04154	0.02039	0.02086	0.21043	0.14609	0.04686	0.02686	0.07428	0.05474	0.36	0.47931	0.24274	0.02842	0.01601	0.02146	0.02626	0.02697	0.02084	0.00881	0.08426	0.00647	0.0081	0.24319	0.02477	0.14201	0.1013	0.0508	0.1241	0.01353	0.00972	0.07583	0.01366	0.07319	0.02815	0.03358	0.00593	0	0.0307	0.07169	0.03115	0.0326	0.04481	0.2248	0.02717	0.02065	0.22564	0.0946	0.28104	0.0297
k__Bacteria|p__Actinobacteria|c__Coriobacteriia|o__Eggerthellales|f__Eggerthellaceae	0.04154	0.02039	0.02086	0.21043	0.14609	0.04686	0.02686	0.07428	0.05474	0.36	0.47931	0.24274	0.02842	0.01601	0.02146	0.02626	0.02697	0.02084	0.00881	0.08426	0.00647	0.0081	0.24319	0.02477	0.14201	0.1013	0.0508	0.1241	0.01353	0.00972	0.07583	0.01366	0.07319	0.02815	0.03358	0.00593	0	0.0307	0.07169	0.03115	0.0326	0.04481	0.2248	0.02717	0.02065	0.22564	0.0946	0.28104	0.0297
k__Bacteria|p__Actinobacteria|c__Coriobacteriia|o__Eggerthellales|f__Eggerthellaceae|g__Adlercreutzia	0	0	0	0.01913	0.02757	0.00202	0.00447	0.01122	0.00353	0.12603	0.05198	0.06585	0	0.00352	0	0	0.00455	0.00233	0.00078	0.01857	0.0027	0.00263	0.02796	0.00213	0	0.01102	0	0.02158	0.00028	0.00193	0	0	0	0	0	0.00024	0	0.00494	0	0.00314	0	0.01031	0.053	0.0182	0.00017	0	0.04565	0	0
k__Bacteria|p__Actinobacteria|c__Coriobacteriia|o__Eggerthellales|f__Eggerthellaceae|g__Adlercreutzia|s__Adlercreutzia_equolifaciens	0	0	0	0.01913	0.02757	0.00202	0.00447	0.01122	0.00353	0.12603	0.05198	0.06585	0	0.00352	0	0	0.00455	0.00233	0.00078	0.01857	0.0027	0.00263	0.02796	0.00213	0	0.01102	0	0.02158	0.00028	0.00193	0	0	0	0	0	0.00024	0	0.00494	0	0.00314	0	0.01031	0.053	0.0182	0.00017	0	0.04565	0	0
k__Bacteria|p__Actinobacteria|c__Coriobacteriia|o__Eggerthellales|f__Eggerthellaceae|g__Asaccharobacter	0	0	0	0.05347	0.07062	0.0065	0.01917	0.04681	0.02653	0.11864	0.03533	0.07244	0.00673	0.00531	0	0	0.02242	0.01511	0.00804	0.02637	0.00377	0.00547	0.0383	0.02061	0	0.01471	0	0.03241	0.00594	0.0026	0	0	0	0	0	0.0057	0	0.01853	0.00558	0.02352	0.00024	0.00209	0.07631	0.00506	0.01051	0	0.01315	0	0.0175
k__Bacteria|p__Actinobacteria|c__Coriobacteriia|o__Eggerthellales|f__Eggerthellaceae|g__Asaccharobacter|s__Asaccharobacter_celatus	0	0	0	0.05347	0.07062	0.0065	0.01917	0.04681	0.02653	0.11864	0.03533	0.07244	0.00673	0.00531	0	0	0.02242	0.01511	0.00804	0.02637	0.00377	0.00547	0.0383	0.02061	0	0.01471	0	0.03241	0.00594	0.0026	0	0	0	0	0	0.0057	0	0.01853	0.00558	0.02352	0.00024	0.00209	0.07631	0.00506	0.01051	0	0.01315	0	0.0175
k__Bacteria|p__Actinobacteria|c__Coriobacteriia|o__Eggerthellales|f__Eggerthellaceae|g__Eggerthella	0	0	0	0.12838	0.03378	0.03834	0	0.00911	0.01236	0.08482	0.36208	0.03973	0.00668	0.00719	0.0197	0.01345	0	0	0	0.00308	0	0	0.15286	0	0	0.0588	0	0.05321	0	0	0.07234	0.00551	0.06886	0.00603	0.03358	0	0	0	0	0	0	0	0.08717	0	0	0.1947	0	0.2439	0
k__Bacteria|p__Actinobacteria|c__Coriobacteriia|o__Eggerthellales|f__Eggerthellaceae|g__Eggerthella|s__Eggerthella_lenta	0	0	0	0.12838	0.03378	0.03834	0	0.00911	0.01236	0.08482	0.36208	0.03973	0.00668	0.00719	0.0197	0.01345	0	0	0	0.00308	0	0	0.15286	0	0	0.0588	0	0.05321	0	0	0.07234	0.00551	0.06886	0.00603	0.03358	0	0	0	0	0	0	0	0.08717	0	0	0.1947	0	0.2439	0
k__Bacteria|p__Actinobacteria|c__Coriobacteriia|o__Eggerthellales|f__Eggerthellaceae|g__Enterorhabdus	0	0	0	0	0	0	0	0	0	0.00062	0.0005	0.00037	0	0	0	0	0	0	0	0	0	0	0	0	0	0	0	0	0	0	0	0	0	0	0	0	0	0	0	0	0	0	0	0	0	0	0	0	0
k__Bacteria|p__Actinobacteria|c__Coriobacteriia|o__Eggerthellales|f__Eggerthellaceae|g__Enterorhabdus|s__Enterorhabdus_caecimuris	0	0	0	0	0	0	0	0	0	0.00062	0.0005	0.00037	0	0	0	0	0	0	0	0	0	0	0	0	0	0	0	0	0	0	0	0	0	0	0	0	0	0	0	0	0	0	0	0	0	0	0	0	0
k__Bacteria|p__Actinobacteria|c__Coriobacteriia|o__Eggerthellales|f__Eggerthellaceae|g__Gordonibacter	0	0	0	0.00945	0.01412	0	0.00321	0.00715	0.01232	0.02988	0.02943	0.06436	0.01501	0	0.00177	0.01281	0	0.0034	0	0.03624	0	0	0.02408	0.00204	0	0.01677	0	0.01691	0.00732	0	0.00349	0	0.00433	0	0	0	0	0.00722	0	0.00449	0	0.03241	0.00832	0.0039	0.00997	0.03094	0.03581	0.03714	0.0122
k__Bacteria|p__Actinobacteria|c__Coriobacteriia|o__Eggerthellales|f__Eggerthellaceae|g__Gordonibacter|s__Gordonibacter_pamelaeae	0	0	0	0.00945	0.01412	0	0.00321	0.00715	0.01232	0.02988	0.02943	0.06436	0.01501	0	0.00177	0.01281	0	0.0034	0	0.03624	0	0	0.02408	0.00204	0	0.01677	0	0.01691	0.00732	0	0.00349	0	0.00433	0	0	0	0	0.00722	0	0.00449	0	0.03241	0.00832	0.0039	0.00997	0.03094	0.03581	0.03714	0.0122
k__Bacteria|p__Actinobacteria|c__Coriobacteriia|o__Eggerthellales|f__Eggerthellaceae|g__Slackia	0.04154	0.02039	0.02086	0	0	0	0	0	0	0	0	0	0	0	0	0	0	0	0	0	0	0	0	0	0.14201	0	0.0508	0	0	0.00519	0	0.00815	0	0.02212	0	0	0	0	0.06611	0	0.03236	0	0	0	0	0	0	0	0
k__Bacteria|p__Actinobacteria|c__Coriobacteriia|o__Eggerthellales|f__Eggerthellaceae|g__Slackia|s__Slackia_isoflavoniconvertens	0.04154	0.02039	0.02086	0	0	0	0	0	0	0	0	0	0	0	0	0	0	0	0	0	0	0	0	0	0.14201	0	0.0508	0	0	0.00519	0	0.00815	0	0.02212	0	0	0	0	0.06611	0	0.03236	0	0	0	0	0	0	0	0
k__Bacteria|p__Bacteroidetes	41.9059	74.46	47.9382	53.4232	49.539	55.6998	71.937	74.7169	64.9306	77.4214	72.8802	86.8639	69.6189	83.1296	85.4921	88.4438	53.1113	78.9632	60.0541	52.0363	44.0392	30.6779	43.5774	31.143	52.9413	62.5366	69.6648	49.567	58.4984	75.7784	72.8104	56.0434	67.5316	28.0015	67.7501	55.1225	91.0285	80.7188	90.1521	53.7745	90.8106	77.232	65.5238	75.6059	40.9106	69.6325	77.8239	68.231	73.6215
k__Bacteria|p__Bacteroidetes|c__Bacteroidia	41.9059	74.46	47.9382	53.4232	49.539	55.6998	71.937	74.7169	64.9306	77.4214	72.8802	86.8639	69.6189	83.1296	85.4921	88.4438	53.1113	78.9632	60.0541	52.0363	44.0392	30.6779	43.5774	31.143	52.9413	62.5366	69.6648	49.567	58.4984	75.7784	72.8104	56.0434	67.5316	28.0015	67.7501	55.1225	91.0285	80.7188	90.1521	53.7745	90.8106	77.232	65.5238	75.6059	40.9106	69.6325	77.8239	68.231	73.6215
k__Bacteria|p__Bacteroidetes|c__Bacteroidia|o__Bacteroidales	41.9059	74.46	47.9382	53.4232	49.539	55.6998	71.937	74.7169	64.9306	77.4214	72.8802	86.8639	69.6189	83.1296	85.4921	88.4438	53.1113	78.9632	60.0541	52.0363	44.0392	30.6779	43.5774	31.143	52.9413	62.5366	69.6648	49.567	58.4984	75.7784	72.8104	56.0434	67.5316	28.0015	67.7501	55.1225	91.0285	80.7188	90.1521	53.7745	90.8106	77.232	65.5238	75.6059	40.9106	69.6325	77.8239	68.231	73.6215
k__Bacteria|p__Bacteroidetes|c__Bacteroidia|o__Bacteroidales|f__Bacteroidaceae	31.0434	61.1753	27.9438	27.921	23.4135	22.4309	56.8496	56.9531	50.2124	44.1042	50.8977	31.2738	39.2038	21.8946	13.7819	11.2119	17.696	15.9709	6.04292	41.9457	31.5579	21.6412	42.2204	19.806	20.0129	59.3424	23.1827	46.1963	36.1437	58.1935	63.0615	44.4662	53.885	17.8704	65.6803	36.5198	13.6272	59.3915	17.3157	36.1954	11.7607	51.2369	58.4321	51.0644	29.5502	63.2867	52.3853	62.1166	46.3637
k__Bacteria|p__Bacteroidetes|c__Bacteroidia|o__Bacteroidales|f__Bacteroidaceae|g__Bacteroides	31.0434	61.1753	27.9438	27.921	23.4135	22.4309	56.8496	56.9531	50.2124	44.1042	50.8977	31.2738	39.2038	21.8946	13.7819	11.2119	17.696	15.9709	6.04292	41.9457	31.5579	21.6412	42.2204	19.806	20.0129	59.3424	23.1827	46.1963	36.1437	58.1935	63.0615	44.4662	53.885	17.8704	65.6803	36.5198	13.6272	59.3915	17.3157	36.1954	11.7607	51.2369	58.4321	51.0644	29.5502	63.2867	52.3853	62.1166	46.3637
k__Bacteria|p__Bacteroidetes|c__Bacteroidia|o__Bacteroidales|f__Bacteroidaceae|g__Bacteroides|s__Bacteroides_caccae	1.05952	0.30328	0.60396	0.31109	0.48953	0.6426	4.90276	4.4241	3.19829	0	0	0	0	0.93491	0.50373	0.66025	1.2511	1.17421	0.44871	5.50116	1.60592	0.93317	2.55904	0.55937	2.29796	4.47057	1.99441	5.66362	2.18369	6.46836	0	5.84353	0	0.62077	0	1.14031	0.3762	2.29776	0.21072	0.99755	0.51504	0	0	0	1.0648	0	0	0	2.38124
k__Bacteria|p__Bacteroidetes|c__Bacteroidia|o__Bacteroidales|f__Bacteroidaceae|g__Bacteroides|s__Bacteroides_cellulosilyticus	7.04266	4.5461	6.47326	0.66626	0.68813	0.77016	0	0	0	0	0	0	0.81849	1.09764	0	0	0.1237	0.23686	0.0236	0	0.00129	1.41438	0	0.29428	0.71184	0	1.26808	0	1.62314	2.10001	0	1.45201	0	0.37845	0	0	0	0	0	0	0	0	0	0	0.22408	0	0	0	2.59159
k__Bacteria|p__Bacteroidetes|c__Bacteroidia|o__Bacteroidales|f__Bacteroidaceae|g__Bacteroides|s__Bacteroides_clarus	0	0	0	0	0	0	0	0	0	0	0	0	0	1.45012	0.78569	0.29791	0.06354	0.04726	0.04897	0	0	0	0	0	0	0	0	0	0	0	0	0	0	0	0	0	0.25964	0	0.50956	0	0.42619	0.33349	0	0.6296	0	0	0.86973	0	0
k__Bacteria|p__Bacteroidetes|c__Bacteroidia|o__Bacteroidales|f__Bacteroidaceae|g__Bacteroides|s__Bacteroides_coprophilus	0	0	0	0	0	0	0	0	0	0	0	0	0	0	0	0	0	0	0	0	0	0	0	0	0	0	0	0	0	0	0	0	0	0	0	0	0	0	0	0	0	0	0	0	0	0	0	0	0
k__Bacteria|p__Bacteroidetes|c__Bacteroidia|o__Bacteroidales|f__Bacteroidaceae|g__Bacteroides|s__Bacteroides_dorei	10.5105	19.9343	4.43096	1.51344	6.932	6.4059	2.69842	2.43981	0	0.1352	18.2183	17.0182	0	0	0	0	5.60952	3.93625	1.4145	7.07333	7.03165	6.87174	0	0	6.70688	0	1.95968	0	0.34222	3.29506	0.87444	1.35141	1.03052	1.26115	0.896	3.61682	3.15356	6.44156	4.01143	4.32895	0.59405	10.7881	19.963	6.34413	0	22.4774	4.89572	32.9703	0
k__Bacteria|p__Bacteroidetes|c__Bacteroidia|o__Bacteroidales|f__Bacteroidaceae|g__Bacteroides|s__Bacteroides_eggerthii	0	0	0	0	0	0	0	0	0	0	0	0	0	0.47508	0.05927	0.3182	0	0	0	0	0	0	0	0	0	0	0	0	0	8.5475	0	2.11586	0	1.25466	0	0	0.09282	0	0.18508	0	0.21085	0	0	0	0	0	0	0	0
k__Bacteria|p__Bacteroidetes|c__Bacteroidia|o__Bacteroidales|f__Bacteroidaceae|g__Bacteroides|s__Bacteroides_faecis	2.22469	4.468	1.14841	0	0	0	0	0	0	0	0	0	0	0	0	0	0	0	0	1.2962	1.57126	0.51637	0	0	0	0	0	0	0	0	0	0	0	0	0	0	1.72366	0	0.93349	0	0.76758	0	0	0	0	0	0	0	0
k__Bacteria|p__Bacteroidetes|c__Bacteroidia|o__Bacteroidales|f__Bacteroidaceae|g__Bacteroides|s__Bacteroides_faecis_CAG_32	0	0	0	0	0	0	0	0	0	0	0	0	0	0	0	0	0	0	0	0.90586	0.02574	0.35926	0	0	0	0	0	0	0	0	0	0	0	0	0	0	0	0	0	0	0	0	0	0	0	0	0	0	0
k__Bacteria|p__Bacteroidetes|c__Bacteroidia|o__Bacteroidales|f__Bacteroidaceae|g__Bacteroides|s__Bacteroides_finegoldii	0.93139	0.47024	0.75954	0.47443	0.25532	0.41231	0.72613	1.28763	0.51586	0	0	0	0	0.61351	0.07025	0.15304	0.06323	0.15108	0.00089	0	0	0	0	0	0.04538	0	0.06437	0	0	0	0	0	0	0	0	1.31849	0	3.71072	0	1.09034	0	0.77368	0	1.22004	0	0	1.14048	0	4.59886
k__Bacteria|p__Bacteroidetes|c__Bacteroidia|o__Bacteroidales|f__Bacteroidaceae|g__Bacteroides|s__Bacteroides_fragilis	0.82026	1.23824	1.00903	0.22174	0.05396	0.01911	0	0	0	4.49887	22.0459	4.48344	0	0	0	0	0	0	0	0	0	0	1.31897	0	0.03371	1.88888	0.03803	2.21966	0.1861	3.84253	0	1.57953	0	0.92096	0	0.01314	0	0	0	0.01449	0	0.09815	5.50343	0.1678	0	4.98318	0.15396	2.57727	0
k__Bacteria|p__Bacteroidetes|c__Bacteroidia|o__Bacteroidales|f__Bacteroidaceae|g__Bacteroides|s__Bacteroides_galacturonicus	0	0	0	0.05246	0.04682	0	0.0143	0.01367	0.01345	0	0	0	0	0	0	0	0	0	0.00161	0	0.85177	0.36564	0	0	0.00195	0.0398	0	0.05994	0	0	1.76115	0	2.01988	0.09402	1.80821	0	0	0	0	0	0	0	0	0	0	0	0	0	0.03199
k__Bacteria|p__Bacteroidetes|c__Bacteroidia|o__Bacteroidales|f__Bacteroidaceae|g__Bacteroides|s__Bacteroides_intestinalis	0.17885	4.14671	1.34459	2.91313	0.12662	1.66144	0	0	0	0	0	0	0	0	0	0	0.05404	0.11571	0.02989	0.01868	0.00466	0	0	0	0	0	0	0	0	0	0	0	0	0	0	0	0	0	0	0	0	0	0	0	0	0	0	0	0
k__Bacteria|p__Bacteroidetes|c__Bacteroidia|o__Bacteroidales|f__Bacteroidaceae|g__Bacteroides|s__Bacteroides_massiliensis	0	0	0	1.92744	1.85788	1.77161	0	0	0	0	0	0	4.55674	0.69687	0.39058	0.24791	0.19456	0.3324	0.01796	1.55157	0.8051	0.15748	0	0.59588	0	0	0	0	0	0	0	0	0	0	0	0	1.74183	0	1.635	0	1.14507	0	0	0	0.68215	0	0	0	0
k__Bacteria|p__Bacteroidetes|c__Bacteroidia|o__Bacteroidales|f__Bacteroidaceae|g__Bacteroides|s__Bacteroides_nordii	0	0	0	0	0	0	0	0	0	0	0	0	0	0	0	0	0	0	0	0.00258	0	0	0	0	0	0	0	0	0	0	0	0	0	0	0	0	0	0	0	0	0	0.00167	0	0.00599	0	0	0.00711	0	0
k__Bacteria|p__Bacteroidetes|c__Bacteroidia|o__Bacteroidales|f__Bacteroidaceae|g__Bacteroides|s__Bacteroides_ovatus	0.04451	0.04263	0.00838	0.02414	0.32059	0.30572	6.23467	4.68098	6.02802	0.5615	0.43314	0.66196	6.93743	0.24948	0.53602	0.34913	0.43869	0.38644	0.14546	1.2875	0.20837	0.6883	0	2.08495	0.30234	0	0.55178	0	0.94931	2.59209	4.33232	0.68529	3.63587	0.36471	3.98301	0.16564	0.41541	3.20729	0.24558	0.20003	0.20032	2.73585	0.49987	2.68046	2.85676	6.47057	1.50604	3.26985	0.15342
k__Bacteria|p__Bacteroidetes|c__Bacteroidia|o__Bacteroidales|f__Bacteroidaceae|g__Bacteroides|s__Bacteroides_plebeius	0	0	0	0	0	0	0	0	0	0	0	0	0	0	0	0	1.06441	0.86051	0.43079	0	0	0	0	0	0	0	0	0	0	0.00052	0	0	0	0	0	5.10022	0.99641	2.48792	0.8657	0.87937	0.44432	0	0	0	0	0.01855	0	0	0
k__Bacteria|p__Bacteroidetes|c__Bacteroidia|o__Bacteroidales|f__Bacteroidaceae|g__Bacteroides|s__Bacteroides_salyersiae	0.5332	0.46191	0.92209	0.41565	1.09576	0.79091	0	0	0	0	0	0	0	0	0	0	0	0	0	0.84907	2.88366	0.7283	0	0	0.78921	0	2.11417	0	0.57907	1.53405	0	1.12953	0	0.08169	0	0	0.07159	0	0.09923	0	0.02177	0.56604	0	1.01597	0	0	1.79047	0	0
k__Bacteria|p__Bacteroidetes|c__Bacteroidia|o__Bacteroidales|f__Bacteroidaceae|g__Bacteroides|s__Bacteroides_sp_CAG_144	0.10026	0.04211	0.68436	0	0	0	0	0	0	0	0	0	0	1.10663	0.6737	0.05877	0	0	0	0	0	0	0	0	0.8323	0	0	0	0	0	0	0	0	0	0	0	0	0	0	0	0	0	0	0	0	0	0	0	0
k__Bacteria|p__Bacteroidetes|c__Bacteroidia|o__Bacteroidales|f__Bacteroidaceae|g__Bacteroides|s__Bacteroides_sp_CAG_443	0	0	0	0	0	0	0	0	0	0	0	0	0	0	0	0	0.63755	0.58752	0.43965	4.32349	3.11905	2.43815	0	0	0	0	0	0	0	0	0	0	0	0	0	0	0	0	0	0	0	0	0	0	0	0	0	0	0
k__Bacteria|p__Bacteroidetes|c__Bacteroidia|o__Bacteroidales|f__Bacteroidaceae|g__Bacteroides|s__Bacteroides_sp_CAG_661	0	0	0	0	0	0	0	0	0	0	0	0	0	0	0	0	0.38867	1.04237	0.62024	0	0	0	0	0	0	0	0	0	0	0	0	0	0	0	0	0	0	0	0	0	0	0	0	0	0	0	0	0	0
k__Bacteria|p__Bacteroidetes|c__Bacteroidia|o__Bacteroidales|f__Bacteroidaceae|g__Bacteroides|s__Bacteroides_stercoris	0	0	0	0	0	0	6.91704	14.1667	8.3707	1.01989	0	0	3.47417	0	0	0	0	0	0	0	0	0	0	5.94593	0	0	0	0	0	2.12507	0	4.83958	0	3.77462	0	4.51383	0	15.0648	0	3.78359	0	16.5738	0	19.2365	3.25127	0	18.3995	0	0
k__Bacteria|p__Bacteroidetes|c__Bacteroidia|o__Bacteroidales|f__Bacteroidaceae|g__Bacteroides|s__Bacteroides_thetaiotaomicron	0.00899	0.65824	0.16836	0.6562	0.50684	0.33577	1.20789	0.22632	0	0.34002	1.39274	1.23178	0.62573	0.50885	0.39261	0.7772	0.87103	1.90438	0.33888	0.0027	0	0.00134	0	0.16723	0.396	0	0.27764	0	0.18932	0	2.29035	0	2.26271	0	1.65913	0.51346	0.07561	2.15223	0.14288	1.67517	0.14584	1.42279	4.0534	3.03303	0.37704	6.46597	2.49789	4.53978	0
k__Bacteria|p__Bacteroidetes|c__Bacteroidia|o__Bacteroidales|f__Bacteroidaceae|g__Bacteroides|s__Bacteroides_uniformis	7.54977	24.5487	4.59481	12.751	8.28985	8.80657	24.0237	20.9876	16.4191	9.80662	8.1246	7.62524	9.30841	6.70995	6.55326	1.62991	5.38911	2.08972	0.73778	10.2215	2.77249	2.48391	15.1805	1.42408	3.8609	26.0349	5.61533	16.3325	14.9892	18.7747	17.3568	9.80446	9.42148	2.9076	5.58541	9.11422	1.07856	10.2877	1.27929	13.2275	0.79734	16.6714	28.4124	10.1073	3.40631	22.8477	20.8776	18.7594	11.2438
k__Bacteria|p__Bacteroidetes|c__Bacteroidia|o__Bacteroidales|f__Bacteroidaceae|g__Bacteroides|s__Bacteroides_vulgatus	0	0	5.78559	5.99399	2.75022	0.50884	10.1247	8.72628	15.667	27.3507	0.63411	0	10.4949	7.93557	2.93636	5.96343	1.30938	3.06871	1.33249	8.56547	9.7549	4.29011	23.162	8.70096	3.63571	26.9082	8.12985	21.9206	13.2329	8.7203	35.405	15.1699	35.3484	6.19375	51.7486	11.0237	3.64192	13.7415	7.19773	9.99846	6.49238	1.27004	0	6.57009	17.4567	0.02336	0.23292	0	24.3776
k__Bacteria|p__Bacteroidetes|c__Bacteroidia|o__Bacteroidales|f__Bacteroidaceae|g__Bacteroides|s__Bacteroides_xylanisolvens	0.03878	0.3148	0.01048	0	0	0	0	0	0	0.39137	0.04895	0.25326	2.98788	0.11601	0.88045	0.75618	0.23753	0.03749	0.01149	0.34665	0.92204	0.39307	0	0.03331	0.39869	0	1.16936	0	1.86886	0.19327	1.04152	0.49502	0.16621	0.018	0	0	0	0	0	0	0	0.00187	0	0.05347	0.23111	0	0.01381	0	0.98521
k__Bacteria|p__Bacteroidetes|c__Bacteroidia|o__Bacteroidales|f__Barnesiellaceae	1.66587	2.06665	1.94089	6.34497	6.41881	7.93304	1.19009	2.06746	1.50751	8.26445	2.6371	12.1197	4.82657	4.57543	2.4158	1.12213	1.38991	0.67324	0.32635	2.70991	1.62829	1.99611	0	0.74538	0.91491	0	0	0	0	4.78839	0.99701	2.26528	0.67055	1.61589	0.03432	2.45065	0.37541	2.77848	1.28972	2.94036	0.89124	4.80605	0	4.94217	1.02138	0	4.4605	0	3.48311
k__Bacteria|p__Bacteroidetes|c__Bacteroidia|o__Bacteroidales|f__Barnesiellaceae|g__Barnesiella	1.59958	2.06665	1.93077	5.94277	5.85762	7.37281	0	0	0	8.26445	2.6371	12.1197	4.82657	4.57543	2.4158	1.12213	0.84968	0.18238	0.20852	2.40346	1.27133	1.84294	0	0.74538	0.91491	0	0	0	0	4.77042	0.99701	2.24916	0.67055	1.61589	0.03432	2.12892	0.21363	2.28514	0.91514	2.56244	0.67436	4.76507	0	4.84294	1.02138	0	4.44317	0	3.04592
k__Bacteria|p__Bacteroidetes|c__Bacteroidia|o__Bacteroidales|f__Barnesiellaceae|g__Barnesiella|s__Barnesiella_intestinihominis	1.59958	2.06665	1.93077	5.94277	5.85762	7.37281	0	0	0	8.26445	2.6371	12.1197	4.82657	4.57543	2.4158	1.12213	0.84968	0.18238	0.20852	2.40346	1.27133	1.84294	0	0.74538	0.91491	0	0	0	0	4.77042	0.99701	2.24916	0.67055	1.61589	0.03432	2.12892	0.21363	2.28514	0.91514	2.56244	0.67436	4.76507	0	4.84294	1.02138	0	4.44317	0	3.04592
k__Bacteria|p__Bacteroidetes|c__Bacteroidia|o__Bacteroidales|f__Barnesiellaceae|g__Coprobacter	0.06629	0	0.01012	0.4022	0.56119	0.56022	1.19009	2.06746	1.50751	0	0	0	0	0	0	0	0.54023	0.49086	0.11783	0.30645	0.35696	0.15317	0	0	0	0	0	0	0	0.01796	0	0.01612	0	0	0	0.32173	0.16178	0.49334	0.37458	0.37792	0.21688	0.04098	0	0.09923	0	0	0.01734	0	0.4372
k__Bacteria|p__Bacteroidetes|c__Bacteroidia|o__Bacteroidales|f__Barnesiellaceae|g__Coprobacter|s__Coprobacter_fastidiosus	0.06629	0	0.01012	0.24074	0.30355	0.28635	1.19009	2.06746	1.50751	0	0	0	0	0	0	0	0.54023	0.49086	0.11783	0.30645	0.35696	0.15317	0	0	0	0	0	0	0	0.01796	0	0.01612	0	0	0	0.32173	0.16178	0.49334	0.37458	0.37792	0.21688	0.04098	0	0.09923	0	0	0.01734	0	0.4372
k__Bacteria|p__Bacteroidetes|c__Bacteroidia|o__Bacteroidales|f__Barnesiellaceae|g__Coprobacter|s__Coprobacter_secundus	0	0	0	0.16146	0.25764	0.27387	0	0	0	0	0	0	0	0	0	0	0	0	0	0	0	0	0	0	0	0	0	0	0	0	0	0	0	0	0	0	0	0	0	0	0	0	0	0	0	0	0	0	0
k__Bacteria|p__Bacteroidetes|c__Bacteroidia|o__Bacteroidales|f__Odoribacteraceae	0.88921	0.71581	2.05556	0.69495	0.55519	0.58117	1.57499	1.87156	1.5361	3.68222	0.83743	1.67382	1.90263	1.16098	0.83601	0.5082	0.86725	0.3125	0.39235	0.85843	0.97937	0.50551	0.64423	1.22776	1.33162	0.99988	1.40863	0.69775	1.20853	1.09301	0.14323	0.60394	0.2077	0.50277	0.01154	0.98145	0.38335	1.02831	0.36671	0.83116	0.31381	1.30131	0	1.79479	1.3082	0	1.78212	0	0.88897
k__Bacteria|p__Bacteroidetes|c__Bacteroidia|o__Bacteroidales|f__Odoribacteraceae|g__Butyricimonas	0.21888	0.11692	0.27794	0.12538	0.08012	0.0765	0.26344	0.41104	0.36475	0.80481	0.0197	0.0007	0.24439	0	0	0	0.14368	0.01701	0.02558	0.14186	0.17141	0.14332	0	0.14855	0.29385	0	0.33719	0	0	0.53625	0.14323	0.20267	0.2077	0.2113	0.01154	0.02631	0.01734	0.02495	0.0304	0.01494	0.05052	0.1736	0	0.26225	0.16342	0	0.27972	0	0
k__Bacteria|p__Bacteroidetes|c__Bacteroidia|o__Bacteroidales|f__Odoribacteraceae|g__Butyricimonas|s__Butyricimonas_synergistica	0.03398	0.02607	0.09985	0.08233	0.05597	0.05297	0	0	0	0.03066	0.01211	0.0007	0.18991	0	0	0	0.005	0.00019	0.00235	0.03081	0.03511	0.02685	0	0.12705	0.03863	0	0.03798	0	0	0.46245	0	0.16066	0	0.17958	0	0.01583	0	0.01522	0	0.01148	0	0.12178	0	0.18446	0.13256	0	0.20118	0	0
k__Bacteria|p__Bacteroidetes|c__Bacteroidia|o__Bacteroidales|f__Odoribacteraceae|g__Butyricimonas|s__Butyricimonas_virosa	0.18491	0.09085	0.1781	0.04305	0.02414	0.02353	0.26344	0.41104	0.36475	0.77416	0.00759	0	0.05448	0	0	0	0.13868	0.01682	0.02323	0.11105	0.1363	0.11647	0	0.0215	0.25523	0	0.29922	0	0	0.0738	0.14323	0.042	0.2077	0.03172	0.01154	0.01048	0.01734	0.00973	0.0304	0.00346	0.05052	0.05181	0	0.07779	0.03086	0	0.07853	0	0
k__Bacteria|p__Bacteroidetes|c__Bacteroidia|o__Bacteroidales|f__Odoribacteraceae|g__Odoribacter	0.67033	0.59889	1.77762	0.56957	0.47507	0.50467	1.31155	1.46052	1.17135	2.87741	0.81772	1.67313	1.65824	1.16098	0.83601	0.5082	0.72358	0.29549	0.36677	0.71657	0.80796	0.36219	0.64423	1.07921	1.03777	0.99988	1.07144	0.69775	1.20853	0.55675	0	0.40128	0	0.29147	0	0.95514	0.36601	1.00336	0.33631	0.81622	0.26329	1.12772	0	1.53254	1.14477	0	1.5024	0	0.88897
k__Bacteria|p__Bacteroidetes|c__Bacteroidia|o__Bacteroidales|f__Odoribacteraceae|g__Odoribacter|s__Odoribacter_splanchnicus	0.67033	0.59889	1.77762	0.56957	0.47507	0.50467	1.31155	1.46052	1.17135	2.87741	0.81772	1.67313	1.65824	1.16098	0.83601	0.5082	0.72358	0.29549	0.36677	0.71657	0.80796	0.36219	0.64423	1.07921	1.03777	0.99988	1.07144	0.69775	1.20853	0.55675	0	0.40128	0	0.29147	0	0.95514	0.36601	1.00336	0.33631	0.81622	0.26329	1.12772	0	1.53254	1.14477	0	1.5024	0	0.88897
k__Bacteria|p__Bacteroidetes|c__Bacteroidia|o__Bacteroidales|f__Porphyromonadaceae	0.05172	0.06301	0.12348	0	0	0	0	0	0	0	0	0	0	0.07496	0	0	0	0	0	0	0	0	0	0	0.0718	0	0.02514	0	0	0	0	0	0	0	0	0	0	0	0	0	0	0	0	0	0	0	0	0	0
k__Bacteria|p__Bacteroidetes|c__Bacteroidia|o__Bacteroidales|f__Porphyromonadaceae|g__Porphyromonas	0	0	0	0	0	0	0	0	0	0	0	0	0	0	0	0	0	0	0	0	0	0	0	0	0	0	0	0	0	0	0	0	0	0	0	0	0	0	0	0	0	0	0	0	0	0	0	0	0
k__Bacteria|p__Bacteroidetes|c__Bacteroidia|o__Bacteroidales|f__Porphyromonadaceae|g__Porphyromonas|s__Porphyromonas_sp_HMSC065F10	0	0	0	0	0	0	0	0	0	0	0	0	0	0	0	0	0	0	0	0	0	0	0	0	0	0	0	0	0	0	0	0	0	0	0	0	0	0	0	0	0	0	0	0	0	0	0	0	0
k__Bacteria|p__Bacteroidetes|c__Bacteroidia|o__Bacteroidales|f__Porphyromonadaceae|g__Sanguibacteroides	0.05172	0.06301	0.12348	0	0	0	0	0	0	0	0	0	0	0.07496	0	0	0	0	0	0	0	0	0	0	0.0718	0	0.02514	0	0	0	0	0	0	0	0	0	0	0	0	0	0	0	0	0	0	0	0	0	0
k__Bacteria|p__Bacteroidetes|c__Bacteroidia|o__Bacteroidales|f__Porphyromonadaceae|g__Sanguibacteroides|s__Sanguibacteroides_justesenii	0.05172	0.06301	0.12348	0	0	0	0	0	0	0	0	0	0	0.07496	0	0	0	0	0	0	0	0	0	0	0.0718	0	0.02514	0	0	0	0	0	0	0	0	0	0	0	0	0	0	0	0	0	0	0	0	0	0
k__Bacteria|p__Bacteroidetes|c__Bacteroidia|o__Bacteroidales|f__Prevotellaceae	0	0	0.01214	0.1808	0	0	0	0	0.00157	1.25901	0.32682	0.09142	3.13022	42.664	61.5918	69.7792	25.3004	56.9251	51.6117	0	0	0	0	0.44791	15.4374	0	24.8379	0.01627	0	0	0	0.00042	0.00114	0.00114	0	2.37207	70.4241	0.76298	63.3778	0.83431	68.0461	0.71541	0	1.25905	0.8808	0	0.97878	0	0
k__Bacteria|p__Bacteroidetes|c__Bacteroidia|o__Bacteroidales|f__Prevotellaceae|g__Paraprevotella	0	0	0	0	0	0	0	0	0	0	0	0	3.09989	0	0	0	0	0	0	0	0	0	0	0.43514	0	0	0	0	0	0	0	0	0	0	0	2.37207	0	0.76298	0	0.83431	0	0.71541	0	1.25905	0.87242	0	0.97878	0	0
k__Bacteria|p__Bacteroidetes|c__Bacteroidia|o__Bacteroidales|f__Prevotellaceae|g__Paraprevotella|s__Paraprevotella_clara	0	0	0	0	0	0	0	0	0	0	0	0	0	0	0	0	0	0	0	0	0	0	0	0	0	0	0	0	0	0	0	0	0	0	0	0	0	0	0	0	0	0	0	0	0	0	0	0	0
k__Bacteria|p__Bacteroidetes|c__Bacteroidia|o__Bacteroidales|f__Prevotellaceae|g__Paraprevotella|s__Paraprevotella_xylaniphila	0	0	0	0	0	0	0	0	0	0	0	0	3.09989	0	0	0	0	0	0	0	0	0	0	0.43514	0	0	0	0	0	0	0	0	0	0	0	2.37207	0	0.76298	0	0.83431	0	0.71541	0	1.25905	0.87242	0	0.97878	0	0
k__Bacteria|p__Bacteroidetes|c__Bacteroidia|o__Bacteroidales|f__Prevotellaceae|g__Prevotella	0	0	0.01214	0.1808	0	0	0	0	0.00157	1.25901	0.32682	0.09142	0.03032	42.664	61.5918	69.7792	25.3004	56.9251	51.6117	0	0	0	0	0.01277	15.4374	0	24.8379	0.01627	0	0	0	0.00042	0.00114	0.00114	0	0	70.4241	0	63.3778	0	68.0461	0	0	0	0.00838	0	0	0	0
k__Bacteria|p__Bacteroidetes|c__Bacteroidia|o__Bacteroidales|f__Prevotellaceae|g__Prevotella|s__Prevotella_buccalis	0	0	0	0.00201	0	0	0	0	0	0	0	0	0	0	0	0	0	0	0	0	0	0	0	0	0	0	0	0	0	0	0	0	0	0	0	0	0	0	0	0	0	0	0	0	0	0	0	0	0
k__Bacteria|p__Bacteroidetes|c__Bacteroidia|o__Bacteroidales|f__Prevotellaceae|g__Prevotella|s__Prevotella_copri	0	0	0	0	0	0	0	0	0	1.10782	0.32682	0.08935	0	42.664	61.585	69.774	23.2313	54.6662	49.6811	0	0	0	0	0	15.4374	0	24.8379	0.00127	0	0	0	0	0.00114	0	0	0	70.4241	0	63.3778	0	68.0461	0	0	0	0	0	0	0	0
k__Bacteria|p__Bacteroidetes|c__Bacteroidia|o__Bacteroidales|f__Prevotellaceae|g__Prevotella|s__Prevotella_corporis	0	0	0	0.16481	0	0	0	0	0	0	0	0	0	0	0	0	0	0	0	0	0	0	0	0	0	0	0	0	0	0	0	0.00042	0	0.00114	0	0	0	0	0	0	0	0	0	0	0	0	0	0	0
k__Bacteria|p__Bacteroidetes|c__Bacteroidia|o__Bacteroidales|f__Prevotellaceae|g__Prevotella|s__Prevotella_disiens	0	0	0.01214	0	0	0	0	0	0.00157	0.08684	0	0.00207	0	0	0.00678	0.0052	0	0	0	0	0	0	0	0	0	0	0	0.015	0	0	0	0	0	0	0	0	0	0	0	0	0	0	0	0	0	0	0	0	0
k__Bacteria|p__Bacteroidetes|c__Bacteroidia|o__Bacteroidales|f__Prevotellaceae|g__Prevotella|s__Prevotella_sp_CAG_1058	0	0	0	0	0	0	0	0	0	0	0	0	0	0	0	0	2.0691	2.25895	1.93065	0	0	0	0	0	0	0	0	0	0	0	0	0	0	0	0	0	0	0	0	0	0	0	0	0	0	0	0	0	0
k__Bacteria|p__Bacteroidetes|c__Bacteroidia|o__Bacteroidales|f__Prevotellaceae|g__Prevotella|s__Prevotella_sp_CAG_1185	0	0	0	0	0	0	0	0	0	0	0	0	0.03032	0	0	0	0	0	0	0	0	0	0	0.01277	0	0	0	0	0	0	0	0	0	0	0	0	0	0	0	0	0	0	0	0	0.00838	0	0	0	0
k__Bacteria|p__Bacteroidetes|c__Bacteroidia|o__Bacteroidales|f__Prevotellaceae|g__Prevotella|s__Prevotella_timonensis	0	0	0	0.01398	0	0	0	0	0	0.06435	0	0	0	0	0	0	0	0	0	0	0	0	0	0	0	0	0	0	0	0	0	0	0	0	0	0	0	0	0	0	0	0	0	0	0	0	0	0	0
k__Bacteria|p__Bacteroidetes|c__Bacteroidia|o__Bacteroidales|f__Rikenellaceae	3.7392	3.92951	8.88748	14.4538	15.0072	21.0346	6.90017	8.16121	7.43195	16.1796	12.9506	32.662	9.17259	11.2404	4.17164	3.22628	4.0261	2.37732	1.02126	5.11002	8.11247	4.73569	0.04276	6.99583	11.7562	0.07861	14.1997	1.55256	16.9789	8.71003	5.80614	5.09561	11.4647	5.65648	1.35394	8.66066	2.01943	8.18948	1.6712	6.65875	4.53027	8.80728	0.13059	11.1003	6.59343	0.13505	12.2321	0.24403	20.3612
k__Bacteria|p__Bacteroidetes|c__Bacteroidia|o__Bacteroidales|f__Rikenellaceae|g__Alistipes	3.7392	3.92951	8.88748	14.4538	15.0072	21.0346	6.90017	8.16121	7.43195	16.1796	12.9506	32.662	9.17259	11.2404	4.17164	3.22628	4.0261	2.37732	1.02126	5.11002	8.11247	4.73569	0.04276	6.99583	11.7562	0.07861	14.1997	1.55256	16.9789	8.71003	5.80614	5.09561	11.4647	5.65648	1.35394	8.66066	2.01943	8.18948	1.6712	6.65875	4.53027	8.80728	0.13059	11.1003	6.59343	0.13505	12.2321	0.24403	20.3612
k__Bacteria|p__Bacteroidetes|c__Bacteroidia|o__Bacteroidales|f__Rikenellaceae|g__Alistipes|s__Alistipes_finegoldii	0.30972	0.03671	0.57182	2.0885	2.37675	4.05736	0	0	0	2.11543	0.45591	1.0468	0.22389	1.33064	0.63769	0.05886	0.18	0.03698	0.04866	0.61989	2.13636	1.38718	0	0.01715	3.54737	0	4.22693	0	8.88802	1.92634	0	0.54906	0	0.96562	0	0.75309	0.03757	0.45121	0.02732	1.00171	0.05165	0.14463	0.13059	0.13709	0.00236	0.12898	0.16669	0.24403	10.9422
k__Bacteria|p__Bacteroidetes|c__Bacteroidia|o__Bacteroidales|f__Rikenellaceae|g__Alistipes|s__Alistipes_indistinctus	0.0066	0.11434	0.03283	0	0	0	0.04692	0.04379	0.11257	0	0	0	0.21839	0.75052	0.16073	0.27466	0.18346	0.01341	0.0061	0.30778	0.04595	0.05698	0.04276	0.01959	0.17334	0.07861	0.26001	0.08571	0	0.01645	0	0.00977	0	0.00141	0	0.06391	0	0.02533	0	0.04872	0	0.07507	0	0.06965	0.02571	0	0.25099	0	0.15254
k__Bacteria|p__Bacteroidetes|c__Bacteroidia|o__Bacteroidales|f__Rikenellaceae|g__Alistipes|s__Alistipes_inops	0.70704	0.22323	1.32046	1.11087	0.83883	0.67919	0	0	0	0	0	0	0	0.03382	0	0	0	0	0	0	0	0	0	0	0.6395	0	0.52235	1.46685	0	0	0	0	0	0	0	0	0	0.5503	0	0.76225	0	0	0	0	0	0	0	0	0.5431
k__Bacteria|p__Bacteroidetes|c__Bacteroidia|o__Bacteroidales|f__Rikenellaceae|g__Alistipes|s__Alistipes_onderdonkii	0	0	0	0	0	0	0	0	0	0	0	1.22294	0.60727	0	0	0	0.01193	0	0	0.04559	0.01887	0.00296	0	0.01962	0	0	0	0	0	0	0	0	0	0	0	0	0	0	0	0	0	0.08625	0	0.08863	0	0	0.08849	0	0
k__Bacteria|p__Bacteroidetes|c__Bacteroidia|o__Bacteroidales|f__Rikenellaceae|g__Alistipes|s__Alistipes_putredinis	2.30972	3.21433	6.37408	11.1445	11.6716	16.0351	6.58112	7.88872	7.00682	12.7817	11.5066	28.8049	7.65326	8.86929	3.29016	2.61182	3.46451	2.243	0.89054	3.56295	5.66941	3.09025	0	6.66108	6.848	0	8.61618	0	7.84444	6.71022	5.80614	4.45167	11.4647	4.65864	1.35394	7.76703	1.97808	7.05003	1.61475	4.79746	4.41022	8.12067	0	10.1707	6.06593	0.00607	10.5839	0	8.18124
k__Bacteria|p__Bacteroidetes|c__Bacteroidia|o__Bacteroidales|f__Rikenellaceae|g__Alistipes|s__Alistipes_shahii	0.40613	0.3409	0.58829	0.00451	0.00674	0.01562	0.27213	0.2287	0.31256	1.28244	0.98811	1.58735	0.46978	0.25613	0.08305	0.28094	0.1862	0.08393	0.07597	0.57381	0.24188	0.19832	0	0.27838	0.548	0	0.57423	0	0.24639	0.05702	0	0.08512	0	0.03081	0	0.07663	0.00379	0.11262	0.02913	0.04862	0.0684	0.38066	0	0.6342	0.49942	0	1.14204	0	0.54211
k__Bacteria|p__Bacteroidetes|c__Bacteroidia|o__Bacteroidales|f__Rikenellaceae|g__Alistipes|s__Alistipes_sp_An66	0	0	0	0.00401	0.00829	0.00427	0	0	0	0	0	0	0	0	0	0	0	0	0	0	0	0	0	0	0	0	0	0	0	0	0	0	0	0	0	0	0	0	0	0	0	0	0	0	0	0	0	0	0
k__Bacteria|p__Bacteroidetes|c__Bacteroidia|o__Bacteroidales|f__Rikenellaceae|g__Alistipes|s__Alistipes_timonensis	0	0	0	0.10144	0.10498	0.24301	0	0	0	0	0	0	0	0	0	0	0	0	0	0	0	0	0	0	0	0	0	0	0	0	0	0	0	0	0	0	0	0	0	0	0	0	0	0	0	0	0	0	0
k__Bacteria|p__Bacteroidetes|c__Bacteroidia|o__Bacteroidales|f__Tannerellaceae	4.51656	6.50965	6.97483	3.8277	4.14428	3.72001	5.4221	5.66359	4.24106	3.93193	5.23059	9.0431	11.3832	1.51922	2.69492	2.596	3.83162	2.70408	0.65951	1.41226	1.76117	1.79941	0.66998	1.92017	3.41651	2.11575	6.01081	1.1041	4.1673	2.99345	2.80244	3.61196	1.30252	2.3549	0.66999	4.13782	4.19898	8.56805	6.13097	6.31447	5.26835	10.365	6.9611	5.44524	1.5566	6.21073	5.98513	5.8704	2.52458
k__Bacteria|p__Bacteroidetes|c__Bacteroidia|o__Bacteroidales|f__Tannerellaceae|g__Parabacteroides	4.51656	6.50965	6.97483	3.8277	4.14428	3.72001	5.4221	5.66359	4.24106	3.93193	5.23059	9.0431	11.3832	1.51922	2.69492	2.596	3.83162	2.70408	0.65951	1.41226	1.76117	1.79941	0.66998	1.92017	3.41651	2.11575	6.01081	1.1041	4.1673	2.99345	2.80244	3.61196	1.30252	2.3549	0.66999	4.13782	4.19898	8.56805	6.13097	6.31447	5.26835	10.365	6.9611	5.44524	1.5566	6.21073	5.98513	5.8704	2.52458
k__Bacteria|p__Bacteroidetes|c__Bacteroidia|o__Bacteroidales|f__Tannerellaceae|g__Parabacteroides|s__Parabacteroides_distasonis	1.80347	6.08299	4.48095	2.81264	2.34635	2.75865	3.34172	3.66012	2.83791	1.92302	1.95783	2.69838	11.3832	0.32973	2.15828	1.38688	2.25568	1.39433	0.19978	1.20169	1.71351	1.79592	0.66998	1.24996	2.33972	2.11575	4.81711	1.1041	4.1673	1.10588	2.80244	1.7177	1.30252	0.49189	0.66999	1.30295	1.51565	3.87544	2.37603	2.58736	2.76277	4.58762	4.01208	1.88193	1.26988	2.99905	2.04834	1.89772	2.52458
k__Bacteria|p__Bacteroidetes|c__Bacteroidia|o__Bacteroidales|f__Tannerellaceae|g__Parabacteroides|s__Parabacteroides_goldsteinii	0.12278	0.01875	0.20063	0	0	0	0	0	0	0	0	0	0	0	0	0	0	0	0	0.2066	0.04766	0.0035	0	0	0	0	0	0	0	0	0	0	0	0	0	0	0	0	0	0	0	0	0	0	0	0	0	0	0
k__Bacteria|p__Bacteroidetes|c__Bacteroidia|o__Bacteroidales|f__Tannerellaceae|g__Parabacteroides|s__Parabacteroides_gordonii	0	0	0	0	0	0	0	0	0	0	0	0	0	0	0	0	0	0	0	0.00398	0	0	0	0	0	0	0	0	0	0	0	0	0	0	0	0	0	0	0	0	0	0	0	0	0	0	0	0	0
k__Bacteria|p__Bacteroidetes|c__Bacteroidia|o__Bacteroidales|f__Tannerellaceae|g__Parabacteroides|s__Parabacteroides_johnsonii	0	0	0	0	0	0	0	0	0	0	0	0	0	0	0	0	0.69457	1.06352	0.10427	0	0	0	0	0	0	0	0	0	0	0	0	0	0	0	0	0	0	0	0	0	0	5.77738	0	3.56331	0	0	3.93679	0	0
k__Bacteria|p__Bacteroidetes|c__Bacteroidia|o__Bacteroidales|f__Tannerellaceae|g__Parabacteroides|s__Parabacteroides_merdae	2.59031	0.40792	2.29325	1.01506	1.79793	0.96137	2.08038	2.00347	1.40315	2.00891	3.27276	6.34472	0	1.18948	0.53664	1.20912	0.35369	0.09406	0.02077	0	0	0	0	0.6702	1.07679	0	1.1937	0	0	1.88757	0	1.89426	0	1.86301	0	2.83487	2.68333	4.69261	3.75494	3.72711	2.50558	0	2.94902	0	0.28671	3.21167	0	3.97268	0
k__Bacteria|p__Bacteroidetes|c__Bacteroidia|o__Bacteroidales|f__Tannerellaceae|g__Parabacteroides|s__Parabacteroides_sp_CAG_409	0	0	0	0	0	0	0	0	0	0	0	0	0	0	0	0	0.52769	0.15217	0.33469	0	0	0	0	0	0	0	0	0	0	0	0	0	0	0	0	0	0	0	0	0	0	0	0	0	0	0	0	0	0
k__Bacteria|p__Firmicutes	55.1943	23.7449	49.0977	40.3862	44.4141	34.3561	27.4717	23.2672	34.5196	16.5982	21.5217	10.2876	29.548	13.4954	13.3976	10.0874	43.7706	20.3466	39.3384	38.6729	52.8794	65.4796	32.3108	54.6079	43.2412	15.4843	27.4143	33.0784	36.3292	21.8499	18.9667	41.1767	25.7856	64.9174	28.5842	41.3512	8.30457	18.0807	7.3741	42.8625	7.82415	19.4406	31.8868	21.9277	39.5413	26.3692	16.1372	27.6483	23.5601
k__Bacteria|p__Firmicutes|c__Bacilli	0.16922	0	0.11143	0.11298	0.39787	0.07411	0.02794	0.05905	0.07586	0.05389	0.03102	0.03501	0	0.01233	0.01588	0.00086	0.49081	0.63058	0.83159	0.21763	0.66279	0.35037	0.27489	1.30674	0.01416	0.01539	0.00139	0.24539	0.00495	0.05892	0.04038	0.06482	0.03173	0.91694	0.08058	0.00941	0	0	0	0.29553	0.00246	0.03161	0.02428	0.03227	1.31217	0	0.01836	0.20425	0.11303
k__Bacteria|p__Firmicutes|c__Bacilli|o__Bacillales	0	0	0	0	0	0	0	0	0.00225	0	0	0	0	0	0	0	0	0	0	0	0	0	0	0	0	0	0	0	0	0	0	0	0	0	0	0	0	0	0	0	0	0	0	0	0	0	0	0	0
k__Bacteria|p__Firmicutes|c__Bacilli|o__Bacillales|f__Bacillales_unclassified	0	0	0	0	0	0	0	0	0.00225	0	0	0	0	0	0	0	0	0	0	0	0	0	0	0	0	0	0	0	0	0	0	0	0	0	0	0	0	0	0	0	0	0	0	0	0	0	0	0	0
k__Bacteria|p__Firmicutes|c__Bacilli|o__Bacillales|f__Bacillales_unclassified|g__Gemella	0	0	0	0	0	0	0	0	0.00225	0	0	0	0	0	0	0	0	0	0	0	0	0	0	0	0	0	0	0	0	0	0	0	0	0	0	0	0	0	0	0	0	0	0	0	0	0	0	0	0
k__Bacteria|p__Firmicutes|c__Bacilli|o__Bacillales|f__Bacillales_unclassified|g__Gemella|s__Gemella_sanguinis	0	0	0	0	0	0	0	0	0.00225	0	0	0	0	0	0	0	0	0	0	0	0	0	0	0	0	0	0	0	0	0	0	0	0	0	0	0	0	0	0	0	0	0	0	0	0	0	0	0	0
k__Bacteria|p__Firmicutes|c__Bacilli|o__Lactobacillales	0.16922	0	0.11143	0.11298	0.39787	0.07411	0.02794	0.05905	0.07361	0.05389	0.03102	0.03501	0	0.01233	0.01588	0.00086	0.49081	0.63058	0.83159	0.21763	0.66279	0.35037	0.27489	1.30674	0.01416	0.01539	0.00139	0.24539	0.00495	0.05892	0.04038	0.06482	0.03173	0.91694	0.08058	0.00941	0	0	0	0.29553	0.00246	0.03161	0.02428	0.03227	1.31217	0	0.01836	0.20425	0.11303
k__Bacteria|p__Firmicutes|c__Bacilli|o__Lactobacillales|f__Enterococcaceae	0	0	0	0	0	0	0	0	0	0	0	0	0	0	0	0	0	0	0	0	0	0	0	0	0	0	0	0.06797	0	0	0	0	0	0	0	0	0	0	0	0	0	0	0	0	0	0	0	0	0
k__Bacteria|p__Firmicutes|c__Bacilli|o__Lactobacillales|f__Enterococcaceae|g__Enterococcus	0	0	0	0	0	0	0	0	0	0	0	0	0	0	0	0	0	0	0	0	0	0	0	0	0	0	0	0.06797	0	0	0	0	0	0	0	0	0	0	0	0	0	0	0	0	0	0	0	0	0
k__Bacteria|p__Firmicutes|c__Bacilli|o__Lactobacillales|f__Enterococcaceae|g__Enterococcus|s__Enterococcus_hirae	0	0	0	0	0	0	0	0	0	0	0	0	0	0	0	0	0	0	0	0	0	0	0	0	0	0	0	0.06797	0	0	0	0	0	0	0	0	0	0	0	0	0	0	0	0	0	0	0	0	0
k__Bacteria|p__Firmicutes|c__Bacilli|o__Lactobacillales|f__Lactobacillaceae	0	0	0.00836	0.03919	0.02311	0.00303	0.00586	0.02343	0.01976	0.03516	0	0.00397	0	0	0	0	0	0	0.0238	0.00149	0.54843	0.14222	0	0.02816	0.01416	0.00302	0	0.15524	0	0.00244	0	0	0	0.22332	0	0	0	0	0	0.28138	0	0.01673	0	0.00908	0.05622	0	0.01392	0	0.11303
k__Bacteria|p__Firmicutes|c__Bacilli|o__Lactobacillales|f__Lactobacillaceae|g__Lactobacillus	0	0	0.00836	0.03919	0.02311	0.00303	0.00586	0.02343	0.01976	0.03516	0	0.00397	0	0	0	0	0	0	0.0238	0.00149	0.54843	0.14222	0	0.02816	0.01416	0.00302	0	0.15524	0	0.00244	0	0	0	0.22332	0	0	0	0	0	0.28138	0	0.01673	0	0.00908	0.05622	0	0.01392	0	0.11303
k__Bacteria|p__Firmicutes|c__Bacilli|o__Lactobacillales|f__Lactobacillaceae|g__Lactobacillus|s__Lactobacillus_acidophilus	0	0	0	0	0	0	0	0	0	0	0	0.00397	0	0	0	0	0	0	0	0	0	0	0	0.02365	0	0	0	0	0	0	0	0	0	0	0	0	0	0	0	0	0	0	0	0	0.03405	0	0	0	0
k__Bacteria|p__Firmicutes|c__Bacilli|o__Lactobacillales|f__Lactobacillaceae|g__Lactobacillus|s__Lactobacillus_delbrueckii	0	0	0.00836	0	0	0	0	0	0	0	0	0	0	0	0	0	0	0	0	0	0	0	0	0	0	0	0	0	0	0	0	0	0	0	0	0	0	0	0	0	0	0	0	0	0	0	0	0	0
k__Bacteria|p__Firmicutes|c__Bacilli|o__Lactobacillales|f__Lactobacillaceae|g__Lactobacillus|s__Lactobacillus_iners	0	0	0	0	0	0	0	0	0	0.03516	0	0	0	0	0	0	0	0	0	0	0	0	0	0	0	0	0	0	0	0	0	0	0	0	0	0	0	0	0	0	0	0	0	0	0	0	0	0	0
k__Bacteria|p__Firmicutes|c__Bacilli|o__Lactobacillales|f__Lactobacillaceae|g__Lactobacillus|s__Lactobacillus_rhamnosus	0	0	0	0	0	0	0	0	0	0	0	0	0	0	0	0	0	0	0	0.00149	0	0	0	0.00451	0	0	0	0	0	0	0	0	0	0.03163	0	0	0	0	0	0	0	0	0	0	0.02216	0	0	0	0
k__Bacteria|p__Firmicutes|c__Bacilli|o__Lactobacillales|f__Lactobacillaceae|g__Lactobacillus|s__Lactobacillus_rogosae	0	0	0	0.03919	0.02311	0.00303	0.00586	0.02343	0.01976	0	0	0	0	0	0	0	0	0	0.02228	0	0.54843	0.14222	0	0	0.01416	0.00302	0	0.15524	0	0	0	0	0	0.19169	0	0	0	0	0	0.28138	0	0.01673	0	0.00908	0	0	0.01392	0	0.01573
k__Bacteria|p__Firmicutes|c__Bacilli|o__Lactobacillales|f__Lactobacillaceae|g__Lactobacillus|s__Lactobacillus_ruminis	0	0	0	0	0	0	0	0	0	0	0	0	0	0	0	0	0	0	0	0	0	0	0	0	0	0	0	0	0	0	0	0	0	0	0	0	0	0	0	0	0	0	0	0	0	0	0	0	0.0973
k__Bacteria|p__Firmicutes|c__Bacilli|o__Lactobacillales|f__Lactobacillaceae|g__Lactobacillus|s__Lactobacillus_sakei	0	0	0	0	0	0	0	0	0	0	0	0	0	0	0	0	0	0	0.00152	0	0	0	0	0	0	0	0	0	0	0.00244	0	0	0	0	0	0	0	0	0	0	0	0	0	0	0	0	0	0	0
k__Bacteria|p__Firmicutes|c__Bacilli|o__Lactobacillales|f__Leuconostocaceae	0	0	0	0	0	0	0	0	0	0	0	0	0	0	0	0	0	0	0	0	0	0	0	0	0	0	0	0	0	0	0	0	0	0	0	0	0	0	0	0	0	0	0	0	0	0	0	0	0
k__Bacteria|p__Firmicutes|c__Bacilli|o__Lactobacillales|f__Leuconostocaceae|g__Leuconostoc	0	0	0	0	0	0	0	0	0	0	0	0	0	0	0	0	0	0	0	0	0	0	0	0	0	0	0	0	0	0	0	0	0	0	0	0	0	0	0	0	0	0	0	0	0	0	0	0	0
k__Bacteria|p__Firmicutes|c__Bacilli|o__Lactobacillales|f__Leuconostocaceae|g__Leuconostoc|s__Leuconostoc_carnosum	0	0	0	0	0	0	0	0	0	0	0	0	0	0	0	0	0	0	0	0	0	0	0	0	0	0	0	0	0	0	0	0	0	0	0	0	0	0	0	0	0	0	0	0	0	0	0	0	0
k__Bacteria|p__Firmicutes|c__Bacilli|o__Lactobacillales|f__Streptococcaceae	0.16922	0	0.10307	0.07379	0.37476	0.07108	0.02208	0.03562	0.05385	0.01873	0.03102	0.03104	0	0.01233	0.01588	0.00086	0.49081	0.63058	0.80779	0.21614	0.11435	0.20816	0.27489	1.27857	0	0.01238	0.00139	0.02217	0.00495	0.05648	0.04038	0.06482	0.03173	0.69362	0.08058	0.00941	0	0	0	0.01415	0.00246	0.01488	0.02428	0.02319	1.25595	0	0.00443	0.20425	0
k__Bacteria|p__Firmicutes|c__Bacilli|o__Lactobacillales|f__Streptococcaceae|g__Lactococcus	0	0	0.02555	0	0	0	0	0	0	0	0	0.01959	0	0	0	0	0	0	0	0	0	0	0	0	0	0	0	0	0	0	0	0	0	0	0	0	0	0	0	0	0	0	0	0.02319	0	0	0	0	0
k__Bacteria|p__Firmicutes|c__Bacilli|o__Lactobacillales|f__Streptococcaceae|g__Lactococcus|s__Lactococcus_lactis	0	0	0.02555	0	0	0	0	0	0	0	0	0.01959	0	0	0	0	0	0	0	0	0	0	0	0	0	0	0	0	0	0	0	0	0	0	0	0	0	0	0	0	0	0	0	0.02319	0	0	0	0	0
k__Bacteria|p__Firmicutes|c__Bacilli|o__Lactobacillales|f__Streptococcaceae|g__Streptococcus	0.16922	0	0.07752	0.07379	0.37476	0.07108	0.02208	0.03562	0.05385	0.01873	0.03102	0.01145	0	0.01233	0.01588	0.00086	0.49081	0.63058	0.80779	0.21614	0.11435	0.20816	0.27489	1.27857	0	0.01238	0.00139	0.02217	0.00495	0.05648	0.04038	0.06482	0.03173	0.69362	0.08058	0.00941	0	0	0	0.01415	0.00246	0.01488	0.02428	0	1.25595	0	0.00443	0.20425	0
k__Bacteria|p__Firmicutes|c__Bacilli|o__Lactobacillales|f__Streptococcaceae|g__Streptococcus|s__Streptococcus_australis	0	0	0	0	0	0	0	0	0	0	0	0	0	0	0	0	0	0	0	0	0	0	0	0	0	0	0	0	0	0	0	0	0	0	0	0	0	0	0	0	0	0	0	0	0	0	0	0	0
k__Bacteria|p__Firmicutes|c__Bacilli|o__Lactobacillales|f__Streptococcaceae|g__Streptococcus|s__Streptococcus_gordonii	0	0	0	0	0	0	0	0	0	0	0	0	0	0	0	0	0	0	0.00081	0	0	0	0	0	0	0	0	0	0	0	0	0	0	0	0	0	0	0	0	0	0	0	0	0	0	0	0	0	0
k__Bacteria|p__Firmicutes|c__Bacilli|o__Lactobacillales|f__Streptococcaceae|g__Streptococcus|s__Streptococcus_infantis	0.00123	0	0	0	0	0	0	0	0	0	0	0	0	0	0	0	0	0	0	0	0	0	0	0	0	0	0	0	0	0	0	0	0	0.00198	0	0	0	0	0	0	0	0	0	0	0	0	0	0	0
k__Bacteria|p__Firmicutes|c__Bacilli|o__Lactobacillales|f__Streptococcaceae|g__Streptococcus|s__Streptococcus_mitis	0	0	0	0	0	0	0	0	0	0	0	0	0	0	0	0	0	0	0	0	0	0	0	0	0	0	0	0	0	0.00144	0	0	0	0.00389	0	0	0	0	0	0.00088	0	0	0	0	0	0	0	0	0
k__Bacteria|p__Firmicutes|c__Bacilli|o__Lactobacillales|f__Streptococcaceae|g__Streptococcus|s__Streptococcus_parasanguinis	0.09817	0	0.00056	0.03652	0.03365	0.03402	0.02208	0.03318	0.05194	0	0.02162	0	0	0.00206	0.01588	0	0.025	0.08813	0.06313	0.04044	0.03946	0.0437	0.01474	0.01068	0	0	0.00139	0	0.00495	0.03517	0.01762	0.05079	0.01829	0.04947	0.04968	0.00941	0	0	0	0.01328	0	0.00482	0.02293	0	0.02171	0	0	0.11575	0
k__Bacteria|p__Firmicutes|c__Bacilli|o__Lactobacillales|f__Streptococcaceae|g__Streptococcus|s__Streptococcus_salivarius	0.06983	0	0.00212	0.03727	0.03095	0.03706	0	0.00244	0.00191	0.00753	0.0094	0	0	0.01027	0	0.00086	0	0	0.00155	0.02568	0.01995	0.085	0	0.02034	0	0	0	0	0	0.01986	0.00828	0.01403	0.01059	0.02757	0.0309	0	0	0	0	0	0.00246	0.00073	0.00135	0	0.01302	0	0	0.0885	0
k__Bacteria|p__Firmicutes|c__Bacilli|o__Lactobacillales|f__Streptococcaceae|g__Streptococcus|s__Streptococcus_sp_A12	0	0	0	0	0	0	0	0	0	0	0	0	0	0	0	0	0	0	0	0	0	0	0	0	0	0	0	0	0	0	0	0	0	0.0015	0	0	0	0	0	0	0	0	0	0	0	0	0	0	0
k__Bacteria|p__Firmicutes|c__Bacilli|o__Lactobacillales|f__Streptococcaceae|g__Streptococcus|s__Streptococcus_thermophilus	0	0	0.07484	0	0.31016	0	0	0	0	0.0112	0	0.01145	0	0	0	0	0.46581	0.54245	0.7423	0.15002	0.05495	0.07946	0.26015	1.24755	0	0.01238	0	0.02217	0	0	0.01448	0	0.00285	0.60922	0	0	0	0	0	0	0	0.00933	0	0	1.22123	0	0.00443	0	0
k__Bacteria|p__Firmicutes|c__Clostridia	52.8039	22.0776	46.2648	38.388	41.8894	31.4016	25.8165	21.5206	32.4761	13.1525	16.6187	6.88802	28.7809	13.2151	13.1926	9.8072	39.7594	19.2159	37.3943	36.0854	50.7003	63.2988	31.0762	50.7841	39.2305	14.8654	25.6507	31.6452	31.9089	19.8755	17.6355	39.116	24.3061	60.5286	27.0871	39.2971	4.05603	12.61	2.72336	39.801	1.86754	17.6556	29.8919	20.5654	34.1331	24.1457	14.7747	24.7539	23.0897
k__Bacteria|p__Firmicutes|c__Clostridia|o__Clostridiales	52.8039	22.0776	46.2648	38.388	41.8894	31.4016	25.8165	21.5206	32.4761	13.1525	16.6187	6.88802	28.7809	13.2151	13.1926	9.8072	39.7594	19.2159	37.3943	36.0854	50.7003	63.2988	31.0762	50.7841	39.2305	14.8654	25.6507	31.6452	31.9089	19.8755	17.6355	39.116	24.3061	60.5286	27.0871	39.2971	4.05603	12.61	2.72336	39.801	1.86754	17.6556	29.8919	20.5654	34.1331	24.1457	14.7747	24.7539	23.0897
k__Bacteria|p__Firmicutes|c__Clostridia|o__Clostridiales|f__Catabacteriaceae	0	0	0	0	0	0	0	0	0	0.00095	0.01454	0	0	0	0	0	0	0	0	0	0	0	0	0	0	0	0	0	0.00134	0	0	0	0	0	0	0	0	0	0	0	0	0	0	0	0	0	0	0	0
k__Bacteria|p__Firmicutes|c__Clostridia|o__Clostridiales|f__Catabacteriaceae|g__Catabacter	0	0	0	0	0	0	0	0	0	0.00095	0.01454	0	0	0	0	0	0	0	0	0	0	0	0	0	0	0	0	0	0.00134	0	0	0	0	0	0	0	0	0	0	0	0	0	0	0	0	0	0	0	0
k__Bacteria|p__Firmicutes|c__Clostridia|o__Clostridiales|f__Catabacteriaceae|g__Catabacter|s__Catabacter_hongkongensis	0	0	0	0	0	0	0	0	0	0.00095	0.01454	0	0	0	0	0	0	0	0	0	0	0	0	0	0	0	0	0	0.00134	0	0	0	0	0	0	0	0	0	0	0	0	0	0	0	0	0	0	0	0
k__Bacteria|p__Firmicutes|c__Clostridia|o__Clostridiales|f__Christensenellaceae	0	0	0	0	0	0	0	0	0	0	0	0	0	0.00173	0.003	0.00166	0.0089	0.01136	0	0.00207	0	0	0	0.00447	0	0	0	0	0	0	0	0	0	0	0	0.00518	0	0.02102	0	0.00924	0	0	0	0	0.0186	0	0	0	0
k__Bacteria|p__Firmicutes|c__Clostridia|o__Clostridiales|f__Christensenellaceae|g__Christensenella	0	0	0	0	0	0	0	0	0	0	0	0	0	0.00173	0.003	0.00166	0.0089	0.01136	0	0.00207	0	0	0	0.00447	0	0	0	0	0	0	0	0	0	0	0	0.00518	0	0.02102	0	0.00924	0	0	0	0	0.0186	0	0	0	0
k__Bacteria|p__Firmicutes|c__Clostridia|o__Clostridiales|f__Christensenellaceae|g__Christensenella|s__Christensenella_minuta	0	0	0	0	0	0	0	0	0	0	0	0	0	0.00173	0.003	0.00166	0.0089	0.01136	0	0.00207	0	0	0	0.00447	0	0	0	0	0	0	0	0	0	0	0	0.00518	0	0.02102	0	0.00924	0	0	0	0	0.0186	0	0	0	0
k__Bacteria|p__Firmicutes|c__Clostridia|o__Clostridiales|f__Clostridiaceae	1.89668	8.68308	0.86086	0.2091	0.4945	0.18713	0.13656	0.19468	0.17706	0.5342	0.6532	0.64407	0	0.78046	0.31267	0.22113	0.01957	0.2996	0.32777	1.48393	0.43198	1.48773	0.49889	1.7434	0	1.04575	0	2.87276	0.00574	0.25925	0.34572	0.31582	0.32588	1.46351	0.0578	0.3797	0	0.4453	0	0.53937	0	0	0.16496	0.05856	2.07806	0.31429	0.038	0.03439	0
k__Bacteria|p__Firmicutes|c__Clostridia|o__Clostridiales|f__Clostridiaceae|g__Clostridium	1.89668	8.68308	0.86086	0.2091	0.4945	0.18713	0.1348	0.19468	0.17706	0.36743	0.44966	0.55958	0	0.78046	0.31267	0.22113	0.01846	0.2894	0.32777	1.48393	0.43198	1.48773	0.48324	1.7434	0	1.03685	0	2.8593	0	0.25925	0.34572	0.31582	0.32588	1.46351	0.0578	0.3797	0	0.4453	0	0.53937	0	0	0	0.05856	2.07806	0	0.038	0	0
k__Bacteria|p__Firmicutes|c__Clostridia|o__Clostridiales|f__Clostridiaceae|g__Clostridium|s__Clostridium_bolteae_CAG_59	0	0.07618	0	0	0	0	0	0	0	0	0	0	0	0	0	0	0	0.2894	0	0	0.00169	0	0	0.00188	0	0	0	0	0	0	0	0.04042	0	0	0	0.00174	0	0.08215	0	0	0	0	0	0	0	0	0	0	0
k__Bacteria|p__Firmicutes|c__Clostridia|o__Clostridiales|f__Clostridiaceae|g__Clostridium|s__Clostridium_disporicum	0	0	0	0	0	0	0	0	0	0	0	0	0	0	0	0	0	0	0	0	0	0	0	0	0	0	0	0	0	0.08845	0	0.08513	0	0.73969	0	0	0	0	0	0	0	0	0	0	0	0	0	0	0
k__Bacteria|p__Firmicutes|c__Clostridia|o__Clostridiales|f__Clostridiaceae|g__Clostridium|s__Clostridium_paraputrificum	0	0	0	0	0	0	0	0	0	0	0	0	0	0	0	0	0	0	0	0	0	0	0	0	0	0	0	0	0	0	0	0	0	0.37085	0	0	0	0	0	0	0	0	0	0	0	0	0	0	0
k__Bacteria|p__Firmicutes|c__Clostridia|o__Clostridiales|f__Clostridiaceae|g__Clostridium|s__Clostridium_sp_CAG_167	0.95434	0	0.7437	0	0.42294	0.10512	0	0	0	0	0	0	0	0	0	0	0.0041	0	0.03163	1.48393	0.43029	1.48773	0.21279	1.74152	0	0.69613	0	0.61135	0	0	0	0	0	0	0	0.30718	0	0	0	0	0	0	0	0	2.07806	0	0	0	0
k__Bacteria|p__Firmicutes|c__Clostridia|o__Clostridiales|f__Clostridiaceae|g__Clostridium|s__Clostridium_sp_CAG_242	0	0	0	0	0	0	0	0	0	0.17577	0.00332	0.26872	0	0	0	0	0	0	0	0	0	0	0	0	0	0	0	0	0	0.02668	0	0.18682	0	0.07846	0	0	0	0	0	0	0	0	0	0	0	0	0	0	0
k__Bacteria|p__Firmicutes|c__Clostridia|o__Clostridiales|f__Clostridiaceae|g__Clostridium|s__Clostridium_sp_CAG_253	0.94233	0	0	0	0	0	0.08114	0.05106	0.13902	0	0	0	0	0	0	0	0.01436	0	0.29614	0	0	0	0	0	0	0	0	0	0	0	0	0	0	0.25418	0	0	0	0	0	0	0	0	0	0	0	0	0	0	0
k__Bacteria|p__Firmicutes|c__Clostridia|o__Clostridiales|f__Clostridiaceae|g__Clostridium|s__Clostridium_sp_CAG_299	0	0	0	0.01034	0.00152	0.0027	0.02125	0.00441	0	0	0	0	0	0.32116	0.06848	0.14667	0	0	0	0	0	0	0	0	0	0	0	0	0	0	0	0	0	0	0	0	0	0	0	0	0	0	0	0	0	0	0	0	0
k__Bacteria|p__Firmicutes|c__Clostridia|o__Clostridiales|f__Clostridiaceae|g__Clostridium|s__Clostridium_sp_CAG_411	0	0	0	0	0	0	0	0	0	0	0	0	0	0	0	0	0	0	0	0	0	0	0	0	0	0	0	2.06633	0	0	0	0	0	0	0	0	0	0	0	0	0	0	0	0	0	0	0	0	0
k__Bacteria|p__Firmicutes|c__Clostridia|o__Clostridiales|f__Clostridiaceae|g__Clostridium|s__Clostridium_sp_CAG_510	0	8.59641	0.11715	0	0	0	0	0	0	0	0	0	0	0	0	0	0	0	0	0	0	0	0	0	0	0	0	0	0	0	0	0	0	0	0	0	0	0	0	0	0	0	0	0	0	0	0	0	0
k__Bacteria|p__Firmicutes|c__Clostridia|o__Clostridiales|f__Clostridiaceae|g__Clostridium|s__Clostridium_sp_CAG_58	0	0.01049	0	0.19875	0.07004	0.0793	0.03241	0.1392	0.03804	0.19166	0.44634	0.29086	0	0.4593	0.24419	0.07446	0	0	0	0	0	0	0.27045	0	0	0.34072	0	0.18161	0	0.14412	0.34572	0.00346	0.32588	0.02032	0.0578	0.07078	0	0.36315	0	0.01205	0	0	0	0.05856	0	0	0.038	0	0
k__Bacteria|p__Firmicutes|c__Clostridia|o__Clostridiales|f__Clostridiaceae|g__Clostridium|s__Clostridium_sp_CAG_964	0	0	0	0	0	0	0	0	0	0	0	0	0	0	0	0	0	0	0	0	0	0	0	0	0	0	0	0	0	0	0	0	0	0	0	0	0	0	0	0.52731	0	0	0	0	0	0	0	0	0
k__Bacteria|p__Firmicutes|c__Clostridia|o__Clostridiales|f__Clostridiaceae|g__Hungatella	0	0	0	0	0	0	0.00175	0	0	0.16677	0.20354	0.08449	0	0	0	0	0.00111	0.0102	0	0	0	0	0.01565	0	0	0.0089	0	0.01347	0.00574	0	0	0	0	0	0	0	0	0	0	0	0	0	0.16496	0	0	0.31429	0	0.03439	0
k__Bacteria|p__Firmicutes|c__Clostridia|o__Clostridiales|f__Clostridiaceae|g__Hungatella|s__Hungatella_hathewayi	0	0	0	0	0	0	0.00175	0	0	0.16677	0.20354	0.08449	0	0	0	0	0.00111	0.0102	0	0	0	0	0.01565	0	0	0.0089	0	0.01347	0.00574	0	0	0	0	0	0	0	0	0	0	0	0	0	0.16496	0	0	0.31429	0	0.03439	0
k__Bacteria|p__Firmicutes|c__Clostridia|o__Clostridiales|f__Clostridiales_unclassified	0.08062	0.13601	0.72385	0.17146	0.07077	0.10695	0.16531	0.17152	0.15978	0.34443	0.19999	0.31573	0.11008	0.11551	0.05167	0.01894	0.15943	0.12291	0.06874	0.10565	0.0391	0.0307	0.18332	0.0449	0.44346	0.33404	0.35417	0.4963	0.84764	0.20839	0	0.23065	0	0.19577	0	0.27784	0.08117	0.38123	0.11991	0.34449	0.07765	0.13436	0.30195	0.1202	0.00808	0.28997	0.13485	0.614	1.27132
k__Bacteria|p__Firmicutes|c__Clostridia|o__Clostridiales|f__Clostridiales_unclassified|g__Clostridiales_unclassified	0	0.04935	0.46869	0	0	0	0	0	0	0	0	0	0	0	0.00037	0	0	0	0	0	0	0	0	0	0	0	0	0	0	0	0	0.00487	0	0	0	0	0	0	0	0	0	0	0	0	0	0	0	0	0
k__Bacteria|p__Firmicutes|c__Clostridia|o__Clostridiales|f__Clostridiales_unclassified|g__Clostridiales_unclassified|s__Bacteroides_pectinophilus	0	0	0.46869	0	0	0	0	0	0	0	0	0	0	0	0	0	0	0	0	0	0	0	0	0	0	0	0	0	0	0	0	0	0	0	0	0	0	0	0	0	0	0	0	0	0	0	0	0	0
k__Bacteria|p__Firmicutes|c__Clostridia|o__Clostridiales|f__Clostridiales_unclassified|g__Clostridiales_unclassified|s__Clostridiales_bacterium_1_7_47FAA	0	0.04935	0	0	0	0	0	0	0	0	0	0	0	0	0.00037	0	0	0	0	0	0	0	0	0	0	0	0	0	0	0	0	0.00487	0	0	0	0	0	0	0	0	0	0	0	0	0	0	0	0	0
k__Bacteria|p__Firmicutes|c__Clostridia|o__Clostridiales|f__Clostridiales_unclassified|g__Intestinimonas	0.00679	0.03538	0.12339	0	0	0	0	0	0	0.29854	0.14832	0.2162	0	0.03713	0.02969	0.0036	0.02292	0.01695	0.0052	0.00299	0.00078	0	0.01992	0.01799	0.0668	0.22423	0.16326	0.40597	0.14596	0	0	0	0	0	0	0.01877	0.02162	0.02469	0.02908	0.00919	0.02655	0	0	0	0.00214	0	0	0	0.03639
k__Bacteria|p__Firmicutes|c__Clostridia|o__Clostridiales|f__Clostridiales_unclassified|g__Intestinimonas|s__Intestinimonas_butyriciproducens	0.00679	0.03538	0.12339	0	0	0	0	0	0	0.29854	0.14832	0.2162	0	0.03713	0.02969	0.0036	0.02292	0.01695	0.0052	0.00299	0.00078	0	0.01992	0.01799	0.0668	0.22423	0.16326	0.40597	0.14596	0	0	0	0	0	0	0.01877	0.02162	0.02469	0.02908	0.00919	0.02655	0	0	0	0.00214	0	0	0	0.03639
k__Bacteria|p__Firmicutes|c__Clostridia|o__Clostridiales|f__Clostridiales_unclassified|g__Lawsonibacter	0.07383	0.05128	0.13177	0.17146	0.07077	0.10695	0.151	0.13389	0.15098	0.04589	0.00903	0.04125	0.11008	0.07838	0.02161	0.01534	0.13652	0.10595	0.0317	0.10265	0.03831	0.0307	0.12416	0.02691	0.37665	0.10981	0.19092	0.09034	0.70168	0.20839	0	0.22579	0	0.19577	0	0.1292	0.05955	0.2121	0.09083	0.20546	0.0511	0.13436	0.30195	0.1202	0.00593	0.28997	0.13485	0.614	0.26432
k__Bacteria|p__Firmicutes|c__Clostridia|o__Clostridiales|f__Clostridiales_unclassified|g__Lawsonibacter|s__Lawsonibacter_asaccharolyticus	0.07383	0.05128	0.13177	0.17146	0.07077	0.10695	0.151	0.13389	0.15098	0.04589	0.00903	0.04125	0.11008	0.07838	0.02161	0.01534	0.13652	0.10595	0.0317	0.10265	0.03831	0.0307	0.12416	0.02691	0.37665	0.10981	0.19092	0.09034	0.70168	0.20839	0	0.22579	0	0.19577	0	0.1292	0.05955	0.2121	0.09083	0.20546	0.0511	0.13436	0.30195	0.1202	0.00593	0.28997	0.13485	0.614	0.26432
k__Bacteria|p__Firmicutes|c__Clostridia|o__Clostridiales|f__Clostridiales_unclassified|g__Monoglobus	0	0	0	0	0	0	0.01431	0.03763	0.0088	0	0.04264	0.05829	0	0	0	0	0	0	0.03184	0	0	0	0.03924	0	0	0	0	0	0	0	0	0	0	0	0	0.12987	0	0.14444	0	0.12983	0	0	0	0	0	0	0	0	0.97061
k__Bacteria|p__Firmicutes|c__Clostridia|o__Clostridiales|f__Clostridiales_unclassified|g__Monoglobus|s__Monoglobus_pectinilyticus	0	0	0	0	0	0	0.01431	0.03763	0.0088	0	0.04264	0.05829	0	0	0	0	0	0	0.03184	0	0	0	0.03924	0	0	0	0	0	0	0	0	0	0	0	0	0.12987	0	0.14444	0	0.12983	0	0	0	0	0	0	0	0	0.97061
k__Bacteria|p__Firmicutes|c__Clostridia|o__Clostridiales|f__Eubacteriaceae	6.379	0.21245	2.56253	1.53794	1.57962	2.05196	0.58292	2.07933	3.74668	0.35828	0.14764	0.30082	1.06264	0.01262	0.09683	0.22667	4.92664	2.03802	2.06084	12.4406	7.87167	18.3834	5.82747	13.6536	0.27272	2.61524	3.7545	6.15618	8.52857	1.84135	0.9888	7.67318	1.05077	10.188	3.07106	1.12278	0.03022	0.2663	0.09855	1.58118	0.28281	0.46422	0.41729	2.87249	5.70466	6.30221	0.93664	2.02036	0.53511
k__Bacteria|p__Firmicutes|c__Clostridia|o__Clostridiales|f__Eubacteriaceae|g__Eubacteriaceae_unclassified	0	0	0	0	0	0	0.00386	0	0	0	0	0	0	0	0	0	0	0	0	0	0	0	0	0	0	0	0	0	0	0	0	0.01703	0	0.00515	0	0	0	0	0	0	0	0	0	0	0	0	0	0	0
k__Bacteria|p__Firmicutes|c__Clostridia|o__Clostridiales|f__Eubacteriaceae|g__Eubacteriaceae_unclassified|s__Eubacteriaceae_bacterium_CHKCI005	0	0	0	0	0	0	0.00386	0	0	0	0	0	0	0	0	0	0	0	0	0	0	0	0	0	0	0	0	0	0	0	0	0.01703	0	0.00515	0	0	0	0	0	0	0	0	0	0	0	0	0	0	0
k__Bacteria|p__Firmicutes|c__Clostridia|o__Clostridiales|f__Eubacteriaceae|g__Eubacterium	6.379	0.21245	2.56253	1.53794	1.57962	2.05196	0.57905	2.07933	3.74668	0.35828	0.14764	0.30082	1.06264	0.01262	0.09683	0.22667	4.92664	2.03802	2.06084	12.4406	7.87167	18.3834	5.82747	13.6536	0.27272	2.61524	3.7545	6.15618	8.52857	1.84135	0.9888	7.65614	1.05077	10.1828	3.07106	1.12278	0.03022	0.2663	0.09855	1.58118	0.28281	0.46422	0.41729	2.87249	5.70466	6.30221	0.93664	2.02036	0.53511
k__Bacteria|p__Firmicutes|c__Clostridia|o__Clostridiales|f__Eubacteriaceae|g__Eubacterium|s__Eubacterium_eligens	0.04403	0	0	0.79935	1.06522	1.6219	0	0	0	0.17098	0	0.25912	0.74615	0	0	0.16471	1.37054	1.01943	0.78708	0.70607	1.95802	7.03335	5.15428	3.50121	0.07976	2.22664	0	6.0795	0	1.78121	0	4.02435	0	4.59007	0	0.26561	0.01204	0	0	0.73551	0.25573	0.30986	0.13554	2.35814	2.72857	0	0.74759	0	0.29595
k__Bacteria|p__Firmicutes|c__Clostridia|o__Clostridiales|f__Eubacteriaceae|g__Eubacterium|s__Eubacterium_hallii	0	0.21245	0.11642	0.13626	0.06638	0.03275	0.016	0.00339	0.00944	0.11148	0.09672	0.01063	0.16244	0.00681	0.00301	0.0106	0.00875	0.00074	0.00226	0.11228	0.05306	0.09435	0.02398	0.08867	0.05253	0.00474	0.03836	0.02605	0.0786	0.00111	0	0.13287	0	0.00802	0	0.01649	0	0.00934	0.01417	0.02283	0.00639	0.0442	0.04811	0.0592	0.06051	0.14998	0.12564	0.02217	0.00472
k__Bacteria|p__Firmicutes|c__Clostridia|o__Clostridiales|f__Eubacteriaceae|g__Eubacterium|s__Eubacterium_ramulus	0.24562	0	0.79162	0.52732	0.22819	0.29575	0.09359	0.00888	0.0361	0.01299	0.05092	0.01199	0	0.0058	0.09383	0.05136	0.07066	0.00953	0.13023	0.0358	0.05314	0.18985	0.23049	0.07994	0.0359	0.01149	0.03026	0.01526	0.00242	0.0104	0	0.00999	0	0.02732	0	0.0303	0.00223	0.25696	0.07422	0.45155	0.02069	0.00374	0.23364	0.00783	0.04585	0.31904	0	0.38751	0.07983
k__Bacteria|p__Firmicutes|c__Clostridia|o__Clostridiales|f__Eubacteriaceae|g__Eubacterium|s__Eubacterium_sp_CAG_180	5.79475	0	1.42701	0	0	0	0	1.99373	3.29152	0	0	0	0	0	0	0	3.1388	1.00832	1.11936	10.368	5.77264	9.59595	0	0	0	0	3.60414	0	7.36595	0	0	2.99074	0	3.13497	0	0	0	0	0	0	0	0	0	0	0	5.83319	0	0	0
k__Bacteria|p__Firmicutes|c__Clostridia|o__Clostridiales|f__Eubacteriaceae|g__Eubacterium|s__Eubacterium_sp_CAG_251	0	0	0	0	0	0	0	0	0	0	0	0	0	0	0	0	0	0	0.01383	0	0	0	0	0	0	0	0	0	0	0	0	0.49819	0	0.92468	0	0	0	0	0	0	0	0	0	0	0	0	0	0	0.1497
k__Bacteria|p__Firmicutes|c__Clostridia|o__Clostridiales|f__Eubacteriaceae|g__Eubacterium|s__Eubacterium_sp_CAG_274	0	0	0	0.075	0.16653	0.08072	0.29599	0	0.11633	0	0	0	0	0	0	0	0	0	0	0.07476	0.02814	0	0	0	0.01706	0	0	0	0.12175	0	0.64293	0	0.36384	0	0.81875	0	0	0	0	0.34798	0	0	0	0	0	0	0	0.19402	0
k__Bacteria|p__Firmicutes|c__Clostridia|o__Clostridiales|f__Eubacteriaceae|g__Eubacterium|s__Eubacterium_sp_CAG_38	0.29459	0	0.22747	0	0.04073	0	0.10429	0.02427	0.08281	0.05167	0	0.01908	0	0	0	0	0.26021	0	0	1.11228	0	1.44917	0.41405	9.96564	0.04642	0.36468	0.04764	0.03537	0.82134	0.0133	0.28153	0	0.64389	1.41193	2.25035	0.81039	0	0	0	0	0	0.02792	0	0.38706	2.85278	0	0	1.41666	0
k__Bacteria|p__Firmicutes|c__Clostridia|o__Clostridiales|f__Eubacteriaceae|g__Eubacterium|s__Eubacterium_sp_OM08_24	0	0	0	0	0	0	0	0.04013	0.18702	0	0	0	0	0	0	0	0	0	0	0	0	0	0	0	0	0	0	0	0	0	0	0	0	0	0	0	0	0	0	0	0	0	0	0	0	0	0	0	0.00492
k__Bacteria|p__Firmicutes|c__Clostridia|o__Clostridiales|f__Eubacteriaceae|g__Eubacterium|s__Eubacterium_ventriosum	0	0	0	0	0.01257	0.02085	0.06917	0.00893	0.02346	0.01116	0	0	0.15405	0	0	0	0.07769	0	0.00807	0.03139	0.00666	0.0207	0.00467	0.0181	0.04105	0.0077	0.0341	0	0.13851	0.03534	0.06434	0	0.04303	0.08585	0.00196	0	0.01596	0	0.01016	0.02331	0	0.07849	0	0.06025	0.01694	0	0.0634	0	0
k__Bacteria|p__Firmicutes|c__Clostridia|o__Clostridiales|f__Hungateiclostridiaceae	0	0	0	0	0	0	0	0	0	0.00171	0	0	0	0	0	0	0	0	0	0	0	0	0	0	0	0	0	0	0	0	0	0	0	0	0	0	0	0	0	0	0	0	0	0	0	0	0	0	0
k__Bacteria|p__Firmicutes|c__Clostridia|o__Clostridiales|f__Hungateiclostridiaceae|g__Mageeibacillus	0	0	0	0	0	0	0	0	0	0.00171	0	0	0	0	0	0	0	0	0	0	0	0	0	0	0	0	0	0	0	0	0	0	0	0	0	0	0	0	0	0	0	0	0	0	0	0	0	0	0
k__Bacteria|p__Firmicutes|c__Clostridia|o__Clostridiales|f__Hungateiclostridiaceae|g__Mageeibacillus|s__Mageeibacillus_indolicus	0	0	0	0	0	0	0	0	0	0.00171	0	0	0	0	0	0	0	0	0	0	0	0	0	0	0	0	0	0	0	0	0	0	0	0	0	0	0	0	0	0	0	0	0	0	0	0	0	0	0
k__Bacteria|p__Firmicutes|c__Clostridia|o__Clostridiales|f__Lachnospiraceae	28.2312	2.397	19.4723	22.085	20.2339	15.3308	18.0437	11.4468	15.6029	3.26176	5.4043	2.01244	14.329	3.76175	7.80106	5.21018	21.16	4.52034	29.9394	7.1362	29.7447	26.9871	13.6879	20.9089	9.41224	6.4003	11.2416	9.44237	10.1555	7.75665	12.1761	15.0682	18.6565	29.746	23.3173	30.7373	3.31316	6.06999	1.6439	28.6141	1.03474	10.839	25.6708	9.49902	9.97338	9.37961	5.66715	16.1584	8.79866
k__Bacteria|p__Firmicutes|c__Clostridia|o__Clostridiales|f__Lachnospiraceae|g__Anaerostipes	0.33024	0.59987	0.30631	0.91108	0.87727	1.24071	0.06207	0.07843	0.06973	0.20788	0.08676	0.07758	0.16917	0.02617	0.02217	0.00753	0.02901	0.00698	0.02962	1.08337	0.01907	0.04799	0.34108	0.03654	0.01335	0.16705	0	0.13361	0.17689	0.0326	0.07266	0	0.04875	0.22932	0.09416	0.01033	0	0.0049	0.0239	0.00284	0.06605	0.11822	0.6062	0.05891	0.12817	0.13559	0.05168	0.60356	0.04968
k__Bacteria|p__Firmicutes|c__Clostridia|o__Clostridiales|f__Lachnospiraceae|g__Anaerostipes|s__Anaerostipes_hadrus	0.33024	0.59987	0.30631	0.91108	0.87727	1.24071	0.06207	0.07843	0.06973	0.20788	0.08676	0.07758	0.16917	0.02617	0.02217	0.00753	0.02901	0.00698	0.02962	1.08337	0.01907	0.04799	0.34108	0.03654	0.01335	0.16705	0	0.13361	0.17689	0.0326	0.07266	0	0.04875	0.22932	0.09416	0.01033	0	0.0049	0.0239	0.00284	0.06605	0.11822	0.6062	0.05891	0.12817	0.13559	0.05168	0.60356	0.04968
k__Bacteria|p__Firmicutes|c__Clostridia|o__Clostridiales|f__Lachnospiraceae|g__Anaerotignum	0	0	0	0	0	0	0	0	0	0.36114	0	0.00218	0	0.58161	0.4267	0.19044	0	0	0	0	0	0	0	0	0	0	0	0	0.10563	0.06335	0	0	0	0	0	0	0.07309	0	0.23941	0	0.10015	0	0	0	0	0	0	0	0
k__Bacteria|p__Firmicutes|c__Clostridia|o__Clostridiales|f__Lachnospiraceae|g__Anaerotignum|s__Anaerotignum_lactatifermentans	0	0	0	0	0	0	0	0	0	0.36114	0	0.00218	0	0.58161	0.4267	0.19044	0	0	0	0	0	0	0	0	0	0	0	0	0.10563	0.06335	0	0	0	0	0	0	0.07309	0	0.23941	0	0.10015	0	0	0	0	0	0	0	0
k__Bacteria|p__Firmicutes|c__Clostridia|o__Clostridiales|f__Lachnospiraceae|g__Blautia	0.23548	0.11468	0.31813	0.70275	0.43134	0.21191	0.15646	0.15154	0.32879	0.04032	0.2753	0.02762	1.04214	0.21295	0.13595	0.08096	0.15681	0.05061	0.04139	0.09705	0.10469	0.41683	0.10856	0.12639	0.615	0.22442	0.24392	0.20489	0.53464	0.3912	0.54736	1.60288	0.48858	0.51699	1.24443	0.16531	0.43289	0.59679	0.73824	0.43033	0.14557	0.0837	3.54639	0.12513	0.40882	0.34498	0.15219	1.02395	0.33951
k__Bacteria|p__Firmicutes|c__Clostridia|o__Clostridiales|f__Lachnospiraceae|g__Blautia|s__Blautia_coccoides	0	0	0	0	0	0	0	0	0	0	0	0	0	0	0	0	0	0	0	0	0	0	0	0	0	0	0	0	0	0	0	0	0	0	0	0	0	0	0	0	0	0	0.01842	0	0	0	0	0	0
k__Bacteria|p__Firmicutes|c__Clostridia|o__Clostridiales|f__Lachnospiraceae|g__Blautia|s__Blautia_hansenii	0	0	0	0	0	0	0	0	0	0	0	0	0	0	0	0	0	0	0	0	0	0	0	0	0	0	0	0	0	0	0	0	0	0	0.00096	0	0	0	0	0	0	0	0	0	0	0	0	0	0
k__Bacteria|p__Firmicutes|c__Clostridia|o__Clostridiales|f__Lachnospiraceae|g__Blautia|s__Blautia_hydrogenotrophica	0	0	0	0	0	0	0.00106	0.00952	0.06438	0	0	0	0	0	0	0	0	0	0	0	0	0	0.00168	0	0	0.002	0	0.00141	0	0	0	0	0	0.0022	0	0.02049	0.01916	0.01457	0.13749	0.00723	0.00631	0	0.01502	0	0	0	0	0.01943	0
k__Bacteria|p__Firmicutes|c__Clostridia|o__Clostridiales|f__Lachnospiraceae|g__Blautia|s__Blautia_obeum	0.06022	0	0.02987	0.14238	0.12311	0.09232	0.03241	0.02638	0.05132	0.02344	0	0.00932	0.16655	0.05844	0.01325	0.00923	0.06448	0.0016	0.022	0.02294	0.01864	0.19562	0.03144	0.03955	0.07288	0.08383	0.00045	0.00971	0	0.03418	0.00024	0	0.00537	0.16632	0	0.06375	0	0	0.0184	0.17418	0.00689	0.06195	2.86111	0.08314	0.07383	0.10665	0.06377	0.59071	0.05669
k__Bacteria|p__Firmicutes|c__Clostridia|o__Clostridiales|f__Lachnospiraceae|g__Blautia|s__Blautia_producta	0	0	0	0	0	0	0	0	0	0	0	0	0	0	0	0	0	0	0	0	0	0	0	0	0	0	0	0	0	0	0	0	0	0	0	0	0	0	0	0	0	0	0	0	0	0	0	0.01238	0
k__Bacteria|p__Firmicutes|c__Clostridia|o__Clostridiales|f__Lachnospiraceae|g__Blautia|s__Blautia_sp_CAG_257	0	0	0	0	0	0	0	0	0	0	0.00318	0	0	0	0.00266	0	0	0	0	0	0	0	0	0	0.0112	0	0	0	0.00155	0.01263	0	0	0.00229	0	0	0	0	0.13827	0	0	0	0	0.02477	0	0	0.06099	0	0.01719	0
k__Bacteria|p__Firmicutes|c__Clostridia|o__Clostridiales|f__Lachnospiraceae|g__Blautia|s__Blautia_wexlerae	0.07937	0.09581	0.18025	0.26389	0.18606	0.07254	0.02648	0.01652	0.04887	0.00914	0.07777	0.00292	0.63652	0.0272	0.02095	0.00576	0.09233	0.04901	0.01454	0.03143	0.01011	0.08341	0.05404	0.03847	0.08289	0.03693	0.06776	0.01805	0.38102	0	0.11385	1.60288	0.09966	0.04383	0.06948	0.07086	0.09356	0.44396	0.00515	0.13071	0.03478	0.00571	0.40386	0.00635	0.12346	0.0457	0.02066	0.09547	0.02147
k__Bacteria|p__Firmicutes|c__Clostridia|o__Clostridiales|f__Lachnospiraceae|g__Blautia|s__Ruminococcus_gnavus	0	0	0	0	0	0	0	0	0	0.00774	0.19435	0.0008	0	0.04849	0.09909	0.03773	0	0	0	0	0	0	0.00309	0	0	0.10165	0	0.17572	0.00554	0.3444	0.33115	0	0.06836	0.01702	0.99633	0	0.32018	0	0.46367	0	0.03845	0.01605	0.22321	0.03564	0	0.13163	0.06776	0.28877	0.26135
k__Bacteria|p__Firmicutes|c__Clostridia|o__Clostridiales|f__Lachnospiraceae|g__Blautia|s__Ruminococcus_torques	0.09589	0.01887	0.10801	0.29648	0.12216	0.04705	0.09652	0.09912	0.16422	0	0	0.01458	0.23906	0.07882	0	0.02824	0	0	0.00485	0.04268	0.07593	0.1378	0.01831	0.04837	0.44803	0	0.1757	0	0.14653	0	0.10213	0	0.31291	0.28762	0.17766	0.01021	0	0	0.11352	0.11821	0.05914	0	0	0	0.21152	0	0	0	0
k__Bacteria|p__Firmicutes|c__Clostridia|o__Clostridiales|f__Lachnospiraceae|g__Coprococcus	12.2973	0.04865	1.63814	1.47533	1.95989	2.15638	0.18035	0.22402	0.3058	0.16604	1.22753	0.44053	0.41377	0.0977	0.10495	0.07638	4.14139	2.79306	15.8515	0.47515	11.0586	13.8959	0.48867	0.65299	0.86865	0.74275	3.66352	2.30259	0.05073	0.21542	0.19205	2.87166	0.28639	1.05932	0.20507	9.91981	0.02632	0.34567	0.12329	0.56826	0.01088	1.22076	0.12792	3.57976	0.86077	0	0.96331	0	1.64012
k__Bacteria|p__Firmicutes|c__Clostridia|o__Clostridiales|f__Lachnospiraceae|g__Coprococcus|s__Coprococcus_catus	0.20606	0.02871	0.27627	0.34936	0.30611	0.23186	0.05483	0.03398	0.05301	0.13121	0.36595	0.0254	0.09164	0.0269	0.03668	0.01539	0.12683	0.14618	0.21752	0.16585	0.02426	0.19298	0	0.33797	0.0879	0	0.05802	0	0.05073	0.09007	0.04412	0.17267	0.12607	0.1614	0.04692	0.02393	0.00248	0.19236	0	0.04426	0.00186	0	0	0	0.32101	0	0	0	0
k__Bacteria|p__Firmicutes|c__Clostridia|o__Clostridiales|f__Lachnospiraceae|g__Coprococcus|s__Coprococcus_comes	0.25831	0.01995	0.51994	1.12597	1.65378	1.92452	0.12552	0.19003	0.25279	0.03483	0.86157	0.41513	0.32213	0.0708	0.06827	0.06099	0	0	0.10299	0.3093	0.28355	0.68246	0.04834	0.31502	0.78075	0.00321	0.33192	0.01971	0	0.12535	0.14793	2.69899	0.16032	0.89792	0.15815	0.44441	0.02385	0.15331	0.12329	0.524	0.00903	0.0998	0.12792	0.15427	0.53976	0	0.15615	0	0.61115
k__Bacteria|p__Firmicutes|c__Clostridia|o__Clostridiales|f__Lachnospiraceae|g__Coprococcus|s__Coprococcus_eutactus	11.8329	0	0.84193	0	0	0	0	0	0	0	0	0	0	0	0	0	4.01456	2.64689	15.531	0	10.7508	13.0205	0.44033	0	0	0.73954	3.27358	2.28288	0	0	0	0	0	0	0	9.45146	0	0	0	0	0	1.12096	0	3.42548	0	0	0.80716	0	1.02897
k__Bacteria|p__Firmicutes|c__Clostridia|o__Clostridiales|f__Lachnospiraceae|g__Dorea	0.88911	0.11262	1.10212	0.44531	0.80117	1.14395	0.24011	0.19882	0.4754	0.07514	0.053	0.026	0.87533	0.35314	0	0	0.45119	0.29584	0.33839	0.85532	0.20408	0.64423	0.09729	0.42292	2.55557	0.03576	0.62556	0.02712	1.43146	0.07865	0.09863	0	0.21845	0.48706	0.01297	0.0728	0.07034	0.05583	0.12826	0.33331	0.07064	0.06046	0.43205	0.14472	0.56572	0.69997	0.04782	1.16027	0.04147
k__Bacteria|p__Firmicutes|c__Clostridia|o__Clostridiales|f__Lachnospiraceae|g__Dorea|s__Dorea_formicigenerans	0.33775	0	0.09195	0.01996	0.00622	0	0.07703	0.06228	0.16485	0.07514	0.04994	0.01288	0.11161	0	0	0	0.32684	0.23947	0.17052	0.24356	0.05063	0.28837	0	0.28043	0.12492	0	0.09522	0	0.04332	0.06184	0.01078	0	0.02085	0.04522	0.00515	0.02876	0.01628	0.03818	0.04651	0.13674	0.02694	0.01313	0.04885	0.02747	0.29723	0	0.00435	0.09813	0.04147
k__Bacteria|p__Firmicutes|c__Clostridia|o__Clostridiales|f__Lachnospiraceae|g__Dorea|s__Dorea_longicatena	0.55137	0.11262	1.01018	0.42535	0.79495	1.14395	0.16309	0.13654	0.31055	0	0.00306	0.01312	0.76372	0.35314	0	0	0.12435	0.05637	0.16788	0.61176	0.15345	0.35587	0.09729	0.14249	2.43064	0.03576	0.53035	0.02712	1.38814	0	0.08786	0	0.1976	0.44184	0.00782	0.04403	0.05406	0	0.08175	0.19657	0.0437	0.04733	0.38319	0.11725	0.26849	0.69997	0.04346	1.06213	0
k__Bacteria|p__Firmicutes|c__Clostridia|o__Clostridiales|f__Lachnospiraceae|g__Dorea|s__Dorea_sp_CAG_317	0	0	0	0	0	0	0	0	0	0	0	0	0	0	0	0	0	0	0	0	0	0	0	0	0	0	0	0	0	0.01681	0	0	0	0	0	0	0	0.01765	0	0	0	0	0	0	0	0	0	0	0
k__Bacteria|p__Firmicutes|c__Clostridia|o__Clostridiales|f__Lachnospiraceae|g__Eisenbergiella	0	0.04765	0	0	0	0	0.00959	0.00312	0.0082	1.65533	1.10913	0.26479	0.02197	0.0192	0.0541	0.00301	0.00508	0.0458	0.00253	0.00673	0	0	0	0	0.0331	0.00457	0.01814	0.0015	0.04682	0.00243	0	0.11819	0	0	0	0.03684	0	0.0968	0	0	0	0.00037	0.21603	0.00136	0.00036	0.11402	0.00426	0.04075	0
k__Bacteria|p__Firmicutes|c__Clostridia|o__Clostridiales|f__Lachnospiraceae|g__Eisenbergiella|s__Eisenbergiella_massiliensis	0	0.0429	0	0	0	0	0	0	0	0.14132	0.16015	0.00719	0.01893	0.01661	0.0541	0.00301	0	0	0	0	0	0	0	0	0.0331	0.00457	0.01814	0.0015	0.04682	0	0	0	0	0	0	0.03684	0	0.0968	0	0	0	0.00037	0.20464	0.00136	0	0.07169	0.00426	0.02707	0
k__Bacteria|p__Firmicutes|c__Clostridia|o__Clostridiales|f__Lachnospiraceae|g__Eisenbergiella|s__Eisenbergiella_tayi	0	0.00475	0	0	0	0	0.00959	0.00312	0.0082	1.51401	0.94898	0.2576	0.00304	0.00258	0	0	0.00508	0.0458	0.00253	0.00673	0	0	0	0	0	0	0	0	0	0.00243	0	0.11819	0	0	0	0	0	0	0	0	0	0	0.0114	0	0.00036	0.04233	0	0.01368	0
k__Bacteria|p__Firmicutes|c__Clostridia|o__Clostridiales|f__Lachnospiraceae|g__Fusicatenibacter	3.50998	0	8.0909	3.30604	2.66804	6.29595	5.35771	3.34866	6.64156	0.02494	0.14978	0.03858	6.06689	0.69638	0.05055	0.23193	1.31226	0.01228	0.57473	1.037	0.56744	1.22573	0.33366	3.05354	0.55732	0.08016	1.06065	0.19065	0.72819	0.40138	0.22829	0.29661	0.37377	0.45437	0.34919	0.35535	0.04685	0.60758	0.02913	0.3358	0.03944	0.29052	0.09294	0.45067	2.52663	0.36645	0.61369	0.74777	1.44038
k__Bacteria|p__Firmicutes|c__Clostridia|o__Clostridiales|f__Lachnospiraceae|g__Fusicatenibacter|s__Fusicatenibacter_saccharivorans	3.50998	0	8.0909	3.30604	2.66804	6.29595	5.35771	3.34866	6.64156	0.02494	0.14978	0.03858	6.06689	0.69638	0.05055	0.23193	1.31226	0.01228	0.57473	1.037	0.56744	1.22573	0.33366	3.05354	0.55732	0.08016	1.06065	0.19065	0.72819	0.40138	0.22829	0.29661	0.37377	0.45437	0.34919	0.35535	0.04685	0.60758	0.02913	0.3358	0.03944	0.29052	0.09294	0.45067	2.52663	0.36645	0.61369	0.74777	1.44038
k__Bacteria|p__Firmicutes|c__Clostridia|o__Clostridiales|f__Lachnospiraceae|g__Lachnoclostridium	0.00823	0.21518	0.00501	0.01388	0	0	0.04046	0.02313	0.02317	0.27409	0.19259	0.07551	0.35685	0.39818	0.18923	0.05838	0.02798	0.60107	0.00739	0	0.00508	0	0.03965	0.026	0.09184	0.03524	0.12423	0.04191	0.21044	1.62113	0.07837	1.40103	0.08562	0.07189	0.06872	0.04119	0	0.90288	0.00059	0.03673	0.00981	0	0.95076	0.01061	0.01112	1.87109	0.00685	0.8137	0.07414
k__Bacteria|p__Firmicutes|c__Clostridia|o__Clostridiales|f__Lachnospiraceae|g__Lachnoclostridium|s__Clostridium_aldenense	0	0	0	0	0	0	0	0	0	0.00529	0.021	0	0	0	0	0	0	0.02319	0	0	0	0	0	0	0	0	0	0	0.00893	0	0.00525	0	0.00948	0	0	0	0	0	0	0	0	0	0.04292	0	0	0.01121	0	0.02648	0
k__Bacteria|p__Firmicutes|c__Clostridia|o__Clostridiales|f__Lachnospiraceae|g__Lachnoclostridium|s__Clostridium_asparagiforme	0	0	0	0	0	0	0	0	0	0	0	0	0	0.08659	0.07193	0.02171	0	0.04998	0.00055	0	0	0	0	0	0.02767	0	0.03592	0	0.04929	0.00122	0	0.03637	0	0	0	0.0158	0	0.32526	0	0.01223	0	0	0.19419	0	0	0.2658	0	0.26877	0.06491
k__Bacteria|p__Firmicutes|c__Clostridia|o__Clostridiales|f__Lachnospiraceae|g__Lachnoclostridium|s__Clostridium_bolteae	0	0.18596	0	0	0	0	0.00262	0.00194	0	0.00126	0	0	0	0.10652	0.04398	0.01221	0.00075	0.40822	0	0	0.00508	0	0	0.00472	0.02798	0.00283	0.02329	0.00893	0.06902	0	0.02514	0.04794	0.01805	0	0.03284	0.01139	0	0.47064	0.00059	0	0.00034	0	0.2515	0.00598	0	0.95462	0.00566	0.09144	0
k__Bacteria|p__Firmicutes|c__Clostridia|o__Clostridiales|f__Lachnospiraceae|g__Lachnoclostridium|s__Clostridium_citroniae	0.00077	0	0	0.00321	0	0	0.01142	0.01375	0.01075	0.00961	0.01024	0.01291	0.08145	0.02221	0.03439	0.01382	0	0	0	0	0	0	0.02087	0.02128	0.01194	0.00471	0.05058	0.02158	0.01005	0	0.03918	0	0.04739	0	0.00664	0.014	0	0.02952	0	0.02086	0.00948	0	0.03494	0.00464	0.01029	0.04956	0.00119	0.05539	0
k__Bacteria|p__Firmicutes|c__Clostridia|o__Clostridiales|f__Lachnospiraceae|g__Lachnoclostridium|s__Clostridium_clostridioforme	0	0	0	0	0	0	0	0	0	0.0185	0.15424	0.01591	0.12898	0.15938	0.01652	0.01028	0	0	0	0	0	0	0	0	0	0	0	0.00142	0.05495	0	0.0088	0	0.01069	0	0.02925	0	0	0	0	0	0	0	0.0328	0	0	0.33643	0	0.07057	0
k__Bacteria|p__Firmicutes|c__Clostridia|o__Clostridiales|f__Lachnospiraceae|g__Lachnoclostridium|s__Clostridium_lavalense	0.00746	0.02922	0.00501	0	0	0	0	0	0	0.00471	0.00711	0.01027	0.13516	0.01076	0.00335	0	0.01683	0.06031	0.00472	0	0	0	0.01879	0	0.02145	0.0277	0.00431	0.00998	0.01588	0	0	0	0	0	0	0	0	0.05644	0	0	0	0	0.01444	0	0.00083	0.01659	0	0.00649	0
k__Bacteria|p__Firmicutes|c__Clostridia|o__Clostridiales|f__Lachnospiraceae|g__Lachnoclostridium|s__Clostridium_saccharolyticum	0	0	0	0.0053	0	0	0.00028	0.00688	0.01242	0.00481	0	0.03642	0	0	0	0	0	0	0	0	0	0	0	0	0	0	0	0	0	0.0881	0	0.29568	0	0.05823	0	0	0	0	0	0	0	0	0.0628	0	0	0.10041	0	0.23722	0.00923
k__Bacteria|p__Firmicutes|c__Clostridia|o__Clostridiales|f__Lachnospiraceae|g__Lachnoclostridium|s__Clostridium_symbiosum	0	0	0	0	0	0	0.02615	0.00056	0	0.2299	0	0	0.01127	0.0127	0.01905	0.00036	0	0	0	0	0	0	0	0	0	0	0.0088	0	0	0	0	0	0	0	0	0	0	0	0	0	0	0	0.31717	0	0	0.13647	0	0.05734	0
k__Bacteria|p__Firmicutes|c__Clostridia|o__Clostridiales|f__Lachnospiraceae|g__Lachnoclostridium|s__Lachnoclostridium_sp_An131	0	0	0	0	0	0	0	0	0	0	0	0	0	0	0	0	0	0.01131	0	0	0	0	0	0	0	0	0.00133	0	0	0	0	0.08927	0	0	0	0	0	0	0	0	0	0	0	0	0	0	0	0	0
k__Bacteria|p__Firmicutes|c__Clostridia|o__Clostridiales|f__Lachnospiraceae|g__Lachnoclostridium|s__Lachnoclostridium_sp_An138	0	0	0	0.00537	0	0	0	0	0	0	0	0	0	0	0	0	0.0104	0.04674	0.00211	0	0	0	0	0	0.0028	0	0	0	0	0.02266	0	0.00122	0	0.00664	0	0	0	0.02102	0	0.00364	0	0	0	0	0	0	0	0	0
k__Bacteria|p__Firmicutes|c__Clostridia|o__Clostridiales|f__Lachnospiraceae|g__Lachnoclostridium|s__Lachnoclostridium_sp_An14	0	0	0	0	0	0	0	0	0	0	0	0	0	0	0	0	0	0	0	0	0	0	0	0	0	0	0	0	0.00232	1.50915	0	0.93054	0	0.00703	0	0	0	0	0	0	0	0	0	0	0	0	0	0	0
k__Bacteria|p__Firmicutes|c__Clostridia|o__Clostridiales|f__Lachnospiraceae|g__Lachnoclostridium|s__Lachnoclostridium_sp_An196	0	0	0	0	0	0	0	0	0	0	0	0	0	0	0	0	0	0.00132	0	0	0	0	0	0	0	0	0	0	0	0	0	0	0	0	0	0	0	0	0	0	0	0	0	0	0	0	0	0	0
k__Bacteria|p__Firmicutes|c__Clostridia|o__Clostridiales|f__Lachnospiraceae|g__Lachnospira	0	0	0	2.01239	3.7064	0.44722	4.90367	1.73793	1.52258	0	0	0.10804	0	0	0	2.32778	0	0	0.91821	0	5.11241	2.38567	0	0	0.65944	0.27167	0	0.93883	0	0	7.35908	0	9.00401	0.77509	10.9138	0	0.4284	0	0	1.05615	0.20681	4.83971	0	2.11111	0	0	1.29084	1.16787	0.38636
k__Bacteria|p__Firmicutes|c__Clostridia|o__Clostridiales|f__Lachnospiraceae|g__Lachnospiraceae_unclassified	3.36956	0	0.75844	0.1279	0.10093	0.17569	0.69868	1.16777	3.3578	0.06671	2.07303	0.85758	0	0	2.18095	0.46899	14.1575	0	11.4997	1.03231	0.08253	0.49427	8.50176	0.67011	2.42044	0.74194	3.88442	3.33268	4.69564	2.16301	0.81	3.22022	0.67064	7.04608	3.45958	11.7267	0.62352	1.98409	0.26733	15.0323	0.08988	0.10698	3.00288	0.5348	2.47237	0.20954	0.02315	0.29823	0.35739
k__Bacteria|p__Firmicutes|c__Clostridia|o__Clostridiales|f__Lachnospiraceae|g__Lachnospiraceae_unclassified|s__Eubacterium_rectale	3.36956	0	0.75844	0.1279	0.10093	0.17569	0.69868	1.16777	3.3578	0.06671	2.07303	0.85758	0	0	2.18095	0.46899	14.1575	0	11.4997	1.03231	0.08253	0.49427	8.50176	0.67011	2.42044	0.74194	3.88442	3.33268	4.69564	2.16301	0.81	3.22022	0.67064	7.04608	3.45958	11.7267	0.62352	1.98409	0.26733	15.0323	0.08988	0.10698	3.00288	0.5348	2.47237	0.20954	0.02315	0.29823	0.35739
k__Bacteria|p__Firmicutes|c__Clostridia|o__Clostridiales|f__Lachnospiraceae|g__Lachnospira|s__Lachnospira_pectinoschiza	0	0	0	2.01239	3.7064	0.44722	4.90367	1.73793	1.52258	0	0	0.10804	0	0	0	2.32778	0	0	0.91821	0	5.11241	2.38567	0	0	0.65944	0.27167	0	0.93883	0	0	7.35908	0	9.00401	0.77509	10.9138	0	0.4284	0	0	1.05615	0.20681	4.83971	0	2.11111	0	0	1.29084	1.16787	0.38636
k__Bacteria|p__Firmicutes|c__Clostridia|o__Clostridiales|f__Lachnospiraceae|g__Marvinbryantia	0	0	0	0	0	0	0	0	0	0	0	0	0	0	0	0	0	0	0	0	0	0	0	0	0	0	0	0.00205	0	0	0	0	0	0	0	0	0	0	0	0	0	0	0	0	0	0	0	0	0
k__Bacteria|p__Firmicutes|c__Clostridia|o__Clostridiales|f__Lachnospiraceae|g__Marvinbryantia|s__Marvinbryantia_formatexigens	0	0	0	0	0	0	0	0	0	0	0	0	0	0	0	0	0	0	0	0	0	0	0	0	0	0	0	0.00205	0	0	0	0	0	0	0	0	0	0	0	0	0	0	0	0	0	0	0	0	0
k__Bacteria|p__Firmicutes|c__Clostridia|o__Clostridiales|f__Lachnospiraceae|g__Murimonas	0	0	0	0	0	0	0	0	0	0	0	0	0	0	0	0	0	0	0	0	0	0	0	0	0	0	0	0	0	0	0	0	0	0	0	0	0	0	0	0	0	0	0	0	0	0.00082	0	0	0
k__Bacteria|p__Firmicutes|c__Clostridia|o__Clostridiales|f__Lachnospiraceae|g__Murimonas|s__Murimonas_intestini	0	0	0	0	0	0	0	0	0	0	0	0	0	0	0	0	0	0	0	0	0	0	0	0	0	0	0	0	0	0	0	0	0	0	0	0	0	0	0	0	0	0	0	0	0	0.00082	0	0	0
k__Bacteria|p__Firmicutes|c__Clostridia|o__Clostridiales|f__Lachnospiraceae|g__Roseburia	7.59135	1.05149	7.25322	13.0904	9.68887	3.65902	6.39458	4.51341	2.86986	0.37603	0.23718	0.09402	5.38287	1.37642	4.63646	1.76478	0.87886	0.71469	0.67592	2.54927	12.5907	7.87646	3.77725	15.9205	1.53644	4.09674	1.60951	2.26655	2.14688	2.77754	2.78961	5.41206	7.48031	19.1059	6.96934	8.40899	1.61175	1.47544	0.09375	10.8183	0.29551	4.11824	16.6957	2.48194	2.99942	5.38456	2.51336	10.2056	4.46962
k__Bacteria|p__Firmicutes|c__Clostridia|o__Clostridiales|f__Lachnospiraceae|g__Roseburia|s__Roseburia_faecis	5.78831	0	2.42155	5.99183	7.46587	1.93151	2.37399	2.54387	1.48723	0.32396	0	0	4.67778	1.06871	0	0	0	0	0.2389	0.81187	5.6202	4.63935	0.06867	14.1432	0	0.01037	0.79817	0.01607	0.06856	0.59521	0.04888	4.90521	2.30708	5.01258	0.15267	5.63804	0.18439	0	0.00563	2.32611	0.14133	1.46004	4.557	0.89797	0	5.23804	1.40771	5.23434	3.26859
k__Bacteria|p__Firmicutes|c__Clostridia|o__Clostridiales|f__Lachnospiraceae|g__Roseburia|s__Roseburia_hominis	1.12201	0	0.16317	2.03518	1.45318	1.42418	0.10643	0.23283	0.17044	0.04286	0.22074	0.07995	0.64871	0.28705	1.74411	0.62829	0.07545	0.00682	0.10157	0.91834	1.37017	0.59539	0.11793	0.37944	1.01633	3.23924	0.4632	1.24039	0.07789	0.22388	0.00822	0.15008	0.01015	0.06916	0	0.27102	0.01232	1.21586	0	0.11627	0.0063	0.04465	0.44129	0.06235	0.37727	0.11138	0.09158	0.59631	0.402
k__Bacteria|p__Firmicutes|c__Clostridia|o__Clostridiales|f__Lachnospiraceae|g__Roseburia|s__Roseburia_intestinalis	0.02791	1.05149	3.43806	3.36033	0	0	2.07555	0.87853	0.48944	0	0	0	0.03012	0	2.89235	0.44449	0.67297	0.70577	0.24754	0.14009	3.3462	1.94586	2.9944	0.00843	0.25836	0.39808	0.01617	0.05451	1.78707	0.23055	2.12448	0	1.49679	8.86216	0	1.17804	0.07281	0	0.00043	5.26131	0.01122	0.29525	11.4205	1.0764	1.84534	0.03514	0.54927	3.49277	0.67536
k__Bacteria|p__Firmicutes|c__Clostridia|o__Clostridiales|f__Lachnospiraceae|g__Roseburia|s__Roseburia_inulinivorans	0.52803	0	0.83541	1.68585	0.66163	0.30333	1.83836	0.81831	0.6861	0.00921	0.01645	0.01407	0.02626	0.02065	0	0.69201	0.11599	0	0.01737	0.61356	2.0236	0.3831	0.10458	1.38937	0.26175	0.25328	0.33198	0.79265	0.18324	1.7279	0.60804	0.35678	3.66628	4.92029	6.81667	1.32188	1.34222	0.25959	0.08769	3.11461	0.13666	2.31831	0.2769	0.44523	0.77682	0	0.46479	0.88213	0.12367
k__Bacteria|p__Firmicutes|c__Clostridia|o__Clostridiales|f__Lachnospiraceae|g__Roseburia|s__Roseburia_sp_CAG_182	0.02558	0	0.22372	0	0.1082	0	0.00025	0.03589	0	0	0	0	0	0	0	0	0	0	0.06193	0.02929	0.2199	0.24324	0.46676	0	0	0.15023	0	0	0.03011	0	0	0	0	0	0	0	0	0	0	0	0	0	0	0	0	0	0	0	0
k__Bacteria|p__Firmicutes|c__Clostridia|o__Clostridiales|f__Lachnospiraceae|g__Roseburia|s__Roseburia_sp_CAG_303	0	0	0	0	0	0	0	0	0	0	0	0	0	0	0	0	0	0	0	0	0	0	0	0	0	0	0	0	0	0	0	0	0	0.21444	0	0	0	0	0	0	0	0	0	0	0	0	0	0	0
k__Bacteria|p__Firmicutes|c__Clostridia|o__Clostridiales|f__Lachnospiraceae|g__Roseburia|s__Roseburia_sp_CAG_309	0.07719	0	0.17131	0.01661	0	0	0	0.00397	0.03666	0	0	0	0	0	0	0	0.01445	0.00149	0.00862	0.0258	0	0.00379	0.02492	0	0	0.04555	0	0.16292	0	0	0	0	0	0.02729	0	0	0	0	0	0	0	0	0	0	0	0	0	0	0
k__Bacteria|p__Firmicutes|c__Clostridia|o__Clostridiales|f__Lachnospiraceae|g__Roseburia|s__Roseburia_sp_CAG_471	0.02233	0	0	0.00058	0	0	0	0	0	0	0	0	0	0	0	0	0	0.00062	0	0.01031	0.01065	0.06573	0	0	0	0	0	0	0	0	0	0	0	0	0	0	0	0	0	0	0	0	0	0	0	0	0	0	0
k__Bacteria|p__Firmicutes|c__Clostridia|o__Clostridiales|f__Lachnospiraceae|g__Sellimonas	0	0.20686	0	0	0	0	0	0	0	0	0	0	0	0	0	0	0	0	0	0	0	0	0	0	0.06109	0	0.01168	0	0.02814	0.00447	0	0.14559	0	0	0	0	0	0	0	0	0	0	0	0	0	0.25259	0	0.09671	0
k__Bacteria|p__Firmicutes|c__Clostridia|o__Clostridiales|f__Lachnospiraceae|g__Sellimonas|s__Sellimonas_intestinalis	0	0.20686	0	0	0	0	0	0	0	0	0	0	0	0	0	0	0	0	0	0	0	0	0	0	0.06109	0	0.01168	0	0.02814	0.00447	0	0.14559	0	0	0	0	0	0	0	0	0	0	0	0	0	0.25259	0	0.09671	0
k__Bacteria|p__Firmicutes|c__Clostridia|o__Clostridiales|f__Lachnospiraceae|g__Tyzzerella	0	0	0	0	0	0	0	0	0	0.01413	0	0	0	0	0	0	0	0	0	0	0	0	0	0	0	0	0	0	0	0.00544	0	0	0	0	0	0	0	0	0	0	0	0	0	0	0	0	0	0	0
k__Bacteria|p__Firmicutes|c__Clostridia|o__Clostridiales|f__Lachnospiraceae|g__Tyzzerella|s__Tyzzerella_nexilis	0	0	0	0	0	0	0	0	0	0.01413	0	0	0	0	0	0	0	0	0	0	0	0	0	0	0	0	0	0	0	0.00544	0	0	0	0	0	0	0	0	0	0	0	0	0	0	0	0	0	0	0
k__Bacteria|p__Firmicutes|c__Clostridia|o__Clostridiales|f__Oscillospiraceae	1.97329	0.16035	4.51325	1.31263	3.2127	2.81468	0.85091	3.75465	1.33907	0.4192	0.06362	0.03612	0	1.67932	0.84402	1.35538	0.40761	0.65434	0.65771	4.23822	4.82247	1.9287	0.50847	0.00165	0.56882	0.53509	0.34853	0.31985	0.00107	0	0	0	0	1.19539	0	0.84096	0	0.0825	0	1.03012	0	0.3859	0	0.57446	0.00205	0	0.64337	0	3.80321
k__Bacteria|p__Firmicutes|c__Clostridia|o__Clostridiales|f__Oscillospiraceae|g__Oscillibacter	1.97329	0.16035	4.51325	1.31263	3.2127	2.81468	0.85091	3.75465	1.33907	0.4192	0.06362	0.03612	0	1.67932	0.84402	1.35538	0.40761	0.65434	0.65771	4.23822	4.82247	1.9287	0.50847	0.00165	0.56882	0.53509	0.34853	0.31985	0.00107	0	0	0	0	1.19539	0	0.84096	0	0.0825	0	1.03012	0	0.3859	0	0.57446	0.00205	0	0.64337	0	3.80321
k__Bacteria|p__Firmicutes|c__Clostridia|o__Clostridiales|f__Oscillospiraceae|g__Oscillibacter|s__Oscillibacter_sp_57_20	1.5036	0.15613	3.30102	0.97236	2.76308	2.39187	0.64577	3.56427	1.12367	0.4192	0.06362	0.03612	0	0.58543	0.01953	0.21652	0.31545	0.64797	0.47187	1.60475	3.9516	1.23011	0.50847	0.00165	0	0.53509	0	0.31985	0	0	0	0	0	0.12616	0	0.53301	0	0	0	0.84	0	0.2951	0	0.43634	0.00135	0	0.36593	0	1.86922
k__Bacteria|p__Firmicutes|c__Clostridia|o__Clostridiales|f__Oscillospiraceae|g__Oscillibacter|s__Oscillibacter_sp_CAG_241	0.46969	0	1.20772	0.33716	0.44962	0.4228	0.20514	0.19038	0.2154	0	0	0	0	1.09389	0.82449	1.13886	0.09216	0.00637	0.18584	2.63347	0.87086	0.69859	0	0	0.56882	0	0.34853	0	0.00107	0	0	0	0	1.06923	0	0.30796	0	0.0825	0	0.19013	0	0.0908	0	0.1335	0	0	0.27744	0	1.93399
k__Bacteria|p__Firmicutes|c__Clostridia|o__Clostridiales|f__Oscillospiraceae|g__Oscillibacter|s__Oscillibacter_sp_PC13	0	0.00422	0.00451	0.00311	0	0	0	0	0	0	0	0	0	0	0	0	0	0	0	0	0	0	0	0	0	0	0	0	0	0	0	0	0	0	0	0	0	0	0	0	0	0	0	0.00463	0.0007	0	0	0	0
k__Bacteria|p__Firmicutes|c__Clostridia|o__Clostridiales|f__Peptostreptococcaceae	0	0.00842	0.02828	0	0.00299	0	0	0	0	0	0.00931	0.00415	0	0	0	0	0	0	0	0	0	0.00808	0	0	0	0	0	0.0021	0	0	0.00493	0.0284	0.0159	0.04031	0	0	0	0	0	0	0	0	0	0	0	0.06298	0	0	0
k__Bacteria|p__Firmicutes|c__Clostridia|o__Clostridiales|f__Peptostreptococcaceae|g__Intestinibacter	0	0.00842	0.02828	0	0.00299	0	0	0	0	0	0.00931	0.00415	0	0	0	0	0	0	0	0	0	0.00808	0	0	0	0	0	0.0021	0	0	0.00493	0.02356	0.0159	0.04031	0	0	0	0	0	0	0	0	0	0	0	0.06298	0	0	0
k__Bacteria|p__Firmicutes|c__Clostridia|o__Clostridiales|f__Peptostreptococcaceae|g__Intestinibacter|s__Intestinibacter_bartlettii	0	0.00842	0.02828	0	0.00299	0	0	0	0	0	0.00931	0.00415	0	0	0	0	0	0	0	0	0	0.00808	0	0	0	0	0	0.0021	0	0	0.00493	0.02356	0.0159	0.04031	0	0	0	0	0	0	0	0	0	0	0	0.06298	0	0	0
k__Bacteria|p__Firmicutes|c__Clostridia|o__Clostridiales|f__Peptostreptococcaceae|g__Romboutsia	0	0	0	0	0	0	0	0	0	0	0	0	0	0	0	0	0	0	0	0	0	0	0	0	0	0	0	0	0	0	0	0.00484	0	0	0	0	0	0	0	0	0	0	0	0	0	0	0	0	0
k__Bacteria|p__Firmicutes|c__Clostridia|o__Clostridiales|f__Peptostreptococcaceae|g__Romboutsia|s__Romboutsia_ilealis	0	0	0	0	0	0	0	0	0	0	0	0	0	0	0	0	0	0	0	0	0	0	0	0	0	0	0	0	0	0	0	0.00484	0	0	0	0	0	0	0	0	0	0	0	0	0	0	0	0	0
k__Bacteria|p__Firmicutes|c__Clostridia|o__Clostridiales|f__Ruminococcaceae	14.2431	10.4802	18.1037	13.0719	16.2949	10.91	6.03712	3.87361	11.4507	8.23199	10.1261	3.5747	13.2791	6.86374	4.08336	2.77324	13.0772	11.5693	4.33986	10.6787	7.79044	14.4732	10.3701	14.4272	28.5332	3.93495	9.95191	12.3557	12.369	9.80984	4.12003	15.7997	4.25701	17.6996	0.64093	5.93339	0.63148	5.3437	0.861	7.68251	0.47234	5.83212	3.33684	7.44066	16.3483	7.79665	7.3547	5.92678	8.68138
k__Bacteria|p__Firmicutes|c__Clostridia|o__Clostridiales|f__Ruminococcaceae|g__Agathobaculum	1.25696	0.77989	1.53133	0.66393	0.26654	0.26074	0.14044	0.05105	0.15362	0.04386	0.1642	0.1355	0.98629	0.2859	0.5203	0.08565	0.53847	0.03219	0.14036	0.3641	0.15413	0.33459	0.69161	0.15398	0.34628	0.13627	0.79714	0.3764	0.1935	0.13627	0.40387	0.12644	0.2924	0.32337	0.17054	0.26452	0	0.24789	0	0.4956	0	0.04633	0.2479	0.25064	0.27233	0.49063	0.11708	0.44291	0.28194
k__Bacteria|p__Firmicutes|c__Clostridia|o__Clostridiales|f__Ruminococcaceae|g__Agathobaculum|s__Agathobaculum_butyriciproducens	1.25696	0.77989	1.53133	0.66393	0.26654	0.26074	0.14044	0.05105	0.15362	0.04386	0.1642	0.1355	0.98629	0.2859	0.5203	0.08565	0.53847	0.03219	0.14036	0.3641	0.15413	0.33459	0.69161	0.15398	0.34628	0.13627	0.79714	0.3764	0.1935	0.13627	0.40387	0.12644	0.2924	0.32337	0.17054	0.26452	0	0.24789	0	0.4956	0	0.04633	0.2479	0.25064	0.27233	0.49063	0.11708	0.44291	0.28194
k__Bacteria|p__Firmicutes|c__Clostridia|o__Clostridiales|f__Ruminococcaceae|g__Anaeromassilibacillus	0	0	0	0.04575	0.13274	0.16852	0	0	0	0.0503	0.01824	0.16376	0.11645	0.01085	0	0.02107	0	0	0	0.01936	0.00771	0.0363	0	0	0	0	0	0	0	0.27972	0	0.21319	0	0.27316	0	0.01683	0	0.01916	0.00418	0.00437	0	0	0.0232	0	0	0.04968	0	0.05582	0.01389
k__Bacteria|p__Firmicutes|c__Clostridia|o__Clostridiales|f__Ruminococcaceae|g__Anaeromassilibacillus|s__Anaeromassilibacillus_sp_An172	0	0	0	0	0	0	0	0	0	0	0	0	0	0	0	0	0	0	0	0	0	0	0	0	0	0	0	0	0	0.19242	0	0	0	0	0	0	0	0	0	0	0	0	0	0	0	0	0	0	0
k__Bacteria|p__Firmicutes|c__Clostridia|o__Clostridiales|f__Ruminococcaceae|g__Anaeromassilibacillus|s__Anaeromassilibacillus_sp_An250	0	0	0	0.04575	0.13274	0.16852	0	0	0	0.0503	0.01824	0.16376	0.11645	0.01085	0	0.02107	0	0	0	0.01936	0.00771	0.0363	0	0	0	0	0	0	0	0.08729	0	0.21319	0	0.27316	0	0.01683	0	0.01916	0.00418	0.00437	0	0	0.0232	0	0	0.04968	0	0.05582	0.01389
k__Bacteria|p__Firmicutes|c__Clostridia|o__Clostridiales|f__Ruminococcaceae|g__Anaerotruncus	0	0	0	0	0	0	0.03584	0.03206	0.03022	0.41416	0.52186	0.25222	0.00509	0.02012	0.00142	0	0.01703	0.006	0.00452	0	0	0	0	0	0	0	0.02883	3.6697	0.03251	0	0	0.01152	0.00367	0	0	0.13317	0	0.06939	0	0.01597	0	0	0.04034	0.00018	0	0.0264	0.00085	0.03315	0
k__Bacteria|p__Firmicutes|c__Clostridia|o__Clostridiales|f__Ruminococcaceae|g__Anaerotruncus|s__Anaerotruncus_colihominis	0	0	0	0	0	0	0.03584	0.03206	0.03022	0.21958	0.16074	0.11059	0.00509	0.02012	0.00142	0	0.01703	0.006	0.00452	0	0	0	0	0	0	0	0.02883	0.00192	0.03251	0	0	0.01152	0.00367	0	0	0.00922	0	0.06939	0	0.01597	0	0	0.04034	0.00018	0	0.0264	0.00085	0.03315	0
k__Bacteria|p__Firmicutes|c__Clostridia|o__Clostridiales|f__Ruminococcaceae|g__Anaerotruncus|s__Anaerotruncus_sp_CAG_528	0	0	0	0	0	0	0	0	0	0.19458	0.36113	0.14163	0	0	0	0	0	0	0	0	0	0	0	0	0	0	0	3.66778	0	0	0	0	0	0	0	0.12395	0	0	0	0	0	0	0	0	0	0	0	0	0
k__Bacteria|p__Firmicutes|c__Clostridia|o__Clostridiales|f__Ruminococcaceae|g__Faecalibacterium	11.598	7.43103	11.1062	7.8909	6.5747	5.88882	3.6591	1.43639	2.71461	5.60475	1.94688	1.07422	7.89681	1.55264	3.05403	2.1731	6.92093	5.61235	2.95797	5.71114	6.48614	8.29869	2.39078	12.0198	4.1182	0.18846	5.16608	0.65871	1.02273	3.49267	1.93721	11.5814	1.92249	8.19343	0.07717	4.07712	0.26431	4.19544	0.11111	2.98219	0.09437	3.39502	2.30033	3.11996	12.2393	5.81417	2.84621	2.75991	2.4599
k__Bacteria|p__Firmicutes|c__Clostridia|o__Clostridiales|f__Ruminococcaceae|g__Faecalibacterium|s__Faecalibacterium_prausnitzii	11.598	7.43103	11.1062	7.8909	6.5747	5.88882	3.6591	1.43639	2.71461	5.60475	1.94688	1.07422	7.89681	1.55264	3.05403	2.1731	6.92093	5.61235	2.95797	5.71114	6.48614	8.29869	2.39078	12.0198	4.1182	0.18846	5.16608	0.65871	1.02273	3.49267	1.93721	11.5814	1.92249	8.19343	0.07717	4.07712	0.26431	4.19544	0.11111	2.98219	0.09437	3.39502	2.30033	3.11996	12.2393	5.81417	2.84621	2.75991	2.4599
k__Bacteria|p__Firmicutes|c__Clostridia|o__Clostridiales|f__Ruminococcaceae|g__Flavonifractor	0	0.25956	0	0.0913	0.02115	0.01573	0.1483	0.11216	0.20983	0.35183	2.05954	0.29011	2.77659	0.05685	0.02371	0.04171	0.21386	0.09667	0.00123	0.06405	0.02261	0.01114	0.22659	0.1085	0.07738	0.28623	0.11986	0.30507	1.51526	0.12771	1.57173	0.043	1.69884	0.14338	0.33384	0.10958	0.25938	0.41675	0.50846	0.21015	0.23579	0.23315	0.24827	0.18572	0.05503	0.94832	0.2252	0.61139	0.34223
k__Bacteria|p__Firmicutes|c__Clostridia|o__Clostridiales|f__Ruminococcaceae|g__Flavonifractor|s__Flavonifractor_plautii	0	0.25956	0	0.08013	0.01257	0	0.1483	0.11216	0.20983	0.35183	2.05954	0.29011	2.77659	0.05685	0.02371	0.04171	0.21386	0.09667	0.00123	0.06405	0.02261	0.01114	0.22608	0.1085	0.07738	0.28623	0.11986	0.29579	1.50352	0.10714	1.57173	0.00937	1.69884	0.12697	0.33384	0.10958	0.25938	0.41675	0.50846	0.21015	0.23579	0.23315	0.24827	0.18572	0.05503	0.94832	0.2252	0.61139	0.34223
k__Bacteria|p__Firmicutes|c__Clostridia|o__Clostridiales|f__Ruminococcaceae|g__Flavonifractor|s__Flavonifractor_sp_An10	0	0	0	0	0	0	0	0	0	0	0	0	0	0	0	0	0	0	0	0	0	0	0	0	0	0	0	0	0.01174	0.02057	0	0.03363	0	0.0164	0	0	0	0	0	0	0	0	0	0	0	0	0	0	0
k__Bacteria|p__Firmicutes|c__Clostridia|o__Clostridiales|f__Ruminococcaceae|g__Flavonifractor|s__Flavonifractor_sp_An100	0	0	0	0.01117	0.00858	0.01573	0	0	0	0	0	0	0	0	0	0	0	0	0	0	0	0	0.00051	0	0	0	0	0.00928	0	0	0	0	0	0	0	0	0	0	0	0	0	0	0	0	0	0	0	0	0
k__Bacteria|p__Firmicutes|c__Clostridia|o__Clostridiales|f__Ruminococcaceae|g__Gemmiger	0.74822	0.14309	0.32666	0.19155	0.07065	0.09092	0.07244	0.13919	0.18599	0.01221	0.49466	0.06887	0.91959	0.2371	0.22227	0.23445	0.57977	0.21744	0.36733	0.53522	0.38813	0.60975	0.17264	0.42839	0.05578	0.08151	0.02077	0.11136	0.04053	0.0707	0.01572	0.20528	0.02017	0.69314	0	0.28754	0.0617	0.00787	0.17575	0.23882	0.13087	0	0	0	0.54202	0	0	0	0.39836
k__Bacteria|p__Firmicutes|c__Clostridia|o__Clostridiales|f__Ruminococcaceae|g__Gemmiger|s__Gemmiger_formicilis	0.74822	0.14309	0.32666	0.19155	0.07065	0.09092	0.07244	0.13919	0.18599	0.01221	0.49466	0.06887	0.91959	0.2371	0.22227	0.23445	0.57977	0.21744	0.36733	0.53522	0.38813	0.60975	0.17264	0.42839	0.05578	0.08151	0.02077	0.11136	0.04053	0.0707	0.01572	0.20528	0.02017	0.69314	0	0.28754	0.0617	0.00787	0.17575	0.23882	0.13087	0	0	0	0.54202	0	0	0	0.39836
k__Bacteria|p__Firmicutes|c__Clostridia|o__Clostridiales|f__Ruminococcaceae|g__Harryflintia	0	0.02573	0.00358	0.00384	0	0	0	0.01671	0.00962	0	0	0	0.00127	0.00925	0	0	0	0.00607	0	0	0	0	0	0	0.03014	0	0.00975	0	0.00891	0.00152	0	0.00408	0	0	0	0	0	0.03243	0	0	0	0	0	0	0	0	0.00324	0	0
k__Bacteria|p__Firmicutes|c__Clostridia|o__Clostridiales|f__Ruminococcaceae|g__Harryflintia|s__Harryflintia_acetispora	0	0.02573	0.00358	0.00384	0	0	0	0.01671	0.00962	0	0	0	0.00127	0.00925	0	0	0	0.00607	0	0	0	0	0	0	0.03014	0	0.00975	0	0.00891	0.00152	0	0.00408	0	0	0	0	0	0.03243	0	0	0	0	0	0	0	0	0.00324	0	0
k__Bacteria|p__Firmicutes|c__Clostridia|o__Clostridiales|f__Ruminococcaceae|g__Pseudoflavonifractor	0	0	0	0	0	0	0.00422	0.00355	0.00472	0	0	0	0	0	0	0	0	0	0	0	0	0	0	0	0.00462	0	0	0.00233	0.01252	0.045	0	0.10335	0	0.00135	0	0.0126	0.02681	0	0.04142	0	0.007	0.00686	0	0.02762	0	0	0.06243	0	0
k__Bacteria|p__Firmicutes|c__Clostridia|o__Clostridiales|f__Ruminococcaceae|g__Pseudoflavonifractor|s__Pseudoflavonifractor_capillosus	0	0	0	0	0	0	0.00422	0.00355	0.00472	0	0	0	0	0	0	0	0	0	0	0	0	0	0	0	0	0	0	0	0.00174	0	0	0	0	0	0	0	0	0	0	0	0	0.00457	0	0	0	0	0.00356	0	0
k__Bacteria|p__Firmicutes|c__Clostridia|o__Clostridiales|f__Ruminococcaceae|g__Pseudoflavonifractor|s__Pseudoflavonifractor_sp_An184	0	0	0	0	0	0	0	0	0	0	0	0	0	0	0	0	0	0	0	0	0	0	0	0	0.00462	0	0	0.00233	0.01078	0.045	0	0.10335	0	0.00135	0	0.0126	0.02681	0	0.04142	0	0.007	0.0023	0	0.02762	0	0	0.05887	0	0
k__Bacteria|p__Firmicutes|c__Clostridia|o__Clostridiales|f__Ruminococcaceae|g__Ruminococcaceae_unclassified	0.10793	0.00272	1.65314	0.02986	0.21574	0.06508	0.85764	0.81637	6.79925	0.26895	1.51336	0.59606	0.26514	2.33542	0.1127	0.13286	2.30271	3.848	0.2766	0.02841	0.00057	0.08677	0.00784	0.00665	19.2421	0.01004	0.08796	0.01697	3.86711	0.14881	0	0.82289	0	0.26368	0	0.0125	0.01927	0.136	0.00383	0.21991	0	0.0225	0.13135	0	0.92016	0.05563	0.07062	0.14395	2.21127
k__Bacteria|p__Firmicutes|c__Clostridia|o__Clostridiales|f__Ruminococcaceae|g__Ruminococcaceae_unclassified|s__Clostridium_leptum	0.02256	0	0.02779	0	0.01567	0.04221	0.58849	0.42317	0.02598	0.00781	0.4042	0.13495	0.03598	0.00574	0.0001	0.00506	0.09977	0.02088	0.07363	0.02617	0.00057	0.07788	0.00784	0.00665	0.00408	0.01004	0.03517	0.01697	0.01543	0.02477	0	0.00955	0	0.01773	0	0.0125	0	0.136	0.00383	0.21991	0	0.0225	0.0026	0	0.90329	0	0.07062	0	0
k__Bacteria|p__Firmicutes|c__Clostridia|o__Clostridiales|f__Ruminococcaceae|g__Ruminococcaceae_unclassified|s__Clostridium_methylpentosum	0.01481	0.00272	0.00371	0	0	0	0	0	0	0	0	0	0	0	0	0	0	0	0	0	0	0	0	0	0	0	0	0	0	0	0	0	0	0	0	0	0	0	0	0	0	0	0	0	0	0	0	0	0
k__Bacteria|p__Firmicutes|c__Clostridia|o__Clostridiales|f__Ruminococcaceae|g__Ruminococcaceae_unclassified|s__Eubacterium_siraeum	0.06468	0	1.60669	0.02817	0.20007	0.02288	0.26915	0.3932	6.77328	0.11375	0.9616	0.4188	0.22915	2.3295	0.1121	0.1278	2.14862	3.826	0.20061	0.00224	0	0.00889	0	0	19.2052	0	0.02062	0	3.64148	0.12321	0	0.81335	0	0.24594	0	0	0.01927	0	0	0	0	0	0	0	0.01686	0	0	0	2.21127
k__Bacteria|p__Firmicutes|c__Clostridia|o__Clostridiales|f__Ruminococcaceae|g__Ruminococcaceae_unclassified|s__Ruminococcaceae_bacterium_D16	0	0	0	0.00168	0	0	0	0	0	0.14739	0.14756	0.04231	0	0	0	0	0	0	0	0	0	0	0	0	0.03284	0	0.03218	0	0.21019	0.00082	0	0	0	0	0	0	0	0	0	0	0	0	0.12875	0	0	0.05563	0	0.14395	0
k__Bacteria|p__Firmicutes|c__Clostridia|o__Clostridiales|f__Ruminococcaceae|g__Ruminococcaceae_unclassified|s__Ruminococcaceae_bacterium_D5	0.00588	0	0.01495	0	0	0	0	0	0	0	0	0	0	0.00018	0.0005	0	0.05431	0.00112	0.00237	0	0	0	0	0	0	0	0	0	0	0	0	0	0	0	0	0	0	0	0	0	0	0	0	0	0	0	0	0	0
k__Bacteria|p__Firmicutes|c__Clostridia|o__Clostridiales|f__Ruminococcaceae|g__Ruminococcus	0.52147	1.67205	3.22423	4.11058	8.96261	4.3524	1.02812	1.06752	1.2146	0	0	0.00308	0	2.04988	0	0	2.34795	1.66919	0.5723	2.57765	0.69641	5.05113	6.88067	1.63249	4.47414	3.23245	3.35734	7.21512	5.02439	5.46566	0.01921	2.65998	0.01147	7.78605	0	0.90139	0	0	0	3.35235	0	2.02607	0	3.78722	2.15017	0	3.87602	1.68656	2.82981
k__Bacteria|p__Firmicutes|c__Clostridia|o__Clostridiales|f__Ruminococcaceae|g__Ruminococcus|s__Ruminococcus_bicirculans	0.10922	1.54318	3.02862	2.35232	3.76785	2.95725	0	0.12171	0.02708	0	0	0	0	1.68234	0	0	1.87635	1.64645	0.00438	1.05201	0.04798	1.91818	2.61698	1.63249	0.03039	1.27481	1.17354	6.34299	0.52727	0.73222	0	0.26036	0	0.18249	0	0	0	0	0	2.06824	0	0.45067	0	2.22198	2.10124	0	1.64799	0	2.77332
k__Bacteria|p__Firmicutes|c__Clostridia|o__Clostridiales|f__Ruminococcaceae|g__Ruminococcus|s__Ruminococcus_bromii	0.2859	0	0.11358	1.72206	5.07958	1.39515	0	0	0	0	0	0	0	0.36753	0	0	0.06027	0.02274	0.2507	0.9961	0.48417	3.07927	4.01177	0	0.52903	1.69909	0.07212	0.81707	2.88224	4.11973	0	2.39962	0	5.27693	0	0	0	0	0	0	0	0.98422	0	0.48311	0	0	2.20405	0	0
k__Bacteria|p__Firmicutes|c__Clostridia|o__Clostridiales|f__Ruminococcaceae|g__Ruminococcus|s__Ruminococcus_callidus	0	0	0	0.00455	0.00887	0	0	0	0	0	0	0.00308	0	0	0	0	0	0	0	0	0	0	0	0	0	0	0	0	0	0	0	0	0	0	0	0.01463	0	0	0	0	0	0.00754	0	0.00858	0	0	0.00669	0	0
k__Bacteria|p__Firmicutes|c__Clostridia|o__Clostridiales|f__Ruminococcaceae|g__Ruminococcus|s__Ruminococcus_lactaris	0.12635	0.12887	0.08203	0.03166	0.1063	0	1.02812	0.94582	1.18752	0	0	0	0	0	0	0	0.41134	0	0.31722	0.52954	0.16427	0.05369	0.25192	0	3.91472	0.25855	2.10974	0.05506	1.61488	0.61371	0.01921	0	0.01147	2.31774	0	0.88676	0	0	0	1.28411	0	0.18085	0	1.07355	0.04893	0	0.01728	1.68656	0
k__Bacteria|p__Firmicutes|c__Clostridia|o__Clostridiales|f__Ruminococcaceae|g__Ruminococcus|s__Ruminococcus_obeum_CAG_39	0	0	0	0	0	0	0	0	0	0	0	0	0	0	0	0	0	0	0	0	0	0	0	0	0	0	0.00194	0	0	0	0	0	0	0	0	0	0	0	0	0	0	0	0	0	0	0	0	0	0.05649
k__Bacteria|p__Firmicutes|c__Clostridia|o__Clostridiales|f__Ruminococcaceae|g__Ruminococcus|s__Ruminococcus_sp_CAG_330	0	0	0	0	0	0	0	0	0	0	0	0	0	0	0	0	0	0	0	0	0	0	0	0	0	0	0	0	0	0	0	0	0	0.00888	0	0	0	0	0	0	0	0	0	0	0	0	0	0	0
k__Bacteria|p__Firmicutes|c__Clostridia|o__Clostridiales|f__Ruminococcaceae|g__Ruminococcus|s__Ruminococcus_sp_CAG_403	0	0	0	0	0	0	0	0	0	0	0	0	0	0	0	0	0	0	0	0	0	0	0	0	0	0	0	0	0	0	0	0	0	0	0	0	0	0	0	0	0	0.40278	0	0	0	0	0	0	0
k__Bacteria|p__Firmicutes|c__Clostridia|o__Clostridiales|f__Ruminococcaceae|g__Ruthenibacterium	0.01047	0.16618	0.25862	0.04417	0.05076	0.06783	0.09103	0.19861	0.12819	1.48593	3.40736	0.99088	0.31191	0.30573	0.14893	0.08441	0.15653	0.08142	0.01956	1.3788	0.03474	0.0448	0	0.07735	0.18461	0	0.36418	0	0.6516	0.04179	0.17228	0.02862	0.30798	0.02209	0.05937	0.11816	0	0.21877	0.01623	0.16313	0.00431	0.10218	0.34546	0.06932	0.16925	0.41183	0.15305	0.19308	0.14397
k__Bacteria|p__Firmicutes|c__Clostridia|o__Clostridiales|f__Ruminococcaceae|g__Ruthenibacterium|s__Ruthenibacterium_lactatiformans	0.01047	0.16618	0.25862	0.04417	0.05076	0.06783	0.09103	0.19861	0.12819	1.48593	3.40736	0.99088	0.31191	0.30573	0.14893	0.08441	0.15653	0.08142	0.01956	1.3788	0.03474	0.0448	0	0.07735	0.18461	0	0.36418	0	0.6516	0.04179	0.17228	0.02862	0.30798	0.02209	0.05937	0.11816	0	0.21877	0.01623	0.16313	0.00431	0.10218	0.34546	0.06932	0.16925	0.41183	0.15305	0.19308	0.14397
k__Bacteria|p__Firmicutes|c__Erysipelotrichia	0	0	0	0.02223	0	0	0.02942	0.04442	0.03291	0.21058	0.68172	0.17921	0	0.01979	0.04011	0.01343	0.12953	0.07983	0.08559	0.06184	0.0458	0.1281	0.0254	0.03841	0.73674	0.01737	0.22681	0.02985	0.07844	0.01595	0.50855	0.15098	0.70164	0.21214	0.20619	0.02769	0.14677	0.01789	0.17276	0.02376	0.03644	0.0205	0.03378	0.02727	0.03708	0.43396	0.02824	0.08382	0.02251
k__Bacteria|p__Firmicutes|c__Erysipelotrichia|o__Erysipelotrichales	0	0	0	0.02223	0	0	0.02942	0.04442	0.03291	0.21058	0.68172	0.17921	0	0.01979	0.04011	0.01343	0.12953	0.07983	0.08559	0.06184	0.0458	0.1281	0.0254	0.03841	0.73674	0.01737	0.22681	0.02985	0.07844	0.01595	0.50855	0.15098	0.70164	0.21214	0.20619	0.02769	0.14677	0.01789	0.17276	0.02376	0.03644	0.0205	0.03378	0.02727	0.03708	0.43396	0.02824	0.08382	0.02251
k__Bacteria|p__Firmicutes|c__Erysipelotrichia|o__Erysipelotrichales|f__Erysipelotrichaceae	0	0	0	0.02223	0	0	0.02942	0.04442	0.03291	0.21058	0.68172	0.17921	0	0.01979	0.04011	0.01343	0.12953	0.07983	0.08559	0.06184	0.0458	0.1281	0.0254	0.03841	0.73674	0.01737	0.22681	0.02985	0.07844	0.01595	0.50855	0.15098	0.70164	0.21214	0.20619	0.02769	0.14677	0.01789	0.17276	0.02376	0.03644	0.0205	0.03378	0.02727	0.03708	0.43396	0.02824	0.08382	0.02251
k__Bacteria|p__Firmicutes|c__Erysipelotrichia|o__Erysipelotrichales|f__Erysipelotrichaceae|g__Catenibacterium	0	0	0	0	0	0	0	0	0	0	0	0	0	0	0	0	0.12953	0.06651	0.04473	0	0	0	0	0	0.19301	0	0.11995	0	0	0	0	0	0	0	0	0	0	0	0	0	0	0	0	0	0	0	0	0	0
k__Bacteria|p__Firmicutes|c__Erysipelotrichia|o__Erysipelotrichales|f__Erysipelotrichaceae|g__Catenibacterium|s__Catenibacterium_mitsuokai	0	0	0	0	0	0	0	0	0	0	0	0	0	0	0	0	0.12953	0.06651	0.04473	0	0	0	0	0	0.19301	0	0.11995	0	0	0	0	0	0	0	0	0	0	0	0	0	0	0	0	0	0	0	0	0	0
k__Bacteria|p__Firmicutes|c__Erysipelotrichia|o__Erysipelotrichales|f__Erysipelotrichaceae|g__Coprobacillus	0	0	0	0	0	0	0.00017	0.00774	0	0	0.54322	0.00285	0	0	0	0	0	0	0	0	0	0	0	0	0	0	0	0	0	0	0	0	0	0	0	0	0	0	0	0	0	0	0	0	0	0.38095	0	0.00644	0
k__Bacteria|p__Firmicutes|c__Erysipelotrichia|o__Erysipelotrichales|f__Erysipelotrichaceae|g__Coprobacillus|s__Coprobacillus_cateniformis	0	0	0	0	0	0	0.00017	0.00774	0	0	0.54322	0.00285	0	0	0	0	0	0	0	0	0	0	0	0	0	0	0	0	0	0	0	0	0	0	0	0	0	0	0	0	0	0	0	0	0	0.38095	0	0.00644	0
k__Bacteria|p__Firmicutes|c__Erysipelotrichia|o__Erysipelotrichales|f__Erysipelotrichaceae|g__Dielma	0	0	0	0.02174	0	0	0	0	0	0.0363	0	0.01451	0	0	0	0	0	0	0	0	0	0	0	0	0	0	0	0	0	0	0	0	0	0	0	0	0	0	0	0	0	0	0.01561	0	0	0.0188	0	0.03819	0
k__Bacteria|p__Firmicutes|c__Erysipelotrichia|o__Erysipelotrichales|f__Erysipelotrichaceae|g__Dielma|s__Dielma_fastidiosa	0	0	0	0.02174	0	0	0	0	0	0.0363	0	0.01451	0	0	0	0	0	0	0	0	0	0	0	0	0	0	0	0	0	0	0	0	0	0	0	0	0	0	0	0	0	0	0.01561	0	0	0.0188	0	0.03819	0
k__Bacteria|p__Firmicutes|c__Erysipelotrichia|o__Erysipelotrichales|f__Erysipelotrichaceae|g__Erysipelatoclostridium	0	0	0	0	0	0	0	0.00077	0.01151	0.15345	0.10127	0.07977	0	0	0.00057	0	0	0.01332	0	0	0	0	0	0	0	0	0	0	0.02108	0.01595	0.00234	0.09576	0.0048	0.03256	0	0.0107	0	0.0012	0	0.01534	0	0	0.01623	0	0.00838	0.0309	0	0.01531	0
k__Bacteria|p__Firmicutes|c__Erysipelotrichia|o__Erysipelotrichales|f__Erysipelotrichaceae|g__Erysipelatoclostridium|s__Clostridium_innocuum	0	0	0	0	0	0	0	0	0	0.13311	0.1009	0.01083	0	0	0.00057	0	0	0.01332	0	0	0	0	0	0	0	0	0	0	0	0	0.00234	0.04918	0.00297	0	0	0	0	0	0	0	0	0	0	0	0.00838	0.0309	0	0.00904	0
k__Bacteria|p__Firmicutes|c__Erysipelotrichia|o__Erysipelotrichales|f__Erysipelotrichaceae|g__Erysipelatoclostridium|s__Clostridium_spiroforme	0	0	0	0	0	0	0	0	0.00381	0.02034	0.00037	0.06894	0	0	0	0	0	0	0	0	0	0	0	0	0	0	0	0	0.02108	0.01595	0	0.04658	0.00183	0.03256	0	0.0107	0	0.0012	0	0.01534	0	0	0.01623	0	0	0	0	0.00627	0
k__Bacteria|p__Firmicutes|c__Erysipelotrichia|o__Erysipelotrichales|f__Erysipelotrichaceae|g__Erysipelatoclostridium|s__Erysipelatoclostridium_ramosum	0	0	0	0	0	0	0	0.00077	0.0077	0	0	0	0	0	0	0	0	0	0	0	0	0	0	0	0	0	0	0	0	0	0	0	0	0	0	0	0	0	0	0	0	0	0	0	0	0	0	0	0
k__Bacteria|p__Firmicutes|c__Erysipelotrichia|o__Erysipelotrichales|f__Erysipelotrichaceae|g__Erysipelothrix	0	0	0	0	0	0	0	0	0	0	0	0	0	0	0	0	0	0	0	0	0	0	0	0	0	0	0	0	0	0	0	0	0	0	0	0	0	0	0	0	0	0	0.00194	0	0	0	0	0	0
k__Bacteria|p__Firmicutes|c__Erysipelotrichia|o__Erysipelotrichales|f__Erysipelotrichaceae|g__Erysipelothrix|s__Erysipelothrix_larvae	0	0	0	0	0	0	0	0	0	0	0	0	0	0	0	0	0	0	0	0	0	0	0	0	0	0	0	0	0	0	0	0	0	0	0	0	0	0	0	0	0	0	0.00194	0	0	0	0	0	0
k__Bacteria|p__Firmicutes|c__Erysipelotrichia|o__Erysipelotrichales|f__Erysipelotrichaceae|g__Faecalicoccus	0	0	0	0	0	0	0	0	0	0	0	0	0	0	0	0	0	0	0	0	0	0	0	0	0	0	0	0	0	0	0	0	0.00208	0	0	0	0	0	0	0	0	0	0	0	0	0	0	0	0
k__Bacteria|p__Firmicutes|c__Erysipelotrichia|o__Erysipelotrichales|f__Erysipelotrichaceae|g__Faecalicoccus|s__Faecalicoccus_pleomorphus	0	0	0	0	0	0	0	0	0	0	0	0	0	0	0	0	0	0	0	0	0	0	0	0	0	0	0	0	0	0	0	0	0.00208	0	0	0	0	0	0	0	0	0	0	0	0	0	0	0	0
k__Bacteria|p__Firmicutes|c__Erysipelotrichia|o__Erysipelotrichales|f__Erysipelotrichaceae|g__Faecalitalea	0	0	0	0	0	0	0	0	0	0	0	0	0	0	0	0	0	0	0	0	0	0	0	0	0	0	0	0	0	0	0	0	0	0	0	0	0	0	0	0	0	0	0	0	0	0.00331	0	0.02388	0
k__Bacteria|p__Firmicutes|c__Erysipelotrichia|o__Erysipelotrichales|f__Erysipelotrichaceae|g__Faecalitalea|s__Faecalitalea_cylindroides	0	0	0	0	0	0	0	0	0	0	0	0	0	0	0	0	0	0	0	0	0	0	0	0	0	0	0	0	0	0	0	0	0	0	0	0	0	0	0	0	0	0	0	0	0	0.00331	0	0.02388	0
k__Bacteria|p__Firmicutes|c__Erysipelotrichia|o__Erysipelotrichales|f__Erysipelotrichaceae|g__Holdemanella	0	0	0	0	0	0	0.00606	0.00767	0.00518	0	0	0	0	0	0	0	0	0	0.04085	0.06184	0.04545	0.12538	0	0	0.54227	0	0.10687	0	0	0	0.44343	0	0.60277	0	0.19128	0	0.14677	0	0.17276	0	0.03644	0	0	0	0	0	0	0	0
k__Bacteria|p__Firmicutes|c__Erysipelotrichia|o__Erysipelotrichales|f__Erysipelotrichaceae|g__Holdemanella|s__Holdemanella_biformis	0	0	0	0	0	0	0.00606	0.00767	0.00518	0	0	0	0	0	0	0	0	0	0.04085	0.06184	0.04545	0.12538	0	0	0.54227	0	0.10687	0	0	0	0.44343	0	0.60277	0	0.19128	0	0.14677	0	0.17276	0	0.03644	0	0	0	0	0	0	0	0
k__Bacteria|p__Firmicutes|c__Erysipelotrichia|o__Erysipelotrichales|f__Erysipelotrichaceae|g__Holdemania	0	0	0	0	0	0	0.0232	0.02824	0.01622	0.02084	0.03723	0.08208	0	0.01979	0.03954	0.01343	0	0	0	0	0.00036	0.00031	0.0254	0.03841	0.00146	0.01737	0	0.02985	0.05736	0	0.06278	0	0.09199	0	0.01491	0.01699	0	0.0167	0	0.00842	0	0.0205	0	0.02727	0.02869	0	0.02824	0	0.02251
k__Bacteria|p__Firmicutes|c__Erysipelotrichia|o__Erysipelotrichales|f__Erysipelotrichaceae|g__Holdemania|s__Holdemania_filiformis	0	0	0	0	0	0	0.0232	0.02824	0.01622	0.02084	0.03723	0.08208	0	0.01979	0.03954	0.01343	0	0	0	0	0.00036	0.00031	0.0254	0.03841	0.00146	0.01737	0	0.02985	0.05736	0	0.06278	0	0.09199	0	0.01491	0.01699	0	0.0167	0	0.00842	0	0.0205	0	0.02727	0.02869	0	0.02824	0	0.02251
k__Bacteria|p__Firmicutes|c__Erysipelotrichia|o__Erysipelotrichales|f__Erysipelotrichaceae|g__Massiliomicrobiota	0	0	0	0	0	0	0	0	0	0	0	0	0	0	0	0	0	0	0	0	0	0	0	0	0	0	0	0	0	0	0	0	0	0.0043	0	0	0	0	0	0	0	0	0	0	0	0	0	0	0
k__Bacteria|p__Firmicutes|c__Erysipelotrichia|o__Erysipelotrichales|f__Erysipelotrichaceae|g__Massiliomicrobiota|s__Massiliomicrobiota_timonensis	0	0	0	0	0	0	0	0	0	0	0	0	0	0	0	0	0	0	0	0	0	0	0	0	0	0	0	0	0	0	0	0	0	0.0043	0	0	0	0	0	0	0	0	0	0	0	0	0	0	0
k__Bacteria|p__Firmicutes|c__Erysipelotrichia|o__Erysipelotrichales|f__Erysipelotrichaceae|g__Turicibacter	0	0	0	0.00049	0	0	0	0	0	0	0	0	0	0	0	0	0	0	0	0	0	0.00241	0	0	0	0	0	0	0	0	0	0.05522	0	0.17528	0	0	0	0	0	0	0	0	0	0	0	0	0	0	0
k__Bacteria|p__Firmicutes|c__Erysipelotrichia|o__Erysipelotrichales|f__Erysipelotrichaceae|g__Turicibacter|s__Turicibacter_sanguinis	0	0	0	0.00049	0	0	0	0	0	0	0	0	0	0	0	0	0	0	0	0	0	0.00241	0	0	0	0	0	0	0	0	0	0.05522	0	0.17528	0	0	0	0	0	0	0	0	0	0	0	0	0	0	0
k__Bacteria|p__Firmicutes|c__Firmicutes_unclassified	0.16938	0.14902	1.55461	0.93588	1.06202	1.47495	0.0883	0.18915	0.41776	3.12216	4.19023	3.1701	0.76716	0.0707	0.0537	0.06464	1.21679	0.06081	0.09944	1.41588	0.62579	0.88314	0.89141	0.82533	0.19912	0.40026	0.05831	0.81953	0.78465	1.08214	0	0.45778	0	1.06765	0	0.27457	0	0.57814	0	0.59543	0	0.60423	0.14463	0.20412	1.90556	0.51334	0.17919	0.95141	0.01415
k__Bacteria|p__Firmicutes|c__Firmicutes_unclassified|o__Firmicutes_unclassified	0.16938	0.14902	1.55461	0.93588	1.06202	1.47495	0.0883	0.18915	0.41776	3.12216	4.19023	3.1701	0.76716	0.0707	0.0537	0.06464	1.21679	0.06081	0.09944	1.41588	0.62579	0.88314	0.89141	0.82533	0.19912	0.40026	0.05831	0.81953	0.78465	1.08214	0	0.45778	0	1.06765	0	0.27457	0	0.57814	0	0.59543	0	0.60423	0.14463	0.20412	1.90556	0.51334	0.17919	0.95141	0.01415
k__Bacteria|p__Firmicutes|c__Firmicutes_unclassified|o__Firmicutes_unclassified|f__Firmicutes_unclassified	0.16938	0.14902	1.55461	0.93588	1.06202	1.47495	0.0883	0.18915	0.41776	3.12216	4.19023	3.1701	0.76716	0.0707	0.0537	0.06464	1.21679	0.06081	0.09944	1.41588	0.62579	0.88314	0.89141	0.82533	0.19912	0.40026	0.05831	0.81953	0.78465	1.08214	0	0.45778	0	1.06765	0	0.27457	0	0.57814	0	0.59543	0	0.60423	0.14463	0.20412	1.90556	0.51334	0.17919	0.95141	0.01415
k__Bacteria|p__Firmicutes|c__Firmicutes_unclassified|o__Firmicutes_unclassified|f__Firmicutes_unclassified|g__Firmicutes_unclassified	0.16938	0.14902	1.55461	0.93588	1.06202	1.47495	0.0883	0.18915	0.41776	3.12216	4.19023	3.1701	0.76716	0.0707	0.0537	0.06464	1.21679	0.06081	0.09944	1.41588	0.62579	0.88314	0.89141	0.82533	0.19912	0.40026	0.05831	0.81953	0.78465	1.08214	0	0.45778	0	1.06765	0	0.27457	0	0.57814	0	0.59543	0	0.60423	0.14463	0.20412	1.90556	0.51334	0.17919	0.95141	0.01415
k__Bacteria|p__Firmicutes|c__Firmicutes_unclassified|o__Firmicutes_unclassified|f__Firmicutes_unclassified|g__Firmicutes_unclassified|s__Firmicutes_bacterium_CAG_110	0.01088	0.01166	0.06492	0.44215	0.32739	0.91069	0	0.00087	0	0	0	0	0	0.0512	0.01	0.04215	0.22042	0	0	0.10065	0.11707	0.06851	0	0	0	0	0	0	0	0.84454	0	0.03	0	0.16569	0	0.0284	0	0.01494	0	0.22981	0	0	0	0	0	0	0	0	0
k__Bacteria|p__Firmicutes|c__Firmicutes_unclassified|o__Firmicutes_unclassified|f__Firmicutes_unclassified|g__Firmicutes_unclassified|s__Firmicutes_bacterium_CAG_145	0	0.02916	0.00358	0.01194	0.01768	0.00839	0	0	0	0.41511	0.75961	0.29248	0	0.00517	0.00951	0.00263	0.00404	0	0.00578	0.0005	0	0.00031	0	0	0.01897	0	0.01217	0	0.42409	0	0	0	0	0	0	0.01751	0	0.0475	0	0.02072	0	0.01055	0	0	0	0	0	0	0
k__Bacteria|p__Firmicutes|c__Firmicutes_unclassified|o__Firmicutes_unclassified|f__Firmicutes_unclassified|g__Firmicutes_unclassified|s__Firmicutes_bacterium_CAG_170	0.00402	0	0.79404	0.04549	0.08125	0.11275	0	0	0	0	0	0	0	0	0	0	0	0	0	0.06175	0.0286	0.06336	0	0	0	0	0	0	0	0	0	0	0	0	0	0	0	0	0	0.0045	0	0	0	0	0	0	0	0	0
k__Bacteria|p__Firmicutes|c__Firmicutes_unclassified|o__Firmicutes_unclassified|f__Firmicutes_unclassified|g__Firmicutes_unclassified|s__Firmicutes_bacterium_CAG_238	0	0	0.28457	0.00443	0.00265	0	0	0	0	0	0	0	0	0	0	0	0	0	0	0	0	0.00807	0	0	0	0	0	0	0	0	0	0	0	0	0	0	0	0	0	0	0	0	0	0	0	0	0	0	0
k__Bacteria|p__Firmicutes|c__Firmicutes_unclassified|o__Firmicutes_unclassified|f__Firmicutes_unclassified|g__Firmicutes_unclassified|s__Firmicutes_bacterium_CAG_83	0.1058	0.0892	0.00376	0.3819	0.33104	0.35597	0.07001	0.04716	0.1769	2.70149	3.41527	2.87498	0.76716	0.01434	0.03419	0.01986	0.83879	0.05296	0.0573	1.24814	0.46418	0.73663	0.8453	0.82533	0.02011	0.40026	0.03009	0.32156	0.07176	0.0031	0	0.04111	0	0.07624	0	0.17915	0	0.37339	0	0.18202	0	0.03254	0.14463	0.06867	1.84955	0.46552	0.02596	0.82044	0
k__Bacteria|p__Firmicutes|c__Firmicutes_unclassified|o__Firmicutes_unclassified|f__Firmicutes_unclassified|g__Firmicutes_unclassified|s__Firmicutes_bacterium_CAG_94	0	0	0	0	0	0	0.01829	0.14018	0.24086	0.00557	0.01534	0.00264	0	0	0	0	0	0	0	0	0	0	0	0	0.16004	0	0.01605	0	0.2888	0.2345	0	0.38667	0	0.82571	0	0.0478	0	0.11834	0	0.15837	0	0.56115	0	0.13545	0	0.04782	0.15324	0.13097	0.01415
k__Bacteria|p__Firmicutes|c__Firmicutes_unclassified|o__Firmicutes_unclassified|f__Firmicutes_unclassified|g__Firmicutes_unclassified|s__Firmicutes_bacterium_CAG_95	0.04868	0.01899	0.40374	0.04997	0.30202	0.08715	0	0.00094	0	0	0	0	0	0	0	0	0.15354	0.00785	0.03636	0.00484	0.01594	0.00627	0.04611	0	0	0	0	0.49797	0	0	0	0	0	0	0	0.00172	0	0.02397	0	0	0	0	0	0	0.05601	0	0	0	0
k__Bacteria|p__Firmicutes|c__Negativicutes	2.05178	1.51828	1.16685	0.92663	1.06488	1.40541	1.50949	1.454	1.51688	0.04534	0	0.01523	0	0.1774	0.09532	0.20131	2.17405	0.35946	0.92749	0.89216	0.84469	0.81911	0.0429	1.65325	3.06073	0.18592	1.477	0.33836	3.55226	0.81746	0.78219	1.38711	0.74615	2.1921	1.21036	1.74239	4.10177	4.87459	4.47797	2.14678	5.91771	1.12869	1.79229	1.09863	2.15338	1.27616	1.1367	1.6549	0.32077
k__Bacteria|p__Firmicutes|c__Negativicutes|o__Acidaminococcales	1.85759	1.51828	1.15931	0	0	0	0	0	0	0	0	0	0	0	0	0	0.01375	0	0.64886	0.88013	0.74528	0.80849	0	1.1513	2.85435	0	1.37169	0	3.0795	0.78161	0	1.3303	0	1.89889	0	0.51315	4.10177	0.27076	4.47797	0.48188	5.91771	1.12869	1.72583	1.09711	1.5472	1.27616	1.1327	1.58147	0
k__Bacteria|p__Firmicutes|c__Negativicutes|o__Acidaminococcales|f__Acidaminococcaceae	1.85759	1.51828	1.15931	0	0	0	0	0	0	0	0	0	0	0	0	0	0.01375	0	0.64886	0.88013	0.74528	0.80849	0	1.1513	2.85435	0	1.37169	0	3.0795	0.78161	0	1.3303	0	1.89889	0	0.51315	4.10177	0.27076	4.47797	0.48188	5.91771	1.12869	1.72583	1.09711	1.5472	1.27616	1.1327	1.58147	0
k__Bacteria|p__Firmicutes|c__Negativicutes|o__Acidaminococcales|f__Acidaminococcaceae|g__Acidaminococcus	0	0	0	0	0	0	0	0	0	0	0	0	0	0	0	0	0	0	0	0	0	0	0	1.14985	1.2723	0	0.37037	0	3.0795	0	0	0.53813	0	1.78674	0	0	0.92488	0	0.77064	0	2.82993	0	0	0	1.51473	0	0	0	0
k__Bacteria|p__Firmicutes|c__Negativicutes|o__Acidaminococcales|f__Acidaminococcaceae|g__Acidaminococcus|s__Acidaminococcus_fermentans	0	0	0	0	0	0	0	0	0	0	0	0	0	0	0	0	0	0	0	0	0	0	0	0	0	0	0	0	0	0	0	0	0	0	0	0	0	0	0	0	0	0	0	0	0	0	0	0	0
k__Bacteria|p__Firmicutes|c__Negativicutes|o__Acidaminococcales|f__Acidaminococcaceae|g__Acidaminococcus|s__Acidaminococcus_intestini	0	0	0	0	0	0	0	0	0	0	0	0	0	0	0	0	0	0	0	0	0	0	0	1.14985	1.2723	0	0.37037	0	3.0795	0	0	0.53813	0	1.78674	0	0	0.92488	0	0.77064	0	2.82993	0	0	0	1.51473	0	0	0	0
k__Bacteria|p__Firmicutes|c__Negativicutes|o__Acidaminococcales|f__Acidaminococcaceae|g__Phascolarctobacterium	1.85759	1.51828	1.15931	0	0	0	0	0	0	0	0	0	0	0	0	0	0.01375	0	0.64886	0.88013	0.74528	0.80849	0	0.00146	1.58204	0	1.00132	0	0	0.78161	0	0.79217	0	0.11215	0	0.51315	3.17689	0.27076	3.70733	0.48188	3.08778	1.12869	1.72583	1.09711	0.03247	1.27616	1.1327	1.58147	0
k__Bacteria|p__Firmicutes|c__Negativicutes|o__Acidaminococcales|f__Acidaminococcaceae|g__Phascolarctobacterium|s__Phascolarctobacterium_faecium	1.85759	1.51828	1.15931	0	0	0	0	0	0	0	0	0	0	0	0	0	0.01375	0	0.64886	0.88013	0.74528	0.80849	0	0.00146	0	0	0	0	0	0.78161	0	0.79217	0	0.11215	0	0.51315	0	0.27076	0	0.48188	0	1.12869	1.72583	1.09711	0.03247	1.27616	1.1327	1.58147	0
k__Bacteria|p__Firmicutes|c__Negativicutes|o__Acidaminococcales|f__Acidaminococcaceae|g__Phascolarctobacterium|s__Phascolarctobacterium_sp_CAG_266	0	0	0	0	0	0	0	0	0	0	0	0	0	0	0	0	0	0	0	0	0	0	0	0	0	0	0	0	0	0	0	0	0	0	0	0	3.17689	0	3.70733	0	3.08778	0	0	0	0	0	0	0	0
k__Bacteria|p__Firmicutes|c__Negativicutes|o__Acidaminococcales|f__Acidaminococcaceae|g__Phascolarctobacterium|s__Phascolarctobacterium_succinatutens	0	0	0	0	0	0	0	0	0	0	0	0	0	0	0	0	0	0	0	0	0	0	0	0	1.58204	0	1.00132	0	0	0	0	0	0	0	0	0	0	0	0	0	0	0	0	0	0	0	0	0	0
k__Bacteria|p__Firmicutes|c__Negativicutes|o__Selenomonadales	0	0	0	0	0	0	0	0	0	0	0	0	0	0	0	0	0	0	0	0	0	0	0	0	0.19936	0	0.09425	0	0	0	0	0	0	0	0	1.22924	0	4.60383	0	1.65376	0	0	0	0	0	0	0	0	0
k__Bacteria|p__Firmicutes|c__Negativicutes|o__Selenomonadales|f__Selenomonadaceae	0	0	0	0	0	0	0	0	0	0	0	0	0	0	0	0	0	0	0	0	0	0	0	0	0.19936	0	0.09425	0	0	0	0	0	0	0	0	1.22924	0	4.60383	0	1.65376	0	0	0	0	0	0	0	0	0
k__Bacteria|p__Firmicutes|c__Negativicutes|o__Selenomonadales|f__Selenomonadaceae|g__Megamonas	0	0	0	0	0	0	0	0	0	0	0	0	0	0	0	0	0	0	0	0	0	0	0	0	0	0	0	0	0	0	0	0	0	0	0	1.22924	0	4.60383	0	1.65376	0	0	0	0	0	0	0	0	0
k__Bacteria|p__Firmicutes|c__Negativicutes|o__Selenomonadales|f__Selenomonadaceae|g__Megamonas|s__Megamonas_funiformis	0	0	0	0	0	0	0	0	0	0	0	0	0	0	0	0	0	0	0	0	0	0	0	0	0	0	0	0	0	0	0	0	0	0	0	0.99771	0	3.78213	0	1.29514	0	0	0	0	0	0	0	0	0
k__Bacteria|p__Firmicutes|c__Negativicutes|o__Selenomonadales|f__Selenomonadaceae|g__Megamonas|s__Megamonas_funiformis_CAG_377	0	0	0	0	0	0	0	0	0	0	0	0	0	0	0	0	0	0	0	0	0	0	0	0	0	0	0	0	0	0	0	0	0	0	0	0.00453	0	0.0135	0	0.0061	0	0	0	0	0	0	0	0	0
k__Bacteria|p__Firmicutes|c__Negativicutes|o__Selenomonadales|f__Selenomonadaceae|g__Megamonas|s__Megamonas_hypermegale	0	0	0	0	0	0	0	0	0	0	0	0	0	0	0	0	0	0	0	0	0	0	0	0	0	0	0	0	0	0	0	0	0	0	0	0.22699	0	0.8082	0	0.35253	0	0	0	0	0	0	0	0	0
k__Bacteria|p__Firmicutes|c__Negativicutes|o__Selenomonadales|f__Selenomonadaceae|g__Mitsuokella	0	0	0	0	0	0	0	0	0	0	0	0	0	0	0	0	0	0	0	0	0	0	0	0	0.19936	0	0.09425	0	0	0	0	0	0	0	0	0	0	0	0	0	0	0	0	0	0	0	0	0	0
k__Bacteria|p__Firmicutes|c__Negativicutes|o__Selenomonadales|f__Selenomonadaceae|g__Mitsuokella|s__Mitsuokella_jalaludinii	0	0	0	0	0	0	0	0	0	0	0	0	0	0	0	0	0	0	0	0	0	0	0	0	0.17936	0	0.08513	0	0	0	0	0	0	0	0	0	0	0	0	0	0	0	0	0	0	0	0	0	0
k__Bacteria|p__Firmicutes|c__Negativicutes|o__Selenomonadales|f__Selenomonadaceae|g__Mitsuokella|s__Mitsuokella_multacida	0	0	0	0	0	0	0	0	0	0	0	0	0	0	0	0	0	0	0	0	0	0	0	0	0.02	0	0.00911	0	0	0	0	0	0	0	0	0	0	0	0	0	0	0	0	0	0	0	0	0	0
k__Bacteria|p__Firmicutes|c__Negativicutes|o__Veillonellales	0.19419	0	0.00754	0.92663	1.06488	1.40541	1.50949	1.454	1.51688	0.04534	0	0.01523	0	0.1774	0.09532	0.20131	2.16029	0.35946	0.27863	0.01204	0.09941	0.01062	0.0429	0.50195	0.00703	0.18592	0.01106	0.33836	0.47277	0.03585	0.78219	0.0568	0.74615	0.29321	1.21036	0	0	0	0	0.01114	0	0	0.06645	0.00152	0.60618	0	0.00401	0.07343	0.32077
k__Bacteria|p__Firmicutes|c__Negativicutes|o__Veillonellales|f__Veillonellaceae	0.19419	0	0.00754	0.92663	1.06488	1.40541	1.50949	1.454	1.51688	0.04534	0	0.01523	0	0.1774	0.09532	0.20131	2.16029	0.35946	0.27863	0.01204	0.09941	0.01062	0.0429	0.50195	0.00703	0.18592	0.01106	0.33836	0.47277	0.03585	0.78219	0.0568	0.74615	0.29321	1.21036	0	0	0	0	0.01114	0	0	0.06645	0.00152	0.60618	0	0.00401	0.07343	0.32077
k__Bacteria|p__Firmicutes|c__Negativicutes|o__Veillonellales|f__Veillonellaceae|g__Allisonella	0	0	0	0	0	0	0	0	0	0	0	0	0	0	0	0	0	0	0	0	0	0	0	0	0	0	0.007	0	0	0	0	0	0	0	0	0	0	0	0	0	0	0	0	0.00152	0	0	0.00401	0	0
k__Bacteria|p__Firmicutes|c__Negativicutes|o__Veillonellales|f__Veillonellaceae|g__Allisonella|s__Allisonella_histaminiformans	0	0	0	0	0	0	0	0	0	0	0	0	0	0	0	0	0	0	0	0	0	0	0	0	0	0	0.007	0	0	0	0	0	0	0	0	0	0	0	0	0	0	0	0	0.00152	0	0	0.00401	0	0
k__Bacteria|p__Firmicutes|c__Negativicutes|o__Veillonellales|f__Veillonellaceae|g__Dialister	0	0	0	0.87876	1.06488	1.40541	1.49821	1.454	1.51688	0.04534	0	0.01523	0	0.1774	0.09348	0.20131	2.16029	0.35435	0.2608	0	0	0	0	0.44066	0	0	0	0	0.27989	0	0.1768	0	0.06543	0.2495	0.09154	0	0	0	0	0	0	0	0	0	0.58508	0	0	0	0.32077
k__Bacteria|p__Firmicutes|c__Negativicutes|o__Veillonellales|f__Veillonellaceae|g__Dialister|s__Dialister_invisus	0	0	0	0.87876	1.06488	1.40541	1.49821	1.454	1.51688	0.04534	0	0.01523	0	0.1774	0.09348	0.20131	0	0	0.2608	0	0	0	0	0.44066	0	0	0	0	0.27989	0	0.1768	0	0.06543	0.2495	0.09154	0	0	0	0	0	0	0	0	0	0.58508	0	0	0	0.32077
k__Bacteria|p__Firmicutes|c__Negativicutes|o__Veillonellales|f__Veillonellaceae|g__Dialister|s__Dialister_sp_CAG_357	0	0	0	0	0	0	0	0	0	0	0	0	0	0	0	0	0	0	0	0	0	0	0	0	0	0	0	0	0	0	0	0	0	0	0	0	0	0	0	0	0	0	0	0	0	0	0	0	0
k__Bacteria|p__Firmicutes|c__Negativicutes|o__Veillonellales|f__Veillonellaceae|g__Dialister|s__Dialister_succinatiphilus	0	0	0	0	0	0	0	0	0	0	0	0	0	0	0	0	2.16029	0.35435	0	0	0	0	0	0	0	0	0	0	0	0	0	0	0	0	0	0	0	0	0	0	0	0	0	0	0	0	0	0	0
k__Bacteria|p__Firmicutes|c__Negativicutes|o__Veillonellales|f__Veillonellaceae|g__Megasphaera	0	0	0	0	0	0	0	0	0	0	0	0	0	0	0	0	0	0	0	0	0	0	0	0	0.00703	0	0.00406	0	0.19287	0	0	0	0	0	0	0	0	0	0	0	0	0	0	0	0	0	0	0	0
k__Bacteria|p__Firmicutes|c__Negativicutes|o__Veillonellales|f__Veillonellaceae|g__Megasphaera|s__Megasphaera_elsdenii	0	0	0	0	0	0	0	0	0	0	0	0	0	0	0	0	0	0	0	0	0	0	0	0	0	0	0	0	0	0	0	0	0	0	0	0	0	0	0	0	0	0	0	0	0	0	0	0	0
k__Bacteria|p__Firmicutes|c__Negativicutes|o__Veillonellales|f__Veillonellaceae|g__Megasphaera|s__Megasphaera_sp_DISK_18	0	0	0	0	0	0	0	0	0	0	0	0	0	0	0	0	0	0	0	0	0	0	0	0	0.00703	0	0.00406	0	0.19287	0	0	0	0	0	0	0	0	0	0	0	0	0	0	0	0	0	0	0	0
k__Bacteria|p__Firmicutes|c__Negativicutes|o__Veillonellales|f__Veillonellaceae|g__Veillonella	0.19419	0	0.00754	0.04787	0	0	0.01128	0	0	0	0	0	0	0	0.00184	0	0	0.00511	0.01783	0.01204	0.09941	0.01062	0.0429	0.06128	0	0.18592	0	0.33836	0	0.03585	0.60539	0.0568	0.68071	0.0437	1.11882	0	0	0	0	0.01114	0	0	0.06645	0	0.0211	0	0	0.07343	0
k__Bacteria|p__Firmicutes|c__Negativicutes|o__Veillonellales|f__Veillonellaceae|g__Veillonella|s__Veillonella_atypica	0.0727	0	0.00754	0.00742	0	0	0.00154	0	0	0	0	0	0	0	0	0	0	0.00119	0.00412	0	0.01292	0	0.03044	0.01508	0	0.1263	0	0.26057	0	0.00218	0.00393	0	0	0.01111	0.06513	0	0	0	0	0.0023	0	0	0	0	0.00308	0	0	0.0246	0
k__Bacteria|p__Firmicutes|c__Negativicutes|o__Veillonellales|f__Veillonellaceae|g__Veillonella|s__Veillonella_dispar	0.08894	0	0	0.0216	0	0	0	0	0	0	0	0	0	0	0	0	0	0.00392	0.01306	0.00449	0.01843	0	0.00326	0.00931	0	0.01684	0	0.03129	0	0.02197	0.10959	0.03911	0.49778	0.00675	0.69355	0	0	0	0	0.00492	0	0	0.05271	0	0	0	0	0.0195	0
k__Bacteria|p__Firmicutes|c__Negativicutes|o__Veillonellales|f__Veillonellaceae|g__Veillonella|s__Veillonella_infantium	0.01952	0	0	0.00203	0	0	0	0	0	0	0	0	0	0	0	0	0	0	0.00065	0	0.0064	0.00127	0.0024	0.00992	0	0.01292	0	0.01226	0	0.00166	0.02394	0.00129	0.09044	0.00221	0.17773	0	0	0	0	0	0	0	0	0	0.00076	0	0	0	0
k__Bacteria|p__Firmicutes|c__Negativicutes|o__Veillonellales|f__Veillonellaceae|g__Veillonella|s__Veillonella_parvula	0.00488	0	0	0.01681	0	0	0.00974	0	0	0	0	0	0	0	0.00184	0	0	0	0	0.00755	0.05862	0.00935	0.0068	0.02698	0	0.02793	0	0.03423	0	0.00433	0.46067	0	0.07537	0.02143	0.16242	0	0	0	0	0.00392	0	0	0.00783	0	0.01725	0	0	0.02933	0
k__Bacteria|p__Firmicutes|c__Negativicutes|o__Veillonellales|f__Veillonellaceae|g__Veillonella|s__Veillonella_rogosae	0	0	0	0	0	0	0	0	0	0	0	0	0	0	0	0	0	0	0	0	0.00204	0	0	0	0	0	0	0	0	0	0	0	0	0.00082	0	0	0	0	0	0	0	0	0	0	0	0	0	0	0
k__Bacteria|p__Firmicutes|c__Negativicutes|o__Veillonellales|f__Veillonellaceae|g__Veillonella|s__Veillonella_sp_T11011_6	0.00815	0	0	0	0	0	0	0	0	0	0	0	0	0	0	0	0	0	0	0	0.00099	0	0	0	0	0.00192	0	0	0	0.00571	0.00726	0.01641	0.01711	0.00138	0.01999	0	0	0	0	0	0	0	0.00591	0	0	0	0	0	0
k__Bacteria|p__Firmicutes|c__Negativicutes|o__Veillonellales|f__Veillonellaceae|g__Veillonella|s__Veillonella_tobetsuensis	0	0	0	0	0	0	0	0	0	0	0	0	0	0	0	0	0	0	0	0	0	0	0	0	0	0	0	0	0	0	0	0	0	0	0	0	0	0	0	0	0	0	0	0	0	0	0	0	0
k__Bacteria|p__Firmicutes|c__Tissierellia	0	0	0	0.00043	0	0	0	0	0	0.01372	0	0	0	0	0	0	0	0	0	0	0	0	0	0	0	0	0	0	0	0	0	0	0	0	0	0	0	0	0	0	0	0	0	0	0	0	0	0	0
k__Bacteria|p__Firmicutes|c__Tissierellia|o__Tissierellales	0	0	0	0.00043	0	0	0	0	0	0.0123	0	0	0	0	0	0	0	0	0	0	0	0	0	0	0	0	0	0	0	0	0	0	0	0	0	0	0	0	0	0	0	0	0	0	0	0	0	0	0
k__Bacteria|p__Firmicutes|c__Tissierellia|o__Tissierellales|f__Peptoniphilaceae	0	0	0	0.00043	0	0	0	0	0	0.0123	0	0	0	0	0	0	0	0	0	0	0	0	0	0	0	0	0	0	0	0	0	0	0	0	0	0	0	0	0	0	0	0	0	0	0	0	0	0	0
k__Bacteria|p__Firmicutes|c__Tissierellia|o__Tissierellales|f__Peptoniphilaceae|g__Peptoniphilus	0	0	0	0.00043	0	0	0	0	0	0.0123	0	0	0	0	0	0	0	0	0	0	0	0	0	0	0	0	0	0	0	0	0	0	0	0	0	0	0	0	0	0	0	0	0	0	0	0	0	0	0
k__Bacteria|p__Firmicutes|c__Tissierellia|o__Tissierellales|f__Peptoniphilaceae|g__Peptoniphilus|s__Peptoniphilus_lacrimalis	0	0	0	0	0	0	0	0	0	0.0123	0	0	0	0	0	0	0	0	0	0	0	0	0	0	0	0	0	0	0	0	0	0	0	0	0	0	0	0	0	0	0	0	0	0	0	0	0	0	0
k__Bacteria|p__Firmicutes|c__Tissierellia|o__Tissierellales|f__Peptoniphilaceae|g__Peptoniphilus|s__Peptoniphilus_sp_HMSC062D09	0	0	0	0.00043	0	0	0	0	0	0	0	0	0	0	0	0	0	0	0	0	0	0	0	0	0	0	0	0	0	0	0	0	0	0	0	0	0	0	0	0	0	0	0	0	0	0	0	0	0
k__Bacteria|p__Firmicutes|c__Tissierellia|o__Tissierellia_unclassified	0	0	0	0	0	0	0	0	0	0.00142	0	0	0	0	0	0	0	0	0	0	0	0	0	0	0	0	0	0	0	0	0	0	0	0	0	0	0	0	0	0	0	0	0	0	0	0	0	0	0
k__Bacteria|p__Firmicutes|c__Tissierellia|o__Tissierellia_unclassified|f__Tissierellia_unclassified	0	0	0	0	0	0	0	0	0	0.00142	0	0	0	0	0	0	0	0	0	0	0	0	0	0	0	0	0	0	0	0	0	0	0	0	0	0	0	0	0	0	0	0	0	0	0	0	0	0	0
k__Bacteria|p__Firmicutes|c__Tissierellia|o__Tissierellia_unclassified|f__Tissierellia_unclassified|g__Tissierellia_unclassified	0	0	0	0	0	0	0	0	0	0.00142	0	0	0	0	0	0	0	0	0	0	0	0	0	0	0	0	0	0	0	0	0	0	0	0	0	0	0	0	0	0	0	0	0	0	0	0	0	0	0
k__Bacteria|p__Firmicutes|c__Tissierellia|o__Tissierellia_unclassified|f__Tissierellia_unclassified|g__Tissierellia_unclassified|s__Bacteroides_coagulans	0	0	0	0	0	0	0	0	0	0.00142	0	0	0	0	0	0	0	0	0	0	0	0	0	0	0	0	0	0	0	0	0	0	0	0	0	0	0	0	0	0	0	0	0	0	0	0	0	0	0
k__Bacteria|p__Fusobacteria	0	0	0	1.84862	0.05765	0.01858	0	0	0	0	0	0	0	0	0	0	0	0	0	0	0	0	0	0	0	0	0	0	0	0	0	0	0	0	0.12495	1.25786	0	0.60832	0	0.1706	0	0	0	0	0	0	0	0	0
k__Bacteria|p__Fusobacteria|c__Fusobacteriia	0	0	0	1.84862	0.05765	0.01858	0	0	0	0	0	0	0	0	0	0	0	0	0	0	0	0	0	0	0	0	0	0	0	0	0	0	0	0	0.12495	1.25786	0	0.60832	0	0.1706	0	0	0	0	0	0	0	0	0
k__Bacteria|p__Fusobacteria|c__Fusobacteriia|o__Fusobacteriales	0	0	0	1.84862	0.05765	0.01858	0	0	0	0	0	0	0	0	0	0	0	0	0	0	0	0	0	0	0	0	0	0	0	0	0	0	0	0	0.12495	1.25786	0	0.60832	0	0.1706	0	0	0	0	0	0	0	0	0
k__Bacteria|p__Fusobacteria|c__Fusobacteriia|o__Fusobacteriales|f__Fusobacteriaceae	0	0	0	1.84862	0.05765	0.01858	0	0	0	0	0	0	0	0	0	0	0	0	0	0	0	0	0	0	0	0	0	0	0	0	0	0	0	0	0.12495	1.25786	0	0.60832	0	0.1706	0	0	0	0	0	0	0	0	0
k__Bacteria|p__Fusobacteria|c__Fusobacteriia|o__Fusobacteriales|f__Fusobacteriaceae|g__Fusobacterium	0	0	0	1.84862	0.05765	0.01858	0	0	0	0	0	0	0	0	0	0	0	0	0	0	0	0	0	0	0	0	0	0	0	0	0	0	0	0	0.12495	1.25786	0	0.60832	0	0.1706	0	0	0	0	0	0	0	0	0
k__Bacteria|p__Fusobacteria|c__Fusobacteriia|o__Fusobacteriales|f__Fusobacteriaceae|g__Fusobacterium|s__Fusobacterium_mortiferum	0	0	0	0	0	0	0	0	0	0	0	0	0	0	0	0	0	0	0	0	0	0	0	0	0	0	0	0	0	0	0	0	0	0	0	0	0	0	0	0	0	0	0	0	0	0	0	0	0
k__Bacteria|p__Fusobacteria|c__Fusobacteriia|o__Fusobacteriales|f__Fusobacteriaceae|g__Fusobacterium|s__Fusobacterium_sp_CAG_439	0	0	0	1.84862	0.05765	0.01858	0	0	0	0	0	0	0	0	0	0	0	0	0	0	0	0	0	0	0	0	0	0	0	0	0	0	0	0	0	1.25786	0	0.60832	0	0.1706	0	0	0	0	0	0	0	0	0
k__Bacteria|p__Fusobacteria|c__Fusobacteriia|o__Fusobacteriales|f__Fusobacteriaceae|g__Fusobacterium|s__Fusobacterium_ulcerans	0	0	0	0	0	0	0	0	0	0	0	0	0	0	0	0	0	0	0	0	0	0	0	0	0	0	0	0	0	0	0	0	0	0	0.12495	0	0	0	0	0	0	0	0	0	0	0	0	0	0
k__Bacteria|p__Lentisphaerae	0	0.00459	0	0	0	0	0	0	0	0	0	0	0	0	0	0	0	0	0	0	0	0	0	0	0	0	0	0	0	0	0	0	0	0	0	0	0	0	0	0	0	0	0	0	0	0	0	0	0
k__Bacteria|p__Lentisphaerae|c__Lentisphaeria	0	0.00459	0	0	0	0	0	0	0	0	0	0	0	0	0	0	0	0	0	0	0	0	0	0	0	0	0	0	0	0	0	0	0	0	0	0	0	0	0	0	0	0	0	0	0	0	0	0	0
k__Bacteria|p__Lentisphaerae|c__Lentisphaeria|o__Victivallales	0	0.00459	0	0	0	0	0	0	0	0	0	0	0	0	0	0	0	0	0	0	0	0	0	0	0	0	0	0	0	0	0	0	0	0	0	0	0	0	0	0	0	0	0	0	0	0	0	0	0
k__Bacteria|p__Lentisphaerae|c__Lentisphaeria|o__Victivallales|f__Victivallaceae	0	0.00459	0	0	0	0	0	0	0	0	0	0	0	0	0	0	0	0	0	0	0	0	0	0	0	0	0	0	0	0	0	0	0	0	0	0	0	0	0	0	0	0	0	0	0	0	0	0	0
k__Bacteria|p__Lentisphaerae|c__Lentisphaeria|o__Victivallales|f__Victivallaceae|g__Victivallis	0	0.00459	0	0	0	0	0	0	0	0	0	0	0	0	0	0	0	0	0	0	0	0	0	0	0	0	0	0	0	0	0	0	0	0	0	0	0	0	0	0	0	0	0	0	0	0	0	0	0
k__Bacteria|p__Lentisphaerae|c__Lentisphaeria|o__Victivallales|f__Victivallaceae|g__Victivallis|s__Victivallis_vadensis	0	0.00459	0	0	0	0	0	0	0	0	0	0	0	0	0	0	0	0	0	0	0	0	0	0	0	0	0	0	0	0	0	0	0	0	0	0	0	0	0	0	0	0	0	0	0	0	0	0	0
k__Bacteria|p__Proteobacteria	0.63425	0.27437	0.21017	2.55067	2.20434	2.55768	0.27511	0.19047	0.14467	2.49593	1.58526	0.47712	0	1.46204	0.94957	0.61534	0.56197	0.39235	0.01021	4.05571	2.80874	1.48323	23.1003	0.44586	0.09405	18.7787	0.04106	16.1562	0.27824	1.08463	0.27095	0.2444	0.03753	0.14164	0.65061	0.08021	0.22812	0.19795	0.87974	0.30364	0.55192	0.10084	1.2334	0.09664	0.1232	1.68068	0.18736	3.06329	0.26292
k__Bacteria|p__Proteobacteria|c__Betaproteobacteria	0.07625	0.04409	0.10909	1.98108	1.43134	1.62922	0	0	0	0.02756	0.00824	0.01419	0	0.12481	0.00388	0.02947	0.008	0	0	1.24219	1.58059	0.86483	0.66182	0.03895	0.09274	0.71338	0.04106	1.22578	0.07734	0.94267	0	0	0	0	0	0.01733	0.00976	0.00814	0.01351	0.01593	0.0138	0.03571	1.10796	0.03506	0.00218	1.55826	0.07115	2.81291	0.01466
k__Bacteria|p__Proteobacteria|c__Betaproteobacteria|o__Burkholderiales	0.07625	0.04409	0.10909	1.98108	1.43134	1.62922	0	0	0	0.02756	0.00824	0.01419	0	0.12481	0.00388	0.02947	0.008	0	0	1.24219	1.58059	0.86483	0.66182	0.03895	0.09274	0.71338	0.04106	1.22578	0.07734	0.94267	0	0	0	0	0	0.01733	0.00976	0.00814	0.01351	0.01593	0.0138	0.03571	1.10796	0.03506	0.00218	1.55826	0.07115	2.81291	0.01466
k__Bacteria|p__Proteobacteria|c__Betaproteobacteria|o__Burkholderiales|f__Alcaligenaceae	0	0	0	0.00636	0	0	0	0	0	0	0	0	0	0	0	0	0	0	0	0	0	0	0	0	0	0	0	0	0	0	0	0	0	0	0	0	0	0	0	0	0	0	0	0	0	0	0	0.00627	0
k__Bacteria|p__Proteobacteria|c__Betaproteobacteria|o__Burkholderiales|f__Alcaligenaceae|g__Alcaligenes	0	0	0	0.00636	0	0	0	0	0	0	0	0	0	0	0	0	0	0	0	0	0	0	0	0	0	0	0	0	0	0	0	0	0	0	0	0	0	0	0	0	0	0	0	0	0	0	0	0.00627	0
k__Bacteria|p__Proteobacteria|c__Betaproteobacteria|o__Burkholderiales|f__Alcaligenaceae|g__Alcaligenes|s__Alcaligenes_faecalis	0	0	0	0.00636	0	0	0	0	0	0	0	0	0	0	0	0	0	0	0	0	0	0	0	0	0	0	0	0	0	0	0	0	0	0	0	0	0	0	0	0	0	0	0	0	0	0	0	0.00627	0
k__Bacteria|p__Proteobacteria|c__Betaproteobacteria|o__Burkholderiales|f__Sutterellaceae	0.07625	0.04409	0.10909	1.97472	1.43134	1.62922	0	0	0	0.02756	0.00824	0.01419	0	0.12481	0.00388	0.02947	0.008	0	0	1.24219	1.58059	0.86483	0.66182	0.03895	0.09274	0.71338	0.04106	1.22578	0.07734	0.94267	0	0	0	0	0	0.01733	0.00976	0.00814	0.01351	0.01593	0.0138	0.03571	1.10796	0.03506	0.00218	1.55826	0.07115	2.80664	0.01466
k__Bacteria|p__Proteobacteria|c__Betaproteobacteria|o__Burkholderiales|f__Sutterellaceae|g__Parasutterella	0.07524	0.04302	0.10774	1.97049	1.429	1.62775	0	0	0	0.02756	0.00824	0.01354	0	0.12391	0.00388	0.02947	0.00682	0	0	1.21529	1.52748	0.82841	0.65024	0.03895	0.09274	0.70656	0.0394	1.21253	0.07734	0.94207	0	0	0	0	0	0.0089	0	0	0	0.00512	0	0.02904	1.08518	0.03226	0.00218	1.51831	0.06647	2.72421	0.01466
k__Bacteria|p__Proteobacteria|c__Betaproteobacteria|o__Burkholderiales|f__Sutterellaceae|g__Parasutterella|s__Parasutterella_excrementihominis	0.07524	0.04302	0.10774	1.97049	1.429	1.62775	0	0	0	0.02756	0.00824	0.01354	0	0.12391	0.00388	0.02947	0.00682	0	0	1.21529	1.52748	0.82841	0.65024	0.03895	0.09274	0.70656	0.0394	1.21253	0.07734	0.94207	0	0	0	0	0	0.0089	0	0	0	0.00512	0	0.02904	1.08518	0.03226	0.00218	1.51831	0.06647	2.72421	0.01466
k__Bacteria|p__Proteobacteria|c__Betaproteobacteria|o__Burkholderiales|f__Sutterellaceae|g__Sutterella	0	0	0	0	0	0	0	0	0	0	0	0.00064	0	0	0	0	0.00117	0	0	0	0	0	0	0	0	0	0	0	0	0	0	0	0	0	0	0.00843	0.00976	0.00814	0.01351	0.01081	0.0138	0.00667	0	0.0028	0	0	0.00468	0	0
k__Bacteria|p__Proteobacteria|c__Betaproteobacteria|o__Burkholderiales|f__Sutterellaceae|g__Sutterella|s__Sutterella_parvirubra	0	0	0	0	0	0	0	0	0	0	0	0.00064	0	0	0	0	0.00117	0	0	0	0	0	0	0	0	0	0	0	0	0	0	0	0	0	0	0.00843	0.00976	0.00814	0.01351	0.01081	0.0138	0.00667	0	0.0028	0	0	0.00468	0	0
k__Bacteria|p__Proteobacteria|c__Betaproteobacteria|o__Burkholderiales|f__Sutterellaceae|g__Turicimonas	0.00101	0.00106	0.00136	0.00422	0.00234	0.00146	0	0	0	0	0	0	0	0.0009	0	0	0	0	0	0.0269	0.0531	0.03642	0.01158	0	0	0.00682	0.00166	0.01325	0	0.0006	0	0	0	0	0	0	0	0	0	0	0	0	0.02278	0	0	0.03995	0	0.08243	0
k__Bacteria|p__Proteobacteria|c__Betaproteobacteria|o__Burkholderiales|f__Sutterellaceae|g__Turicimonas|s__Turicimonas_muris	0.00101	0.00106	0.00136	0.00422	0.00234	0.00146	0	0	0	0	0	0	0	0.0009	0	0	0	0	0	0.0269	0.0531	0.03642	0.01158	0	0	0.00682	0.00166	0.01325	0	0.0006	0	0	0	0	0	0	0	0	0	0	0	0	0.02278	0	0	0.03995	0	0.08243	0
k__Bacteria|p__Proteobacteria|c__Deltaproteobacteria	0.36544	0.12595	0.09152	0.15909	0.51305	0.42578	0.19475	0.18667	0.14467	0.15134	0.12323	0.17479	0	1.31909	0.9457	0.5855	0.54214	0.39235	0.01021	0.10506	0.07935	0.07092	0	0.0008	0.00132	0	0	0	0.2009	0.0292	0	0.07055	0	0.02917	0	0.06288	0.01126	0.18981	0.15206	0.28771	0.08566	0.06513	0	0.06158	0	0	0.10469	0	0.24825
k__Bacteria|p__Proteobacteria|c__Deltaproteobacteria|o__Desulfovibrionales	0.36544	0.12595	0.09152	0.15909	0.51305	0.42578	0.19475	0.18667	0.14467	0.15134	0.12323	0.17479	0	1.31909	0.9457	0.5855	0.54214	0.39235	0.01021	0.10506	0.07935	0.07092	0	0.0008	0.00132	0	0	0	0.2009	0.0292	0	0.07055	0	0.02917	0	0.06288	0.01126	0.18981	0.15206	0.28771	0.08566	0.06513	0	0.06158	0	0	0.10469	0	0.24825
k__Bacteria|p__Proteobacteria|c__Deltaproteobacteria|o__Desulfovibrionales|f__Desulfovibrionaceae	0.36544	0.12595	0.09152	0.15909	0.51305	0.42578	0.19475	0.18667	0.14467	0.15134	0.12323	0.17479	0	1.31909	0.9457	0.5855	0.54214	0.39235	0.01021	0.10506	0.07935	0.07092	0	0.0008	0.00132	0	0	0	0.2009	0.0292	0	0.07055	0	0.02917	0	0.06288	0.01126	0.18981	0.15206	0.28771	0.08566	0.06513	0	0.06158	0	0	0.10469	0	0.24825
k__Bacteria|p__Proteobacteria|c__Deltaproteobacteria|o__Desulfovibrionales|f__Desulfovibrionaceae|g__Bilophila	0.05794	0.08861	0.0176	0.15909	0.50906	0.42578	0.19475	0.18667	0.14467	0.15134	0.12323	0.17479	0	0.16054	0.25158	0.1026	0.17318	0.0434	0.01021	0.10506	0.07935	0.07092	0	0.0008	0.00132	0	0	0	0.10622	0.0292	0	0.07055	0	0.02917	0	0.06288	0	0.18981	0	0.28771	0.00389	0.06513	0	0.06158	0	0	0.10469	0	0.24825
k__Bacteria|p__Proteobacteria|c__Deltaproteobacteria|o__Desulfovibrionales|f__Desulfovibrionaceae|g__Bilophila|s__Bilophila_wadsworthia	0.05794	0.08861	0.0176	0.15909	0.50906	0.42578	0.19475	0.18667	0.14467	0.15134	0.12323	0.17479	0	0.16054	0.25158	0.1026	0.17318	0.0434	0.01021	0.10506	0.07935	0.07092	0	0.0008	0.00132	0	0	0	0.10622	0.0292	0	0.07055	0	0.02917	0	0.06288	0	0.18981	0	0.28771	0.00389	0.06513	0	0.06158	0	0	0.10469	0	0.24825
k__Bacteria|p__Proteobacteria|c__Deltaproteobacteria|o__Desulfovibrionales|f__Desulfovibrionaceae|g__Desulfovibrio	0	0	0	0	0.00399	0	0	0	0	0	0	0	0	0.92088	0.56524	0.3894	0.36896	0.34895	0	0	0	0	0	0	0	0	0	0	0.09468	0	0	0	0	0	0	0	0.01126	0	0.15206	0	0.08177	0	0	0	0	0	0	0	0
k__Bacteria|p__Proteobacteria|c__Deltaproteobacteria|o__Desulfovibrionales|f__Desulfovibrionaceae|g__Desulfovibrionaceae_unclassified	0.30749	0.03734	0.07393	0	0	0	0	0	0	0	0	0	0	0.23767	0.12888	0.0935	0	0	0	0	0	0	0	0	0	0	0	0	0	0	0	0	0	0	0	0	0	0	0	0	0	0	0	0	0	0	0	0	0
k__Bacteria|p__Proteobacteria|c__Deltaproteobacteria|o__Desulfovibrionales|f__Desulfovibrionaceae|g__Desulfovibrionaceae_unclassified|s__Desulfovibrionaceae_bacterium	0.30749	0.03734	0.07393	0	0	0	0	0	0	0	0	0	0	0.23767	0.12888	0.0935	0	0	0	0	0	0	0	0	0	0	0	0	0	0	0	0	0	0	0	0	0	0	0	0	0	0	0	0	0	0	0	0	0
k__Bacteria|p__Proteobacteria|c__Deltaproteobacteria|o__Desulfovibrionales|f__Desulfovibrionaceae|g__Desulfovibrio|s__Desulfovibrio_fairfieldensis	0	0	0	0	0.00399	0	0	0	0	0	0	0	0	0	0	0	0	0	0	0	0	0	0	0	0	0	0	0	0.09468	0	0	0	0	0	0	0	0	0	0	0	0	0	0	0	0	0	0	0	0
k__Bacteria|p__Proteobacteria|c__Deltaproteobacteria|o__Desulfovibrionales|f__Desulfovibrionaceae|g__Desulfovibrio|s__Desulfovibrio_piger	0	0	0	0	0	0	0	0	0	0	0	0	0	0.92088	0.56524	0.3894	0.36896	0.34895	0	0	0	0	0	0	0	0	0	0	0	0	0	0	0	0	0	0	0.01126	0	0.15206	0	0.08177	0	0	0	0	0	0	0	0
k__Bacteria|p__Proteobacteria|c__Epsilonproteobacteria	0	0	0	0	0	0	0	0	0	0.00189	0	0	0	0	0	0	0.01183	0	0	0	0	0	0	0	0	0	0	0	0	0	0	0	0	0	0	0	0	0	0	0	0	0	0	0	0	0	0	0	0
k__Bacteria|p__Proteobacteria|c__Epsilonproteobacteria|o__Campylobacterales	0	0	0	0	0	0	0	0	0	0.00189	0	0	0	0	0	0	0.01183	0	0	0	0	0	0	0	0	0	0	0	0	0	0	0	0	0	0	0	0	0	0	0	0	0	0	0	0	0	0	0	0
k__Bacteria|p__Proteobacteria|c__Epsilonproteobacteria|o__Campylobacterales|f__Campylobacteraceae	0	0	0	0	0	0	0	0	0	0.00189	0	0	0	0	0	0	0.01183	0	0	0	0	0	0	0	0	0	0	0	0	0	0	0	0	0	0	0	0	0	0	0	0	0	0	0	0	0	0	0	0
k__Bacteria|p__Proteobacteria|c__Epsilonproteobacteria|o__Campylobacterales|f__Campylobacteraceae|g__Campylobacter	0	0	0	0	0	0	0	0	0	0.00189	0	0	0	0	0	0	0.01183	0	0	0	0	0	0	0	0	0	0	0	0	0	0	0	0	0	0	0	0	0	0	0	0	0	0	0	0	0	0	0	0
k__Bacteria|p__Proteobacteria|c__Epsilonproteobacteria|o__Campylobacterales|f__Campylobacteraceae|g__Campylobacter|s__Campylobacter_jejuni	0	0	0	0	0	0	0	0	0	0	0	0	0	0	0	0	0.01183	0	0	0	0	0	0	0	0	0	0	0	0	0	0	0	0	0	0	0	0	0	0	0	0	0	0	0	0	0	0	0	0
k__Bacteria|p__Proteobacteria|c__Epsilonproteobacteria|o__Campylobacterales|f__Campylobacteraceae|g__Campylobacter|s__Campylobacter_ureolyticus	0	0	0	0	0	0	0	0	0	0.00189	0	0	0	0	0	0	0	0	0	0	0	0	0	0	0	0	0	0	0	0	0	0	0	0	0	0	0	0	0	0	0	0	0	0	0	0	0	0	0
k__Bacteria|p__Proteobacteria|c__Gammaproteobacteria	0.19256	0.10433	0.00955	0.13527	0.05722	0.2669	0.08036	0.0038	0	2.31513	1.45379	0.28814	0	0.00702	0	0	0	0	0	2.27331	0.11218	0.01225	22.4194	0.06851	0	18.0488	0	14.8947	0	0.07474	0.27095	0.17385	0.03753	0.11247	0.65061	0	0.2071	0	0.71417	0	0.45246	0	0.06843	0	0.12103	0.03285	0.01152	0.14756	0
k__Bacteria|p__Proteobacteria|c__Gammaproteobacteria|o__Aeromonadales	0	0	0	0	0	0	0	0	0	0	0	0	0	0	0	0	0	0	0	0	0	0	0	0	0	0	0	0	0	0	0	0	0	0	0	0	0.2071	0	0.71417	0	0.45246	0	0	0	0	0	0	0	0
k__Bacteria|p__Proteobacteria|c__Gammaproteobacteria|o__Aeromonadales|f__Succinivibrionaceae	0	0	0	0	0	0	0	0	0	0	0	0	0	0	0	0	0	0	0	0	0	0	0	0	0	0	0	0	0	0	0	0	0	0	0	0	0.2071	0	0.71417	0	0.45246	0	0	0	0	0	0	0	0
k__Bacteria|p__Proteobacteria|c__Gammaproteobacteria|o__Aeromonadales|f__Succinivibrionaceae|g__Succinatimonas	0	0	0	0	0	0	0	0	0	0	0	0	0	0	0	0	0	0	0	0	0	0	0	0	0	0	0	0	0	0	0	0	0	0	0	0	0.2071	0	0.71417	0	0.45246	0	0	0	0	0	0	0	0
k__Bacteria|p__Proteobacteria|c__Gammaproteobacteria|o__Aeromonadales|f__Succinivibrionaceae|g__Succinatimonas|s__Succinatimonas_hippei	0	0	0	0	0	0	0	0	0	0	0	0	0	0	0	0	0	0	0	0	0	0	0	0	0	0	0	0	0	0	0	0	0	0	0	0	0.2071	0	0.71417	0	0.45246	0	0	0	0	0	0	0	0
k__Bacteria|p__Proteobacteria|c__Gammaproteobacteria|o__Enterobacterales	0	0.10433	0.006	0.01405	0.04013	0.16497	0.08036	0.0038	0	2.31513	1.45379	0.28262	0	0.00702	0	0	0	0	0	2.25197	0.00382	0	22.4194	0	0	18.0488	0	14.8921	0	0.01082	0.25954	0.08526	0.02542	0.06725	0.33148	0	0	0	0	0	0	0	0.0184	0	0.10918	0.03285	0.01152	0.0035	0
k__Bacteria|p__Proteobacteria|c__Gammaproteobacteria|o__Enterobacterales|f__Enterobacteriaceae	0	0	0.006	0.01405	0.04013	0.16497	0.08036	0.0038	0	2.31513	1.45379	0.28262	0	0.00702	0	0	0	0	0	2.25197	0.00382	0	22.4194	0	0	18.0488	0	14.8921	0	0.01082	0.22557	0.08526	0.02542	0.0581	0.33148	0	0	0	0	0	0	0	0.0184	0	0.10918	0.03285	0.01152	0.0035	0
k__Bacteria|p__Proteobacteria|c__Gammaproteobacteria|o__Enterobacterales|f__Enterobacteriaceae|g__Citrobacter	0	0	0	0.01405	0.00605	0	0	0	0	0	0	0	0	0	0	0	0	0	0	0	0	0	0	0	0	0	0	1.46617	0	0	0.06047	0	0	0	0.11842	0	0	0	0	0	0	0	0	0	0	0	0	0	0
k__Bacteria|p__Proteobacteria|c__Gammaproteobacteria|o__Enterobacterales|f__Enterobacteriaceae|g__Citrobacter|s__Citrobacter_freundii	0	0	0	0	0.00605	0	0	0	0	0	0	0	0	0	0	0	0	0	0	0	0	0	0	0	0	0	0	1.28836	0	0	0.06047	0	0	0	0.11233	0	0	0	0	0	0	0	0	0	0	0	0	0	0
k__Bacteria|p__Proteobacteria|c__Gammaproteobacteria|o__Enterobacterales|f__Enterobacteriaceae|g__Citrobacter|s__Citrobacter_koseri	0	0	0	0.01405	0	0	0	0	0	0	0	0	0	0	0	0	0	0	0	0	0	0	0	0	0	0	0	0	0	0	0	0	0	0	0	0	0	0	0	0	0	0	0	0	0	0	0	0	0
k__Bacteria|p__Proteobacteria|c__Gammaproteobacteria|o__Enterobacterales|f__Enterobacteriaceae|g__Citrobacter|s__Citrobacter_pasteurii	0	0	0	0	0	0	0	0	0	0	0	0	0	0	0	0	0	0	0	0	0	0	0	0	0	0	0	0.06093	0	0	0	0	0	0	0	0	0	0	0	0	0	0	0	0	0	0	0	0	0
k__Bacteria|p__Proteobacteria|c__Gammaproteobacteria|o__Enterobacterales|f__Enterobacteriaceae|g__Citrobacter|s__Citrobacter_youngae	0	0	0	0	0	0	0	0	0	0	0	0	0	0	0	0	0	0	0	0	0	0	0	0	0	0	0	0.11689	0	0	0	0	0	0	0.00609	0	0	0	0	0	0	0	0	0	0	0	0	0	0
k__Bacteria|p__Proteobacteria|c__Gammaproteobacteria|o__Enterobacterales|f__Enterobacteriaceae|g__Escherichia	0	0	0.006	0	0	0.16497	0.08036	0.0038	0	2.31513	1.45379	0.28262	0	0.00702	0	0	0	0	0	2.25197	0.00382	0	22.4194	0	0	12.9105	0	0	0	0	0.1651	0	0.02542	0	0.21306	0	0	0	0	0	0	0	0.0184	0	0.10918	0.03285	0.01152	0.0035	0
k__Bacteria|p__Proteobacteria|c__Gammaproteobacteria|o__Enterobacterales|f__Enterobacteriaceae|g__Escherichia|s__Escherichia_coli	0	0	0.006	0	0	0.16497	0.08036	0.0038	0	2.31513	1.45379	0.28262	0	0.00702	0	0	0	0	0	2.25197	0.00382	0	22.4194	0	0	12.9105	0	0	0	0	0.1651	0	0.02542	0	0.21306	0	0	0	0	0	0	0	0.0184	0	0.10918	0.03285	0.01152	0.0035	0
k__Bacteria|p__Proteobacteria|c__Gammaproteobacteria|o__Enterobacterales|f__Enterobacteriaceae|g__Klebsiella	0	0	0	0	0	0	0	0	0	0	0	0	0	0	0	0	0	0	0	0	0	0	0	0	0	5.13832	0	13.426	0	0	0	0	0	0	0	0	0	0	0	0	0	0	0	0	0	0	0	0	0
k__Bacteria|p__Proteobacteria|c__Gammaproteobacteria|o__Enterobacterales|f__Enterobacteriaceae|g__Klebsiella|s__Klebsiella_pneumoniae	0	0	0	0	0	0	0	0	0	0	0	0	0	0	0	0	0	0	0	0	0	0	0	0	0	2.45245	0	0.26997	0	0	0	0	0	0	0	0	0	0	0	0	0	0	0	0	0	0	0	0	0
k__Bacteria|p__Proteobacteria|c__Gammaproteobacteria|o__Enterobacterales|f__Enterobacteriaceae|g__Klebsiella|s__Klebsiella_quasipneumoniae	0	0	0	0	0	0	0	0	0	0	0	0	0	0	0	0	0	0	0	0	0	0	0	0	0	2.57659	0	12.7585	0	0	0	0	0	0	0	0	0	0	0	0	0	0	0	0	0	0	0	0	0
k__Bacteria|p__Proteobacteria|c__Gammaproteobacteria|o__Enterobacterales|f__Enterobacteriaceae|g__Klebsiella|s__Klebsiella_variicola	0	0	0	0	0	0	0	0	0	0	0	0	0	0	0	0	0	0	0	0	0	0	0	0	0	0.10928	0	0.39753	0	0	0	0	0	0	0	0	0	0	0	0	0	0	0	0	0	0	0	0	0
k__Bacteria|p__Proteobacteria|c__Gammaproteobacteria|o__Enterobacterales|f__Enterobacteriaceae|g__Raoultella	0	0	0	0	0.03409	0	0	0	0	0	0	0	0	0	0	0	0	0	0	0	0	0	0	0	0	0	0	0	0	0.01082	0	0.08526	0	0.0581	0	0	0	0	0	0	0	0	0	0	0	0	0	0	0
k__Bacteria|p__Proteobacteria|c__Gammaproteobacteria|o__Enterobacterales|f__Enterobacteriaceae|g__Raoultella|s__Raoultella_ornithinolytica	0	0	0	0	0	0	0	0	0	0	0	0	0	0	0	0	0	0	0	0	0	0	0	0	0	0	0	0	0	0.01082	0	0.08526	0	0.0581	0	0	0	0	0	0	0	0	0	0	0	0	0	0	0
k__Bacteria|p__Proteobacteria|c__Gammaproteobacteria|o__Enterobacterales|f__Enterobacteriaceae|g__Raoultella|s__Raoultella_planticola	0	0	0	0	0.03409	0	0	0	0	0	0	0	0	0	0	0	0	0	0	0	0	0	0	0	0	0	0	0	0	0	0	0	0	0	0	0	0	0	0	0	0	0	0	0	0	0	0	0	0
k__Bacteria|p__Proteobacteria|c__Gammaproteobacteria|o__Enterobacterales|f__Erwiniaceae	0	0.10433	0	0	0	0	0	0	0	0	0	0	0	0	0	0	0	0	0	0	0	0	0	0	0	0	0	0	0	0	0	0	0	0	0	0	0	0	0	0	0	0	0	0	0	0	0	0	0
k__Bacteria|p__Proteobacteria|c__Gammaproteobacteria|o__Enterobacterales|f__Erwiniaceae|g__Pantoea	0	0.10433	0	0	0	0	0	0	0	0	0	0	0	0	0	0	0	0	0	0	0	0	0	0	0	0	0	0	0	0	0	0	0	0	0	0	0	0	0	0	0	0	0	0	0	0	0	0	0
k__Bacteria|p__Proteobacteria|c__Gammaproteobacteria|o__Enterobacterales|f__Erwiniaceae|g__Pantoea|s__Pantoea_agglomerans	0	0.09324	0	0	0	0	0	0	0	0	0	0	0	0	0	0	0	0	0	0	0	0	0	0	0	0	0	0	0	0	0	0	0	0	0	0	0	0	0	0	0	0	0	0	0	0	0	0	0
k__Bacteria|p__Proteobacteria|c__Gammaproteobacteria|o__Enterobacterales|f__Erwiniaceae|g__Pantoea|s__Pantoea_vagans	0	0.01109	0	0	0	0	0	0	0	0	0	0	0	0	0	0	0	0	0	0	0	0	0	0	0	0	0	0	0	0	0	0	0	0	0	0	0	0	0	0	0	0	0	0	0	0	0	0	0
k__Bacteria|p__Proteobacteria|c__Gammaproteobacteria|o__Enterobacterales|f__Hafniaceae	0	0	0	0	0	0	0	0	0	0	0	0	0	0	0	0	0	0	0	0	0	0	0	0	0	0	0	0	0	0	0	0	0	0.00914	0	0	0	0	0	0	0	0	0	0	0	0	0	0	0
k__Bacteria|p__Proteobacteria|c__Gammaproteobacteria|o__Enterobacterales|f__Hafniaceae|g__Hafnia	0	0	0	0	0	0	0	0	0	0	0	0	0	0	0	0	0	0	0	0	0	0	0	0	0	0	0	0	0	0	0	0	0	0.00914	0	0	0	0	0	0	0	0	0	0	0	0	0	0	0
k__Bacteria|p__Proteobacteria|c__Gammaproteobacteria|o__Enterobacterales|f__Hafniaceae|g__Hafnia|s__Hafnia_alvei	0	0	0	0	0	0	0	0	0	0	0	0	0	0	0	0	0	0	0	0	0	0	0	0	0	0	0	0	0	0	0	0	0	0.00914	0	0	0	0	0	0	0	0	0	0	0	0	0	0	0
k__Bacteria|p__Proteobacteria|c__Gammaproteobacteria|o__Enterobacterales|f__Morganellaceae	0	0	0	0	0	0	0	0	0	0	0	0	0	0	0	0	0	0	0	0	0	0	0	0	0	0	0	0	0	0	0.03397	0	0	0	0	0	0	0	0	0	0	0	0	0	0	0	0	0	0
k__Bacteria|p__Proteobacteria|c__Gammaproteobacteria|o__Enterobacterales|f__Morganellaceae|g__Morganella	0	0	0	0	0	0	0	0	0	0	0	0	0	0	0	0	0	0	0	0	0	0	0	0	0	0	0	0	0	0	0.03397	0	0	0	0	0	0	0	0	0	0	0	0	0	0	0	0	0	0
k__Bacteria|p__Proteobacteria|c__Gammaproteobacteria|o__Enterobacterales|f__Morganellaceae|g__Morganella|s__Morganella_morganii	0	0	0	0	0	0	0	0	0	0	0	0	0	0	0	0	0	0	0	0	0	0	0	0	0	0	0	0	0	0	0.03397	0	0	0	0	0	0	0	0	0	0	0	0	0	0	0	0	0	0
k__Bacteria|p__Proteobacteria|c__Gammaproteobacteria|o__Pasteurellales	0.19256	0	0.00355	0.12122	0.01708	0.10192	0	0	0	0	0	0.00552	0	0	0	0	0	0	0	0.02134	0.10836	0.01225	0	0.06851	0	0	0	0.0026	0	0.06391	0.01141	0.08859	0.01211	0.04522	0.31913	0	0	0	0	0	0	0	0.05003	0	0.01185	0	0	0.14406	0
k__Bacteria|p__Proteobacteria|c__Gammaproteobacteria|o__Pasteurellales|f__Pasteurellaceae	0.19256	0	0.00355	0.12122	0.01708	0.10192	0	0	0	0	0	0.00552	0	0	0	0	0	0	0	0.02134	0.10836	0.01225	0	0.06851	0	0	0	0.0026	0	0.06391	0.01141	0.08859	0.01211	0.04522	0.31913	0	0	0	0	0	0	0	0.05003	0	0.01185	0	0	0.14406	0
k__Bacteria|p__Proteobacteria|c__Gammaproteobacteria|o__Pasteurellales|f__Pasteurellaceae|g__Haemophilus	0.19256	0	0.00355	0.12122	0.01708	0.10192	0	0	0	0	0	0.00552	0	0	0	0	0	0	0	0.02134	0.10836	0.01225	0	0.06851	0	0	0	0.0026	0	0.06391	0.01141	0.08859	0.01211	0.04522	0.31913	0	0	0	0	0	0	0	0.05003	0	0.01185	0	0	0.14406	0
k__Bacteria|p__Proteobacteria|c__Gammaproteobacteria|o__Pasteurellales|f__Pasteurellaceae|g__Haemophilus|s__Haemophilus_parainfluenzae	0.18361	0	0	0.03752	0.00167	0.04087	0	0	0	0	0	0.00552	0	0	0	0	0	0	0	0.00727	0.05183	0.01225	0	0.06092	0	0	0	0.0026	0	0.05017	0.01141	0.08859	0.01211	0.03352	0.31913	0	0	0	0	0	0	0	0.02838	0	0.01185	0	0	0.07916	0
k__Bacteria|p__Proteobacteria|c__Gammaproteobacteria|o__Pasteurellales|f__Pasteurellaceae|g__Haemophilus|s__Haemophilus_pittmaniae	0.00895	0	0	0	0	0	0	0	0	0	0	0	0	0	0	0	0	0	0	0	0	0	0	0	0	0	0	0	0	0	0	0	0	0	0	0	0	0	0	0	0	0	0	0	0	0	0	0	0
k__Bacteria|p__Proteobacteria|c__Gammaproteobacteria|o__Pasteurellales|f__Pasteurellaceae|g__Haemophilus|s__Haemophilus_sp_HMSC71H05	0	0	0.00355	0.0837	0.01542	0.06105	0	0	0	0	0	0	0	0	0	0	0	0	0	0.01408	0.05653	0	0	0	0	0	0	0	0	0	0	0	0	0.01063	0	0	0	0	0	0	0	0	0.02165	0	0	0	0	0.0649	0
k__Bacteria|p__Proteobacteria|c__Gammaproteobacteria|o__Pasteurellales|f__Pasteurellaceae|g__Haemophilus|s__Haemophilus_sputorum	0	0	0	0	0	0	0	0	0	0	0	0	0	0	0	0	0	0	0	0	0	0	0	0.00759	0	0	0	0	0	0.01374	0	0	0	0.00107	0	0	0	0	0	0	0	0	0	0	0	0	0	0	0
k__Bacteria|p__Proteobacteria|c__Proteobacteria_unclassified	0	0	0	0.27524	0.20273	0.23578	0	0	0	0	0	0	0	0.01113	0	0.00037	0	0	0	0.43516	1.03662	0.53523	0.01902	0.3376	0	0.0165	0	0.03567	0	0.03802	0	0	0	0	0	0	0	0	0	0	0	0	0.05701	0	0	0.08957	0	0.10282	0
k__Bacteria|p__Proteobacteria|c__Proteobacteria_unclassified|o__Proteobacteria_unclassified	0	0	0	0.27524	0.20273	0.23578	0	0	0	0	0	0	0	0.01113	0	0.00037	0	0	0	0.43516	1.03662	0.53523	0.01902	0.3376	0	0.0165	0	0.03567	0	0.03802	0	0	0	0	0	0	0	0	0	0	0	0	0.05701	0	0	0.08957	0	0.10282	0
k__Bacteria|p__Proteobacteria|c__Proteobacteria_unclassified|o__Proteobacteria_unclassified|f__Proteobacteria_unclassified	0	0	0	0.27524	0.20273	0.23578	0	0	0	0	0	0	0	0.01113	0	0.00037	0	0	0	0.43516	1.03662	0.53523	0.01902	0.3376	0	0.0165	0	0.03567	0	0.03802	0	0	0	0	0	0	0	0	0	0	0	0	0.05701	0	0	0.08957	0	0.10282	0
k__Bacteria|p__Proteobacteria|c__Proteobacteria_unclassified|o__Proteobacteria_unclassified|f__Proteobacteria_unclassified|g__Proteobacteria_unclassified	0	0	0	0.27524	0.20273	0.23578	0	0	0	0	0	0	0	0.01113	0	0.00037	0	0	0	0.43516	1.03662	0.53523	0.01902	0.3376	0	0.0165	0	0.03567	0	0.03802	0	0	0	0	0	0	0	0	0	0	0	0	0.05701	0	0	0.08957	0	0.10282	0
k__Bacteria|p__Proteobacteria|c__Proteobacteria_unclassified|o__Proteobacteria_unclassified|f__Proteobacteria_unclassified|g__Proteobacteria_unclassified|s__Proteobacteria_bacterium_CAG_139	0	0	0	0.27524	0.20273	0.23578	0	0	0	0	0	0	0	0.01113	0	0.00037	0	0	0	0.43516	1.03662	0.53523	0.01902	0.3376	0	0.0165	0	0.03567	0	0.03802	0	0	0	0	0	0	0	0	0	0	0	0	0.05701	0	0	0.08957	0	0.10282	0
k__Bacteria|p__Synergistetes	0	0	0	0	0	0	0	0	0	0	0	0	0	0	0	0	0	0	0	0	0	0	0	0	0.5225	0	0.02584	0	0.03962	0	0	0	0	0	0	0	0	0	0	0	0	0	0	0	0	0	0	0	0
k__Bacteria|p__Synergistetes|c__Synergistia	0	0	0	0	0	0	0	0	0	0	0	0	0	0	0	0	0	0	0	0	0	0	0	0	0.5225	0	0.02584	0	0.03962	0	0	0	0	0	0	0	0	0	0	0	0	0	0	0	0	0	0	0	0
k__Bacteria|p__Synergistetes|c__Synergistia|o__Synergistales	0	0	0	0	0	0	0	0	0	0	0	0	0	0	0	0	0	0	0	0	0	0	0	0	0.5225	0	0.02584	0	0.03962	0	0	0	0	0	0	0	0	0	0	0	0	0	0	0	0	0	0	0	0
k__Bacteria|p__Synergistetes|c__Synergistia|o__Synergistales|f__Synergistaceae	0	0	0	0	0	0	0	0	0	0	0	0	0	0	0	0	0	0	0	0	0	0	0	0	0.5225	0	0.02584	0	0.03962	0	0	0	0	0	0	0	0	0	0	0	0	0	0	0	0	0	0	0	0
k__Bacteria|p__Synergistetes|c__Synergistia|o__Synergistales|f__Synergistaceae|g__Cloacibacillus	0	0	0	0	0	0	0	0	0	0	0	0	0	0	0	0	0	0	0	0	0	0	0	0	0.5225	0	0.02584	0	0.03962	0	0	0	0	0	0	0	0	0	0	0	0	0	0	0	0	0	0	0	0
k__Bacteria|p__Synergistetes|c__Synergistia|o__Synergistales|f__Synergistaceae|g__Cloacibacillus|s__Cloacibacillus_evryensis	0	0	0	0	0	0	0	0	0	0	0	0	0	0	0	0	0	0	0	0	0	0	0	0	0.5225	0	0.02584	0	0.03962	0	0	0	0	0	0	0	0	0	0	0	0	0	0	0	0	0	0	0	0
k__Bacteria|p__Verrucomicrobia	0.39794	0.45661	0.55368	0.00583	0.24553	0.10741	0	1.64925	0.09628	0.50561	1.45986	0.17815	0	0.76922	0	0	0.65703	0.00783	0.0033	0.37496	0.00615	0.06697	0.1041	0	0.89481	2.93758	2.01474	1.06014	0.5356	0.92456	0	0	0	0	0	0	0	0	0	0	0	0.69224	0	0.85985	0	0	0.49045	0	0.0049
k__Bacteria|p__Verrucomicrobia|c__Verrucomicrobiae	0.39794	0.45661	0.55368	0.00583	0.24553	0.10741	0	1.64925	0.09628	0.50561	1.45986	0.17815	0	0.76922	0	0	0.65703	0.00783	0.0033	0.37496	0.00615	0.06697	0.1041	0	0.89481	2.93758	2.01474	1.06014	0.5356	0.92456	0	0	0	0	0	0	0	0	0	0	0	0.69224	0	0.85985	0	0	0.49045	0	0.0049
k__Bacteria|p__Verrucomicrobia|c__Verrucomicrobiae|o__Verrucomicrobiales	0.39794	0.45661	0.55368	0.00583	0.24553	0.10741	0	1.64925	0.09628	0.50561	1.45986	0.17815	0	0.76922	0	0	0.65703	0.00783	0.0033	0.37496	0.00615	0.06697	0.1041	0	0.89481	2.93758	2.01474	1.06014	0.5356	0.92456	0	0	0	0	0	0	0	0	0	0	0	0.69224	0	0.85985	0	0	0.49045	0	0.0049
k__Bacteria|p__Verrucomicrobia|c__Verrucomicrobiae|o__Verrucomicrobiales|f__Akkermansiaceae	0.39794	0.45661	0.55368	0.00583	0.24553	0.10741	0	1.64925	0.09628	0.50561	1.45986	0.17815	0	0.76922	0	0	0.65703	0.00783	0.0033	0.37496	0.00615	0.06697	0.1041	0	0.89481	2.93758	2.01474	1.06014	0.5356	0.92456	0	0	0	0	0	0	0	0	0	0	0	0.69224	0	0.85985	0	0	0.49045	0	0.0049
k__Bacteria|p__Verrucomicrobia|c__Verrucomicrobiae|o__Verrucomicrobiales|f__Akkermansiaceae|g__Akkermansia	0.39794	0.45661	0.55368	0.00583	0.24553	0.10741	0	1.64925	0.09628	0.50561	1.45986	0.17815	0	0.76922	0	0	0.65703	0.00783	0.0033	0.37496	0.00615	0.06697	0.1041	0	0.89481	2.93758	2.01474	1.06014	0.5356	0.92456	0	0	0	0	0	0	0	0	0	0	0	0.69224	0	0.85985	0	0	0.49045	0	0.0049
k__Bacteria|p__Verrucomicrobia|c__Verrucomicrobiae|o__Verrucomicrobiales|f__Akkermansiaceae|g__Akkermansia|s__Akkermansia_muciniphila	0.39794	0.45661	0.55368	0.00583	0.24553	0.10741	0	1.64925	0.09628	0.50561	1.45986	0.17815	0	0.76922	0	0	0.65703	0.00783	0.0033	0.37496	0.00615	0.06697	0.1041	0	0.89481	2.93758	2.01474	1.06014	0.5356	0.92456	0	0	0	0	0	0	0	0	0	0	0	0.69224	0	0.85985	0	0	0.49045	0	0.0049
k__Eukaryota	0	0	0	0	0	0	0	0	0	0	0	0	0	0	0	0	0	0	0	0	0	0	0	0	0	0	0	0	0	0	0	0.01766	0	0	0	0	0	0	0	0	0	0	0	0	0	0	0	0	0
k__Eukaryota|p__Ascomycota	0	0	0	0	0	0	0	0	0	0	0	0	0	0	0	0	0	0	0	0	0	0	0	0	0	0	0	0	0	0	0	0.01766	0	0	0	0	0	0	0	0	0	0	0	0	0	0	0	0	0
k__Eukaryota|p__Ascomycota|c__Saccharomycetes	0	0	0	0	0	0	0	0	0	0	0	0	0	0	0	0	0	0	0	0	0	0	0	0	0	0	0	0	0	0	0	0.01766	0	0	0	0	0	0	0	0	0	0	0	0	0	0	0	0	0
k__Eukaryota|p__Ascomycota|c__Saccharomycetes|o__Saccharomycetales	0	0	0	0	0	0	0	0	0	0	0	0	0	0	0	0	0	0	0	0	0	0	0	0	0	0	0	0	0	0	0	0.01766	0	0	0	0	0	0	0	0	0	0	0	0	0	0	0	0	0
k__Eukaryota|p__Ascomycota|c__Saccharomycetes|o__Saccharomycetales|f__Saccharomycetaceae	0	0	0	0	0	0	0	0	0	0	0	0	0	0	0	0	0	0	0	0	0	0	0	0	0	0	0	0	0	0	0	0.01766	0	0	0	0	0	0	0	0	0	0	0	0	0	0	0	0	0
k__Eukaryota|p__Ascomycota|c__Saccharomycetes|o__Saccharomycetales|f__Saccharomycetaceae|g__Saccharomyces	0	0	0	0	0	0	0	0	0	0	0	0	0	0	0	0	0	0	0	0	0	0	0	0	0	0	0	0	0	0	0	0.01766	0	0	0	0	0	0	0	0	0	0	0	0	0	0	0	0	0
k__Eukaryota|p__Ascomycota|c__Saccharomycetes|o__Saccharomycetales|f__Saccharomycetaceae|g__Saccharomyces|s__Saccharomyces_cerevisiae	0	0	0	0	0	0	0	0	0	0	0	0	0	0	0	0	0	0	0	0	0	0	0	0	0	0	0	0	0	0	0	0.01766	0	0	0	0	0	0	0	0	0	0	0	0	0	0	0	0	0
[truncated: 11 more columns]

## Sheet: Sheet1
clade_name	clade_name
9-F-6045	#N/A
9-F-43-3	P3A365
8-F-43-2	P3A100
7-F-43-1	P3A0
6-F-36-3	P2P365
5-F-36-2	P2P100
4-F-36-1	P2P0
45-F-60-3	P15P365
44-F-60-2	P15P100
43-F-60-1	P15P0
42-F-59-3	P14A365
41-F-59-2	P14A100
40-F-59-1	P14A0
3-F-34-3	P1P365
39-F-57-3	P13A365
38-F-57-2	P13A100
37-F-57-1	P13A0
36-F-55-3	P12P365
35-F-55-2	P12P100
34-F-55-1	P12P0
33-F-52-3	P11P365
32-F-52-2	P11P100
31-F-52-1	P11P0
30-F-51-3	P10P365
2-F-34-2	P1P100
29-F-6057-1year	P22P365
29-F-51-2	P10P100
28-F-6057-100d	P22P100
28-F-51-1	P10P0
27-F-6057-Base	P22P0
27-F-50-3	P9A365
26-F-6056-1year	P21P365
26-F-50-2	P9A100
25-F-6056-100d	P21P100
25-F-50-1	P9A0
24-F-6056-Base	P21P0
24-F-49-3	P8A365
23-F-6052-1year	P20P365
23-F-49-2	P8A100
22-F-6052-100d	P20P100
22-F-49-1	P8A0
21-F-6052-Base	P20P0
21-F-48-3	P7P365
20-F-6051-1year	P19A365
20-F-48-2	P7P100
1-F-34-1	P1P0
19-F-6051-100d	P19A100
19-F-48-1	P7P0
18-F-6051-Base	P19A0
18-F-47-3	#N/A
17-F-6049-1year	P18A365
17-F-47-2	#N/A
16-F-6049-100d	P18A100
16-F-47-1	#N/A
15-F-6049-Base	P18A0
15-F-45-3	P5P365
14-F-6048-1year	P17A365
14-F-45-2	P5P100
13-F-6048-100d	P17A100
13-F-45-1	P5P0
12-F-6048-Base	P17A0
12-F-44-3	P4P365
11-F-6045-1year	#N/A
11-F-44-2	P4P100
10-F-6045-100d	#N/A
10-F-44-1	P4P0

## Sheet: Sheet2
NAME	k__Archaea	k__Archaea|p__Euryarchaeota	k__Archaea|p__Euryarchaeota|c__Methanobacteria	k__Archaea|p__Euryarchaeota|c__Methanobacteria|o__Methanobacteriales	k__Archaea|p__Euryarchaeota|c__Methanobacteria|o__Methanobacteriales|f__Methanobacteriaceae	k__Archaea|p__Euryarchaeota|c__Methanobacteria|o__Methanobacteriales|f__Methanobacteriaceae|g__Methanobrevibacter	k__Archaea|p__Euryarchaeota|c__Methanobacteria|o__Methanobacteriales|f__Methanobacteriaceae|g__Methanobrevibacter|s__Methanobrevibacter_smithii	k__Bacteria	k__Bacteria|p__Actinobacteria	k__Bacteria|p__Actinobacteria|c__Actinobacteria	k__Bacteria|p__Actinobacteria|c__Actinobacteria|o__Actinomycetales	k__Bacteria|p__Actinobacteria|c__Actinobacteria|o__Actinomycetales|f__Actinomycetaceae	k__Bacteria|p__Actinobacteria|c__Actinobacteria|o__Actinomycetales|f__Actinomycetaceae|g__Actinobaculum	k__Bacteria|p__Actinobacteria|c__Actinobacteria|o__Actinomycetales|f__Actinomycetaceae|g__Actinobaculum|s__Actinobaculum_sp_oral_taxon_183	k__Bacteria|p__Actinobacteria|c__Actinobacteria|o__Actinomycetales|f__Actinomycetaceae|g__Actinomyces	k__Bacteria|p__Actinobacteria|c__Actinobacteria|o__Actinomycetales|f__Actinomycetaceae|g__Actinomyces|s__Actinomyces_graevenitzii	k__Bacteria|p__Actinobacteria|c__Actinobacteria|o__Actinomycetales|f__Actinomycetaceae|g__Actinomyces|s__Actinomyces_odontolyticus	k__Bacteria|p__Actinobacteria|c__Actinobacteria|o__Actinomycetales|f__Actinomycetaceae|g__Actinomyces|s__Actinomyces_sp_ICM47	k__Bacteria|p__Actinobacteria|c__Actinobacteria|o__Actinomycetales|f__Actinomycetaceae|g__Actinomyces|s__Actinomyces_sp_S6_Spd3	k__Bacteria|p__Actinobacteria|c__Actinobacteria|o__Actinomycetales|f__Actinomycetaceae|g__Actinomyces|s__Actinomyces_sp_oral_taxon_181	k__Bacteria|p__Actinobacteria|c__Actinobacteria|o__Actinomycetales|f__Actinomycetaceae|g__Actinomyces|s__Actinomyces_turicensis	k__Bacteria|p__Actinobacteria|c__Actinobacteria|o__Bifidobacteriales	k__Bacteria|p__Actinobacteria|c__Actinobacteria|o__Bifidobacteriales|f__Bifidobacteriaceae	k__Bacteria|p__Actinobacteria|c__Actinobacteria|o__Bifidobacteriales|f__Bifidobacteriaceae|g__Bifidobacterium	k__Bacteria|p__Actinobacteria|c__Actinobacteria|o__Bifidobacteriales|f__Bifidobacteriaceae|g__Bifidobacterium|s__Bifidobacterium_adolescentis	k__Bacteria|p__Actinobacteria|c__Actinobacteria|o__Bifidobacteriales|f__Bifidobacteriaceae|g__Bifidobacterium|s__Bifidobacterium_angulatum	k__Bacteria|p__Actinobacteria|c__Actinobacteria|o__Bifidobacteriales|f__Bifidobacteriaceae|g__Bifidobacterium|s__Bifidobacterium_animalis	k__Bacteria|p__Actinobacteria|c__Actinobacteria|o__Bifidobacteriales|f__Bifidobacteriaceae|g__Bifidobacterium|s__Bifidobacterium_bifidum	k__Bacteria|p__Actinobacteria|c__Actinobacteria|o__Bifidobacteriales|f__Bifidobacteriaceae|g__Bifidobacterium|s__Bifidobacterium_catenulatum	k__Bacteria|p__Actinobacteria|c__Actinobacteria|o__Bifidobacteriales|f__Bifidobacteriaceae|g__Bifidobacterium|s__Bifidobacterium_dentium	k__Bacteria|p__Actinobacteria|c__Actinobacteria|o__Bifidobacteriales|f__Bifidobacteriaceae|g__Bifidobacterium|s__Bifidobacterium_longum	k__Bacteria|p__Actinobacteria|c__Actinobacteria|o__Bifidobacteriales|f__Bifidobacteriaceae|g__Bifidobacterium|s__Bifidobacterium_pseudocatenulatum	k__Bacteria|p__Actinobacteria|c__Actinobacteria|o__Bifidobacteriales|f__Bifidobacteriaceae|g__Gardnerella	k__Bacteria|p__Actinobacteria|c__Actinobacteria|o__Bifidobacteriales|f__Bifidobacteriaceae|g__Gardnerella|s__Gardnerella_vaginalis	k__Bacteria|p__Actinobacteria|c__Actinobacteria|o__Bifidobacteriales|f__Bifidobacteriaceae|g__Scardovia	k__Bacteria|p__Actinobacteria|c__Actinobacteria|o__Bifidobacteriales|f__Bifidobacteriaceae|g__Scardovia|s__Scardovia_wiggsiae	k__Bacteria|p__Actinobacteria|c__Actinobacteria|o__Micrococcales	k__Bacteria|p__Actinobacteria|c__Actinobacteria|o__Micrococcales|f__Micrococcaceae	k__Bacteria|p__Actinobacteria|c__Actinobacteria|o__Micrococcales|f__Micrococcaceae|g__Rothia	k__Bacteria|p__Actinobacteria|c__Actinobacteria|o__Micrococcales|f__Micrococcaceae|g__Rothia|s__Rothia_mucilaginosa	k__Bacteria|p__Actinobacteria|c__Actinobacteria|o__Propionibacteriales	k__Bacteria|p__Actinobacteria|c__Actinobacteria|o__Propionibacteriales|f__Propionibacteriaceae	k__Bacteria|p__Actinobacteria|c__Actinobacteria|o__Propionibacteriales|f__Propionibacteriaceae|g__Propionibacterium	k__Bacteria|p__Actinobacteria|c__Actinobacteria|o__Propionibacteriales|f__Propionibacteriaceae|g__Propionibacterium|s__Propionibacterium_freudenreichii	k__Bacteria|p__Actinobacteria|c__Coriobacteriia	k__Bacteria|p__Actinobacteria|c__Coriobacteriia|o__Coriobacteriales	k__Bacteria|p__Actinobacteria|c__Coriobacteriia|o__Coriobacteriales|f__Atopobiaceae	k__Bacteria|p__Actinobacteria|c__Coriobacteriia|o__Coriobacteriales|f__Atopobiaceae|g__Olsenella	k__Bacteria|p__Actinobacteria|c__Coriobacteriia|o__Coriobacteriales|f__Atopobiaceae|g__Olsenella|s__Olsenella_scatoligenes
P1P0	0	0	0	0	0	0	0	100	19.4249	18.6479	0	0	0	0	0	0	0	0	0	0	0	18.6479	18.6479	18.6479	15.035	0	0.09514	0.13256	0	0	3.3852	0	0	0	0	0	0	0	0	0	0	0	0	0	0.77701	0.75636	0	0	0
P1P100	0	0	0	0	0	0	0	100	13.8032	13.4833	0	0	0	0	0	0	0	0	0	0	0	13.4833	13.4833	13.4833	11.4308	0	0.10086	0.17123	0	0	1.7804	0	0	0	0	0	0	0	0	0	0	0	0	0	0.31995	0.29517	0	0	0
P1P365	0	0	0	0	0	0	0	100	0.83307	0	0	0	0	0	0	0	0	0	0	0	0	0	0	0	0	0	0	0	0	0	0	0	0	0	0	0	0	0	0	0	0	0	0	0	0.83307	0.80465	0	0	0
P2P0	0.66266	0.66266	0.66266	0.66266	0.66266	0.66266	0.66266	99.3373	6.59787	5.93902	0	0	0	0	0	0	0	0	0	0	0	5.93902	5.93902	5.93902	5.35731	0	0	0.04157	0	0	0.54014	0	0	0	0	0	0	0	0	0	0	0	0	0	0.65885	0.61199	0	0	0
P2P100	0.08926	0.08926	0.08926	0.08926	0.08926	0.08926	0.08926	99.9107	3.45004	2.56938	0.0144	0.0144	0	0	0.0144	0	0	0	0	0.0144	0	2.55317	2.55317	2.55317	2.17789	0	0	0.06729	0	0	0.30798	0	0	0	0	0	0.00181	0.00181	0.00181	0.00181	0	0	0	0	0.88065	0.73457	0	0	0
P2P365	0.07879	0.07879	0.07879	0.07879	0.07879	0.07879	0.07879	99.9212	1.70675	0.87678	0.01127	0.01127	0	0	0.01127	0	0	0	0	0.01127	0	0.86282	0.86282	0.86282	0.7904	0	0	0.00718	0	0	0.06525	0	0	0	0	0	0.0027	0.0027	0.0027	0.0027	0	0	0	0	0.82997	0.61954	0	0	0
P3A0	0.07493	0.07493	0.07493	0.07493	0.07493	0.07493	0.07493	99.9251	2.12536	0.63236	0	0	0	0	0	0	0	0	0	0	0	0.63236	0.63236	0.63236	0	0	0	0	0	0	0	0.63236	0	0	0	0	0	0	0	0	0	0	0	0	1.493	1.47214	0	0	0
P3A100	0.20785	0.20785	0.20785	0.20785	0.20785	0.20785	0.20785	99.7922	0.85178	0.70274	0	0	0	0	0	0	0	0	0	0	0	0.70274	0.70274	0.70274	0	0	0	0	0	0	0	0.70274	0	0	0	0	0	0	0	0	0	0	0	0	0.14904	0.12866	0	0	0
P3A365	0.17467	0.17467	0.17467	0.17467	0.17467	0.17467	0.17467	99.8253	1.69295	1.12262	0.00055	0.00055	0	0	0.00055	0	0	0	0	0.00055	0	1.11554	1.11554	1.11554	0.45483	0	0	0	0	0.00161	0.40832	0.25078	0	0	0	0	0.00653	0.00653	0.00653	0.00653	0	0	0	0	0.57034	0.5288	0	0	0
P4P0	0	0	0	0	0	0	0	100	6.81208	3.05434	0	0	0	0	0	0	0	0	0	0	0	3.05434	3.05434	3.05434	1.22864	0	0	0	0	0	0.8129	1.0128	0	0	0	0	0	0	0	0	0	0	0	0	3.75775	3.72317	0	0	0
P4P100	0	0	0	0	0	0	0	100	4.32126	3.31365	0	0	0	0	0	0	0	0	0	0	0	3.31365	3.31365	3.31365	1.92981	0	0	0.24754	0	0	0.49678	0.63953	0	0	0	0	0	0	0	0	0	0	0	0	1.00761	0.99517	0	0	0
P4P365	0.00339	0.00339	0.00339	0.00339	0.00339	0.00339	0.00339	99.9887	2.83434	2.36024	0	0	0	0	0	0	0	0	0	0	0	2.36024	2.36024	2.36024	0.41688	0.26785	0	0.58996	0.00848	0	0.53371	0.54335	0	0	0	0	0	0	0	0	0	0	0	0	0.4741	0.40935	0	0	0
P5P0	0	0	0	0	0	0	0	100	10.6313	9.622	0	0	0	0	0	0	0	0	0	0	0	9.622	9.622	9.622	8.98176	0	0	0	0	0	0.58985	0.05039	0	0	0	0	0	0	0	0	0	0	0	0	1.00932	1.00932	0	0	0
P5P100	0	0	0	0	0	0	0	100	1.77854	1.00731	0	0	0	0	0	0	0	0	0	0	0	1.00731	1.00731	1.00531	0.72509	0	0	0	0	0	0.12871	0.15151	0	0	0.00201	0.00201	0	0	0	0	0	0	0	0	0.77122	0.75238	0	0	0
P5P365	0	0	0	0	0	0	0	100	10.4506	9.4826	0.00347	0.00347	0	0	0.00347	0	0	0	0	0.00347	0	9.47914	9.47914	9.47013	9.04683	0	0	0	0	0	0.26106	0.16224	0	0	0.00901	0.00901	0	0	0	0	0	0	0	0	0.968	0.96135	0	0	0
P7P0	0	0	0	0	0	0	0	100	5.36111	4.36107	0	0	0	0	0	0	0	0	0	0	0	4.36107	4.36107	4.36107	1.23415	0	0	0.55	0	0	2.57692	0	0	0	0	0	0	0	0	0	0	0	0	0	1.00003	0.90543	0	0	0
P7P100	0	0	0	0	0	0	0	100	1.50992	0.76836	0	0	0	0	0	0	0	0	0	0	0	0.76836	0.76836	0.76836	0.66703	0	0	0.01004	0	0	0.09129	0	0	0	0	0	0	0	0	0	0	0	0	0	0.74156	0.71439	0	0	0
P7P365	0	0	0	0	0	0	0	100	2.53436	0.41071	0	0	0	0	0	0	0	0	0	0	0	0.41071	0.41071	0.41071	0.15942	0	0	0.08865	0	0	0.16264	0	0	0	0	0	0	0	0	0	0	0	0	0	2.12365	2.07884	0	0	0
P8A0	0	0	0	0	0	0	0	100	2.8888	2.59389	0	0	0	0	0	0	0	0	0	0	0	2.59389	2.59389	2.59389	2.49439	0	0	0	0	0	0.03965	0.05985	0	0	0	0	0	0	0	0	0	0	0	0	0.29491	0.26376	0	0	0
P8A100	0	0	0	0	0	0	0	100	0.39425	0.31802	0	0	0	0	0	0	0	0	0	0	0	0.31802	0.31802	0.31802	0.30228	0	0	0	0	0	0.01574	0	0	0	0	0	0	0	0	0	0	0	0	0	0.07623	0.04553	0	0	0
P8A365	0	0	0	0	0	0	0	100	2.18824	2.07082	0	0	0	0	0	0	0	0	0	0	0	2.07082	2.07082	2.07082	2.04994	0	0	0	0	0	0.02089	0	0	0	0	0	0	0	0	0	0	0	0	0	0.11741	0.11148	0.00044	0.00044	0.00044
P9A0	0	0	0	0	0	0	0	100	6.93938	4.38822	0.01154	0.01154	0	0	0.01154	0	0	0.00619	0.00535	0	0	4.36872	4.36872	4.36872	2.32726	0	0.08406	0	0	0.1676	1.78979	0	0	0	0	0	0.00797	0.00797	0.00797	0.00797	0	0	0	0	2.55115	2.523	0.35227	0.35227	0.35227
P9A100	0	0	0	0	0	0	0	99.9823	2.51787	1.99562	0.00393	0.00393	0	0	0.00393	0.0027	0.00099	0	0	0.00024	0	1.99169	1.99169	1.9914	0.49614	0	0	0	0	0	1.49526	0	0	0	0.00029	0.00029	0	0	0	0	0	0	0	0	0.52225	0.50859	0.00024	0.00024	0.00024
P9A365	0	0	0	0	0	0	0	100	0.3625	0.06945	0	0	0	0	0	0	0	0	0	0	0	0.06945	0.06945	0.06945	0.02604	0	0	0	0	0.00472	0.03868	0	0	0	0	0	0	0	0	0	0	0	0	0	0.29305	0.28333	0	0	0
P10P0	0	0	0	0	0	0	0	100	0.13834	0.01424	0	0	0	0	0	0	0	0	0	0	0	0.01424	0.01424	0.01424	0.01424	0	0	0	0	0	0	0	0	0	0	0	0	0	0	0	0	0	0	0	0.1241	0	0	0	0
P10P100	0	0	0	0	0	0	0	100	0.26283	0.16153	0	0	0	0	0	0	0	0	0	0	0	0.16153	0.16153	0.16153	0.16153	0	0	0	0	0	0	0	0	0	0	0	0	0	0	0	0	0	0	0	0.1013	0	0	0	0
P10P365	0	0	0	0	0	0	0	100	0.90743	0.66424	0	0	0	0	0	0	0	0	0	0	0	0.66424	0.66424	0.66424	0.66424	0	0	0	0	0	0	0	0	0	0	0	0	0	0	0	0	0	0	0	0.24319	0	0	0	0
P11P0	0.00032	0.00032	0.00032	0.00032	0.00032	0.00032	0.00032	99.9997	2.29196	2.00855	0	0	0	0	0	0	0	0	0	0	0	2.00855	2.00855	2.00855	2.00855	0	0	0	0	0	0	0	0	0	0	0	0	0	0	0	0	0	0	0	0.28341	0.27531	0	0	0
P11P100	0	0	0	0	0	0	0	100	0.26654	0.14638	0	0	0	0	0	0	0	0	0	0	0	0.14638	0.14638	0.14638	0.14638	0	0	0	0	0	0	0	0	0	0	0	0	0	0	0	0	0	0	0	0.12016	0.11369	0	0	0
P11P365	0.05296	0.05296	0.05296	0.05296	0.05296	0.05296	0.05296	99.947	4.80713	4.52507	0	0	0	0	0	0	0	0	0	0	0	4.52507	4.52507	4.52507	4.34009	0	0	0	0	0	0.18499	0	0	0	0	0	0	0	0	0	0	0	0	0	0.28205	0.1978	0	0	0
P12P0	0.11706	0.11706	0.11706	0.11706	0.11706	0.11706	0.11706	99.8829	0.47691	0.09428	0.00677	0.00677	0	0	0.00677	0	0	0	0	0.00677	0	0.0875	0.0875	0.0875	0.07953	0	0	0	0.00798	0	0	0	0	0	0	0	0	0	0	0	0	0	0	0	0.38264	0.37382	0	0	0
P12P100	0.06586	0.06586	0.06586	0.06586	0.06586	0.06586	0.06586	99.9341	0.22416	0.07721	0.00102	0.00102	0	0	0.00102	0.00102	0	0	0	0	0	0.06913	0.06913	0.06913	0.06913	0	0	0	0	0	0	0	0	0	0	0	0.00707	0.00707	0.00707	0.00707	0	0	0	0	0.14695	0.12611	0	0	0
P12P365	0.20387	0.20387	0.20387	0.20387	0.20387	0.20387	0.20387	99.7961	1.69522	0.4405	0.00134	0.00134	0	0	0.00134	0	0	0	0	0.00134	0	0.43915	0.43915	0.43915	0.25895	0	0	0	0	0	0.1802	0	0	0	0	0	0	0	0	0	0	0	0	0	1.25473	1.22776	0	0	0
P13A0	0	0	0	0	0	0	0	100	0.85344	0.29645	0	0	0	0	0	0	0	0	0	0	0	0.29645	0.29645	0.29645	0.27704	0	0	0	0	0	0.01941	0	0	0	0	0	0	0	0	0	0	0	0	0	0.55699	0.53073	0	0	0
P13A100	0	0	0	0	0	0	0	100	0.1607	0	0	0	0	0	0	0	0	0	0	0	0	0	0	0	0	0	0	0	0	0	0	0	0	0	0	0	0	0	0	0	0	0	0	0	0.1607	0.13924	0	0	0
P13A365	0	0	0	0	0	0	0	100	1.14377	0.04236	0	0	0	0	0	0	0	0	0	0	0	0.04236	0.04236	0.04236	0	0	0	0	0	0	0.00038	0.04198	0	0	0	0	0	0	0	0	0	0	0	0	1.10141	1.0854	0	0	0
P14A0	0	0	0	0	0	0	0	100	2.19329	1.47431	0	0	0	0	0	0	0	0	0	0	0	1.47431	1.47431	1.47431	0.01607	0	0.01847	0.3914	0.10013	0.00203	0.54037	0.40585	0	0	0	0	0	0	0	0	0	0	0	0	0.71898	0.47624	0	0	0
P14A100	0	0	0	0	0	0	0	100	2.55297	1.38512	0.00353	0.00353	0.00353	0.00353	0	0	0	0	0	0	0	1.38159	1.38159	1.36366	0	0	0	0	0	0	1.30589	0.05777	0	0	0.01793	0.01793	0	0	0	0	0	0	0	0	1.16786	0.68855	0	0	0
P14A365	0	0	0	0	0	0	0	100	2.97887	2.03702	0.0449	0.0449	0	0	0.0449	0	0	0	0	0	0.0449	1.99212	1.99212	1.98346	1.41241	0	0.08637	0.15433	0	0	0.31446	0.01588	0.00867	0.00867	0	0	0	0	0	0	0	0	0	0	0.94185	0.58185	0	0	0
P15P0	0	0	0	0	0	0	0	100	0.30887	0.25413	0	0	0	0	0	0	0	0	0	0	0	0.25413	0.25413	0.25413	0	0	0	0	0	0	0.25413	0	0	0	0	0	0	0	0	0	0	0	0	0	0.05474	0	0	0	0
P15P100	0	0	0	0	0	0	0	100	0.17615	0.10187	0.00105	0.00105	0	0	0.00105	0	0	0	0	0.00105	0	0.10082	0.10082	0.10082	0.08275	0	0	0	0	0	0.01807	0	0	0	0	0	0	0	0	0	0	0	0	0	0.07428	0	0	0	0
P15P365	0	0	0	0	0	0	0	100	0.31627	0.28941	0	0	0	0	0	0	0	0	0	0	0	0.28941	0.28941	0.28941	0.17466	0	0	0	0	0	0.11475	0	0	0	0	0	0	0	0	0	0	0	0	0	0.02686	0	0	0	0
P17A0	0.18284	0.18284	0.18284	0.18284	0.18284	0.18284	0.18284	99.8172	0.52453	0.24904	0	0	0	0	0	0	0	0	0	0	0	0.24904	0.24904	0.24904	0.13721	0.01816	0	0	0	0	0.09367	0	0	0	0	0	0	0	0	0	0	0	0	0	0.27549	0.27482	0	0	0
P17A100	0.69418	0.69418	0.69418	0.69418	0.69418	0.69418	0.69418	99.3058	3.43394	2.35395	0	0	0	0	0	0	0	0	0	0	0	2.35395	2.35395	2.35395	1.36485	0	0	0	0	0	0.9891	0	0	0	0	0	0	0	0	0	0	0	0	0	1.07999	1.05927	0	0	0
P17A365	0.02374	0.02374	0.02374	0.02374	0.02374	0.02374	0.02374	99.9763	0.20006	0.04446	0	0	0	0	0	0	0	0	0	0	0	0.04446	0.04446	0.04446	0.01842	0	0	0	0	0	0.02604	0	0	0	0	0	0	0	0	0	0	0	0	0	0.1556	0.1556	0	0	0
P18A0	0	0	0	0	0	0	0	100	3.10905	2.85614	0	0	0	0	0	0	0	0	0	0	0	2.85614	2.85614	2.85614	2.07735	0	0.01307	0	0	0	0.76572	0	0	0	0	0	0	0	0	0	0	0	0	0	0.25291	0.25039	0	0	0
P18A100	0	0	0	0	0	0	0	100	1.74256	0.5252	0	0	0	0	0	0	0	0	0	0	0	0.5252	0.5252	0.5252	0.2865	0	0	0	0	0	0.23871	0	0	0	0	0	0	0	0	0	0	0	0	0	1.21736	1.20961	0	0	0
P18A365	0	0	0	0	0	0	0	100	2.55055	0.87865	0	0	0	0	0	0	0	0	0	0	0	0.87865	0.87865	0.87865	0.73518	0	0	0	0	0	0.14347	0	0	0	0	0	0	0	0	0	0	0	0	0	1.6719	1.64221	0	0	0
P19A0	0	0	0	0	0	0	0	100	1.05743	0.77639	0.00578	0.00578	0	0	0.00578	0	0.00578	0	0	0	0	0.76247	0.76247	0.76247	0.54237	0	0	0	0	0	0.2201	0	0	0	0	0	0.00814	0.00814	0.00814	0.00814	0	0	0	0	0.28104	0	0	0	0
P19A100	0	0	0	0	0	0	0	100	2.31767	2.09203	0	0	0	0	0	0	0	0	0	0	0	2.09203	2.09203	2.09203	0.39396	0	0	0	0	0	1.69807	0	0	0	0	0	0	0	0	0	0	0	0	0	0.22564	0	0	0	0
P19A365	0	0	0	0	0	0	0	100	1.35598	1.13117	0.00405	0.00405	0	0	0.00405	0	0	0	0.00405	0	0	1.12713	1.12713	1.12713	0.76845	0	0	0	0	0	0.35868	0	0	0	0	0	0	0	0	0	0	0	0	0	0.2248	0	0	0	0
P20P0	0	0	0	0	0	0	0	100	0.81338	0.54494	0	0	0	0	0	0	0	0	0	0	0	0.54494	0.54494	0.54494	0.22992	0	0	0.14407	0	0	0.17095	0	0	0	0	0	0	0	0	0	0	0	0	0	0.26845	0.23585	0	0	0
P20P100	0	0	0	0	0	0	0	100	1.59402	1.09106	0	0	0	0	0	0	0	0	0	0	0	1.09106	1.09106	1.09106	0.1132	0	0	0.06608	0	0	0.91179	0	0	0	0	0	0	0	0	0	0	0	0	0	0.50296	0.43127	0	0	0
P20P365	0	0	0	0	0	0	0	100	0.43882	0.29899	0	0	0	0	0	0	0	0	0	0	0	0.29899	0.29899	0.29899	0.1487	0	0	0.02688	0	0	0.12341	0	0	0	0	0	0	0	0	0	0	0	0	0	0.13983	0.13983	0	0	0
P21P0	0	0	0	0	0	0	0	100	2.89012	2.85654	0	0	0	0	0	0	0	0	0	0	0	2.85654	2.85654	2.85654	2.09128	0	0	0.03416	0.01221	0	0.71096	0.00792	0	0	0	0	0	0	0	0	0	0	0	0	0.03358	0	0	0	0
P21P100	0	0	0	0	0	0	0	100	6.64528	6.57209	0	0	0	0	0	0	0	0	0	0	0	6.57209	6.57209	6.57209	4.99004	0	0	0.20949	0.15982	0.006	1.15235	0.05439	0	0	0	0	0	0	0	0	0	0	0	0	0.07319	0	0	0	0
P21P365	0	0	0	0	0	0	0	100	7.95204	7.87621	0	0	0	0	0	0	0	0	0	0	0	7.87544	7.87544	7.87544	6.18171	0	0	0.18617	0.147	0.00471	1.35584	0	0	0	0	0	0	0	0	0	0.00077	0.00077	0.00077	0.00077	0.07583	0	0	0	0
P22P0	0	0	0	0	0	0	0	100	4.31894	3.84601	0	0	0	0	0	0	0	0	0	0	0	3.84601	3.84601	3.84601	1.33608	0	0	0.21597	0	0	2.29396	0	0	0	0	0	0	0	0	0	0	0	0	0	0.47292	0.4594	0	0	0
P22P100	0.09102	0.09102	0.09102	0.09102	0.09102	0.09102	0.09102	99.909	0.74822	0.56632	0	0	0	0	0	0	0	0	0	0	0	0.56632	0.56632	0.56632	0.2585	0	0	0	0	0	0.30782	0	0	0	0	0	0	0	0	0	0	0	0	0	0.1819	0.1311	0	0	0
P22P365	1.21108	1.21108	1.21108	1.21108	1.21108	1.21108	1.21108	98.7889	1.09505	0.39382	0	0	0	0	0	0	0	0	0	0	0	0.39382	0.39382	0.39382	0.01998	0	0	0	0	0	0.37384	0	0	0	0	0	0	0	0	0	0	0	0	0	0.70123	0.55923	0	0	0
[truncated: 482 more columns]

## Sheet: Sheet3
Supplementary Table S6: MetaPhlan3 raw output (relative abundance matrix)
NAME	P1P0	P1P100	P1P365	P2P0	P2P100	P2P365	P3A0	P3A100	P3A365	P4P0	P4P100	P4P365	P5P0	P5P100	P5P365	P7P0	P7P100	P7P365	P8A0	P8A100	P8A365	P9A0	P9A100	P9A365	P10P0	P10P100	P10P365	P11P0	P11P100	P11P365	P12P0	P12P100	P12P365	P13A0	P13A100	P13A365	P14A0	P14A100	P14A365	P15P0	P15P100	P15P365	P17A0	P17A100	P17A365	P18A0	P18A100	P18A365	P19A0
k__Archaea	0	0	0	0.66266	0.08926	0.07879	0.07493	0.20785	0.17467	0	0	0.00339	0	0	0	0	0	0	0	0	0	0	0	0	0	0	0	0.00032	0	0.05296	0.11706	0.06586	0.20387	0	0	0	0	0	0	0	0	0	0.18284	0.69418	0.02374	0	0	0	0
k__Archaea|p__Euryarchaeota	0	0	0	0.66266	0.08926	0.07879	0.07493	0.20785	0.17467	0	0	0.00339	0	0	0	0	0	0	0	0	0	0	0	0	0	0	0	0.00032	0	0.05296	0.11706	0.06586	0.20387	0	0	0	0	0	0	0	0	0	0.18284	0.69418	0.02374	0	0	0	0
k__Archaea|p__Euryarchaeota|c__Methanobacteria	0	0	0	0.66266	0.08926	0.07879	0.07493	0.20785	0.17467	0	0	0.00339	0	0	0	0	0	0	0	0	0	0	0	0	0	0	0	0.00032	0	0.05296	0.11706	0.06586	0.20387	0	0	0	0	0	0	0	0	0	0.18284	0.69418	0.02374	0	0	0	0
k__Archaea|p__Euryarchaeota|c__Methanobacteria|o__Methanobacteriales	0	0	0	0.66266	0.08926	0.07879	0.07493	0.20785	0.17467	0	0	0.00339	0	0	0	0	0	0	0	0	0	0	0	0	0	0	0	0.00032	0	0.05296	0.11706	0.06586	0.20387	0	0	0	0	0	0	0	0	0	0.18284	0.69418	0.02374	0	0	0	0
k__Archaea|p__Euryarchaeota|c__Methanobacteria|o__Methanobacteriales|f__Methanobacteriaceae	0	0	0	0.66266	0.08926	0.07879	0.07493	0.20785	0.17467	0	0	0.00339	0	0	0	0	0	0	0	0	0	0	0	0	0	0	0	0.00032	0	0.05296	0.11706	0.06586	0.20387	0	0	0	0	0	0	0	0	0	0.18284	0.69418	0.02374	0	0	0	0
k__Archaea|p__Euryarchaeota|c__Methanobacteria|o__Methanobacteriales|f__Methanobacteriaceae|g__Methanobrevibacter	0	0	0	0.66266	0.08926	0.07879	0.07493	0.20785	0.17467	0	0	0.00339	0	0	0	0	0	0	0	0	0	0	0	0	0	0	0	0.00032	0	0.05296	0.11706	0.06586	0.20387	0	0	0	0	0	0	0	0	0	0.18284	0.69418	0.02374	0	0	0	0
k__Archaea|p__Euryarchaeota|c__Methanobacteria|o__Methanobacteriales|f__Methanobacteriaceae|g__Methanobrevibacter|s__Methanobrevibacter_smithii	0	0	0	0.66266	0.08926	0.07879	0.07493	0.20785	0.17467	0	0	0.00339	0	0	0	0	0	0	0	0	0	0	0	0	0	0	0	0.00032	0	0.05296	0.11706	0.06586	0.20387	0	0	0	0	0	0	0	0	0	0.18284	0.69418	0.02374	0	0	0	0
k__Bacteria	100	100	100	99.3373	99.9107	99.9212	99.9251	99.7922	99.8253	100	100	99.9887	100	100	100	100	100	100	100	100	100	100	99.9823	100	100	100	100	99.9997	100	99.947	99.8829	99.9341	99.7961	100	100	100	100	100	100	100	100	100	99.8172	99.3058	99.9763	100	100	100	100
k__Bacteria|p__Actinobacteria	19.4249	13.8032	0.83307	6.59787	3.45004	1.70675	2.12536	0.85178	1.69295	6.81208	4.32126	2.83434	10.6313	1.77854	10.4506	5.36111	1.50992	2.53436	2.8888	0.39425	2.18824	6.93938	2.51787	0.3625	0.13834	0.26283	0.90743	2.29196	0.26654	4.80713	0.47691	0.22416	1.69522	0.85344	0.1607	1.14377	2.19329	2.55297	2.97887	0.30887	0.17615	0.31627	0.52453	3.43394	0.20006	3.10905	1.74256	2.55055	1.05743
k__Bacteria|p__Actinobacteria|c__Actinobacteria	18.6479	13.4833	0	5.93902	2.56938	0.87678	0.63236	0.70274	1.12262	3.05434	3.31365	2.36024	9.622	1.00731	9.4826	4.36107	0.76836	0.41071	2.59389	0.31802	2.07082	4.38822	1.99562	0.06945	0.01424	0.16153	0.66424	2.00855	0.14638	4.52507	0.09428	0.07721	0.4405	0.29645	0	0.04236	1.47431	1.38512	2.03702	0.25413	0.10187	0.28941	0.24904	2.35395	0.04446	2.85614	0.5252	0.87865	0.77639
k__Bacteria|p__Actinobacteria|c__Actinobacteria|o__Actinomycetales	0	0	0	0	0.0144	0.01127	0	0	0.00055	0	0	0	0	0	0.00347	0	0	0	0	0	0	0.01154	0.00393	0	0	0	0	0	0	0	0.00677	0.00102	0.00134	0	0	0	0	0.00353	0.0449	0	0.00105	0	0	0	0	0	0	0	0.00578
k__Bacteria|p__Actinobacteria|c__Actinobacteria|o__Actinomycetales|f__Actinomycetaceae	0	0	0	0	0.0144	0.01127	0	0	0.00055	0	0	0	0	0	0.00347	0	0	0	0	0	0	0.01154	0.00393	0	0	0	0	0	0	0	0.00677	0.00102	0.00134	0	0	0	0	0.00353	0.0449	0	0.00105	0	0	0	0	0	0	0	0.00578
k__Bacteria|p__Actinobacteria|c__Actinobacteria|o__Actinomycetales|f__Actinomycetaceae|g__Actinobaculum	0	0	0	0	0	0	0	0	0	0	0	0	0	0	0	0	0	0	0	0	0	0	0	0	0	0	0	0	0	0	0	0	0	0	0	0	0	0.00353	0	0	0	0	0	0	0	0	0	0	0
k__Bacteria|p__Actinobacteria|c__Actinobacteria|o__Actinomycetales|f__Actinomycetaceae|g__Actinobaculum|s__Actinobaculum_sp_oral_taxon_183	0	0	0	0	0	0	0	0	0	0	0	0	0	0	0	0	0	0	0	0	0	0	0	0	0	0	0	0	0	0	0	0	0	0	0	0	0	0.00353	0	0	0	0	0	0	0	0	0	0	0
k__Bacteria|p__Actinobacteria|c__Actinobacteria|o__Actinomycetales|f__Actinomycetaceae|g__Actinomyces	0	0	0	0	0.0144	0.01127	0	0	0.00055	0	0	0	0	0	0.00347	0	0	0	0	0	0	0.01154	0.00393	0	0	0	0	0	0	0	0.00677	0.00102	0.00134	0	0	0	0	0	0.0449	0	0.00105	0	0	0	0	0	0	0	0.00578
k__Bacteria|p__Actinobacteria|c__Actinobacteria|o__Actinomycetales|f__Actinomycetaceae|g__Actinomyces|s__Actinomyces_graevenitzii	0	0	0	0	0	0	0	0	0	0	0	0	0	0	0	0	0	0	0	0	0	0	0.0027	0	0	0	0	0	0	0	0	0.00102	0	0	0	0	0	0	0	0	0	0	0	0	0	0	0	0	0
k__Bacteria|p__Actinobacteria|c__Actinobacteria|o__Actinomycetales|f__Actinomycetaceae|g__Actinomyces|s__Actinomyces_odontolyticus	0	0	0	0	0	0	0	0	0	0	0	0	0	0	0	0	0	0	0	0	0	0	0.00099	0	0	0	0	0	0	0	0	0	0	0	0	0	0	0	0	0	0	0	0	0	0	0	0	0	0.00578
k__Bacteria|p__Actinobacteria|c__Actinobacteria|o__Actinomycetales|f__Actinomycetaceae|g__Actinomyces|s__Actinomyces_sp_ICM47	0	0	0	0	0	0	0	0	0	0	0	0	0	0	0	0	0	0	0	0	0	0.00619	0	0	0	0	0	0	0	0	0	0	0	0	0	0	0	0	0	0	0	0	0	0	0	0	0	0	0
k__Bacteria|p__Actinobacteria|c__Actinobacteria|o__Actinomycetales|f__Actinomycetaceae|g__Actinomyces|s__Actinomyces_sp_S6_Spd3	0	0	0	0	0	0	0	0	0	0	0	0	0	0	0	0	0	0	0	0	0	0.00535	0	0	0	0	0	0	0	0	0	0	0	0	0	0	0	0	0	0	0	0	0	0	0	0	0	0	0
k__Bacteria|p__Actinobacteria|c__Actinobacteria|o__Actinomycetales|f__Actinomycetaceae|g__Actinomyces|s__Actinomyces_sp_oral_taxon_181	0	0	0	0	0.0144	0.01127	0	0	0.00055	0	0	0	0	0	0.00347	0	0	0	0	0	0	0	0.00024	0	0	0	0	0	0	0	0.00677	0	0.00134	0	0	0	0	0	0	0	0.00105	0	0	0	0	0	0	0	0
k__Bacteria|p__Actinobacteria|c__Actinobacteria|o__Actinomycetales|f__Actinomycetaceae|g__Actinomyces|s__Actinomyces_turicensis	0	0	0	0	0	0	0	0	0	0	0	0	0	0	0	0	0	0	0	0	0	0	0	0	0	0	0	0	0	0	0	0	0	0	0	0	0	0	0.0449	0	0	0	0	0	0	0	0	0	0
k__Bacteria|p__Actinobacteria|c__Actinobacteria|o__Bifidobacteriales	18.6479	13.4833	0	5.93902	2.55317	0.86282	0.63236	0.70274	1.11554	3.05434	3.31365	2.36024	9.622	1.00731	9.47914	4.36107	0.76836	0.41071	2.59389	0.31802	2.07082	4.36872	1.99169	0.06945	0.01424	0.16153	0.66424	2.00855	0.14638	4.52507	0.0875	0.06913	0.43915	0.29645	0	0.04236	1.47431	1.38159	1.99212	0.25413	0.10082	0.28941	0.24904	2.35395	0.04446	2.85614	0.5252	0.87865	0.76247
k__Bacteria|p__Actinobacteria|c__Actinobacteria|o__Bifidobacteriales|f__Bifidobacteriaceae	18.6479	13.4833	0	5.93902	2.55317	0.86282	0.63236	0.70274	1.11554	3.05434	3.31365	2.36024	9.622	1.00731	9.47914	4.36107	0.76836	0.41071	2.59389	0.31802	2.07082	4.36872	1.99169	0.06945	0.01424	0.16153	0.66424	2.00855	0.14638	4.52507	0.0875	0.06913	0.43915	0.29645	0	0.04236	1.47431	1.38159	1.99212	0.25413	0.10082	0.28941	0.24904	2.35395	0.04446	2.85614	0.5252	0.87865	0.76247
k__Bacteria|p__Actinobacteria|c__Actinobacteria|o__Bifidobacteriales|f__Bifidobacteriaceae|g__Bifidobacterium	18.6479	13.4833	0	5.93902	2.55317	0.86282	0.63236	0.70274	1.11554	3.05434	3.31365	2.36024	9.622	1.00531	9.47013	4.36107	0.76836	0.41071	2.59389	0.31802	2.07082	4.36872	1.9914	0.06945	0.01424	0.16153	0.66424	2.00855	0.14638	4.52507	0.0875	0.06913	0.43915	0.29645	0	0.04236	1.47431	1.36366	1.98346	0.25413	0.10082	0.28941	0.24904	2.35395	0.04446	2.85614	0.5252	0.87865	0.76247
k__Bacteria|p__Actinobacteria|c__Actinobacteria|o__Bifidobacteriales|f__Bifidobacteriaceae|g__Bifidobacterium|s__Bifidobacterium_adolescentis	15.035	11.4308	0	5.35731	2.17789	0.7904	0	0	0.45483	1.22864	1.92981	0.41688	8.98176	0.72509	9.04683	1.23415	0.66703	0.15942	2.49439	0.30228	2.04994	2.32726	0.49614	0.02604	0.01424	0.16153	0.66424	2.00855	0.14638	4.34009	0.07953	0.06913	0.25895	0.27704	0	0	0.01607	0	1.41241	0	0.08275	0.17466	0.13721	1.36485	0.01842	2.07735	0.2865	0.73518	0.54237
k__Bacteria|p__Actinobacteria|c__Actinobacteria|o__Bifidobacteriales|f__Bifidobacteriaceae|g__Bifidobacterium|s__Bifidobacterium_angulatum	0	0	0	0	0	0	0	0	0	0	0	0.26785	0	0	0	0	0	0	0	0	0	0	0	0	0	0	0	0	0	0	0	0	0	0	0	0	0	0	0	0	0	0	0.01816	0	0	0	0	0	0
k__Bacteria|p__Actinobacteria|c__Actinobacteria|o__Bifidobacteriales|f__Bifidobacteriaceae|g__Bifidobacterium|s__Bifidobacterium_animalis	0.09514	0.10086	0	0	0	0	0	0	0	0	0	0	0	0	0	0	0	0	0	0	0	0.08406	0	0	0	0	0	0	0	0	0	0	0	0	0	0	0.01847	0	0.08637	0	0	0	0	0	0	0.01307	0	0	0
k__Bacteria|p__Actinobacteria|c__Actinobacteria|o__Bifidobacteriales|f__Bifidobacteriaceae|g__Bifidobacterium|s__Bifidobacterium_bifidum	0.13256	0.17123	0	0.04157	0.06729	0.00718	0	0	0	0	0.24754	0.58996	0	0	0	0.55	0.01004	0.08865	0	0	0	0	0	0	0	0	0	0	0	0	0	0	0	0	0	0	0.3914	0	0.15433	0	0	0	0	0	0	0	0	0	0
k__Bacteria|p__Actinobacteria|c__Actinobacteria|o__Bifidobacteriales|f__Bifidobacteriaceae|g__Bifidobacterium|s__Bifidobacterium_catenulatum	0	0	0	0	0	0	0	0	0	0	0	0.00848	0	0	0	0	0	0	0	0	0	0	0	0	0	0	0	0	0	0	0.00798	0	0	0	0	0	0.10013	0	0	0	0	0	0	0	0	0	0	0	0
k__Bacteria|p__Actinobacteria|c__Actinobacteria|o__Bifidobacteriales|f__Bifidobacteriaceae|g__Bifidobacterium|s__Bifidobacterium_dentium	0	0	0	0	0	0	0	0	0.00161	0	0	0	0	0	0	0	0	0	0	0	0	0.1676	0	0.00472	0	0	0	0	0	0	0	0	0	0	0	0	0.00203	0	0	0	0	0	0	0	0	0	0	0	0
k__Bacteria|p__Actinobacteria|c__Actinobacteria|o__Bifidobacteriales|f__Bifidobacteriaceae|g__Bifidobacterium|s__Bifidobacterium_longum	3.3852	1.7804	0	0.54014	0.30798	0.06525	0	0	0.40832	0.8129	0.49678	0.53371	0.58985	0.12871	0.26106	2.57692	0.09129	0.16264	0.03965	0.01574	0.02089	1.78979	1.49526	0.03868	0	0	0	0	0	0.18499	0	0	0.1802	0.01941	0	0.00038	0.54037	1.30589	0.31446	0.25413	0.01807	0.11475	0.09367	0.9891	0.02604	0.76572	0.23871	0.14347	0.2201
k__Bacteria|p__Actinobacteria|c__Actinobacteria|o__Bifidobacteriales|f__Bifidobacteriaceae|g__Bifidobacterium|s__Bifidobacterium_pseudocatenulatum	0	0	0	0	0	0	0.63236	0.70274	0.25078	1.0128	0.63953	0.54335	0.05039	0.15151	0.16224	0	0	0	0.05985	0	0	0	0	0	0	0	0	0	0	0	0	0	0	0	0	0.04198	0.40585	0.05777	0.01588	0	0	0	0	0	0	0	0	0	0
k__Bacteria|p__Actinobacteria|c__Actinobacteria|o__Bifidobacteriales|f__Bifidobacteriaceae|g__Gardnerella	0	0	0	0	0	0	0	0	0	0	0	0	0	0	0	0	0	0	0	0	0	0	0	0	0	0	0	0	0	0	0	0	0	0	0	0	0	0	0.00867	0	0	0	0	0	0	0	0	0	0
k__Bacteria|p__Actinobacteria|c__Actinobacteria|o__Bifidobacteriales|f__Bifidobacteriaceae|g__Gardnerella|s__Gardnerella_vaginalis	0	0	0	0	0	0	0	0	0	0	0	0	0	0	0	0	0	0	0	0	0	0	0	0	0	0	0	0	0	0	0	0	0	0	0	0	0	0	0.00867	0	0	0	0	0	0	0	0	0	0
k__Bacteria|p__Actinobacteria|c__Actinobacteria|o__Bifidobacteriales|f__Bifidobacteriaceae|g__Scardovia	0	0	0	0	0	0	0	0	0	0	0	0	0	0.00201	0.00901	0	0	0	0	0	0	0	0.00029	0	0	0	0	0	0	0	0	0	0	0	0	0	0	0.01793	0	0	0	0	0	0	0	0	0	0	0
k__Bacteria|p__Actinobacteria|c__Actinobacteria|o__Bifidobacteriales|f__Bifidobacteriaceae|g__Scardovia|s__Scardovia_wiggsiae	0	0	0	0	0	0	0	0	0	0	0	0	0	0.00201	0.00901	0	0	0	0	0	0	0	0.00029	0	0	0	0	0	0	0	0	0	0	0	0	0	0	0.01793	0	0	0	0	0	0	0	0	0	0	0
k__Bacteria|p__Actinobacteria|c__Actinobacteria|o__Micrococcales	0	0	0	0	0.00181	0.0027	0	0	0.00653	0	0	0	0	0	0	0	0	0	0	0	0	0.00797	0	0	0	0	0	0	0	0	0	0.00707	0	0	0	0	0	0	0	0	0	0	0	0	0	0	0	0	0.00814
k__Bacteria|p__Actinobacteria|c__Actinobacteria|o__Micrococcales|f__Micrococcaceae	0	0	0	0	0.00181	0.0027	0	0	0.00653	0	0	0	0	0	0	0	0	0	0	0	0	0.00797	0	0	0	0	0	0	0	0	0	0.00707	0	0	0	0	0	0	0	0	0	0	0	0	0	0	0	0	0.00814
k__Bacteria|p__Actinobacteria|c__Actinobacteria|o__Micrococcales|f__Micrococcaceae|g__Rothia	0	0	0	0	0.00181	0.0027	0	0	0.00653	0	0	0	0	0	0	0	0	0	0	0	0	0.00797	0	0	0	0	0	0	0	0	0	0.00707	0	0	0	0	0	0	0	0	0	0	0	0	0	0	0	0	0.00814
k__Bacteria|p__Actinobacteria|c__Actinobacteria|o__Micrococcales|f__Micrococcaceae|g__Rothia|s__Rothia_mucilaginosa	0	0	0	0	0.00181	0.0027	0	0	0.00653	0	0	0	0	0	0	0	0	0	0	0	0	0.00797	0	0	0	0	0	0	0	0	0	0.00707	0	0	0	0	0	0	0	0	0	0	0	0	0	0	0	0	0.00814
k__Bacteria|p__Actinobacteria|c__Actinobacteria|o__Propionibacteriales	0	0	0	0	0	0	0	0	0	0	0	0	0	0	0	0	0	0	0	0	0	0	0	0	0	0	0	0	0	0	0	0	0	0	0	0	0	0	0	0	0	0	0	0	0	0	0	0	0
k__Bacteria|p__Actinobacteria|c__Actinobacteria|o__Propionibacteriales|f__Propionibacteriaceae	0	0	0	0	0	0	0	0	0	0	0	0	0	0	0	0	0	0	0	0	0	0	0	0	0	0	0	0	0	0	0	0	0	0	0	0	0	0	0	0	0	0	0	0	0	0	0	0	0
k__Bacteria|p__Actinobacteria|c__Actinobacteria|o__Propionibacteriales|f__Propionibacteriaceae|g__Propionibacterium	0	0	0	0	0	0	0	0	0	0	0	0	0	0	0	0	0	0	0	0	0	0	0	0	0	0	0	0	0	0	0	0	0	0	0	0	0	0	0	0	0	0	0	0	0	0	0	0	0
k__Bacteria|p__Actinobacteria|c__Actinobacteria|o__Propionibacteriales|f__Propionibacteriaceae|g__Propionibacterium|s__Propionibacterium_freudenreichii	0	0	0	0	0	0	0	0	0	0	0	0	0	0	0	0	0	0	0	0	0	0	0	0	0	0	0	0	0	0	0	0	0	0	0	0	0	0	0	0	0	0	0	0	0	0	0	0	0
k__Bacteria|p__Actinobacteria|c__Coriobacteriia	0.77701	0.31995	0.83307	0.65885	0.88065	0.82997	1.493	0.14904	0.57034	3.75775	1.00761	0.4741	1.00932	0.77122	0.968	1.00003	0.74156	2.12365	0.29491	0.07623	0.11741	2.55115	0.52225	0.29305	0.1241	0.1013	0.24319	0.28341	0.12016	0.28205	0.38264	0.14695	1.25473	0.55699	0.1607	1.10141	0.71898	1.16786	0.94185	0.05474	0.07428	0.02686	0.27549	1.07999	0.1556	0.25291	1.21736	1.6719	0.28104
k__Bacteria|p__Actinobacteria|c__Coriobacteriia|o__Coriobacteriales	0.75636	0.29517	0.80465	0.61199	0.73457	0.61954	1.47214	0.12866	0.5288	3.72317	0.99517	0.40935	1.00932	0.75238	0.96135	0.90543	0.71439	2.07884	0.26376	0.04553	0.11148	2.523	0.50859	0.28333	0	0	0	0.27531	0.11369	0.1978	0.37382	0.12611	1.22776	0.53073	0.13924	1.0854	0.47624	0.68855	0.58185	0	0	0	0.27482	1.05927	0.1556	0.25039	1.20961	1.64221	0
k__Bacteria|p__Actinobacteria|c__Coriobacteriia|o__Coriobacteriales|f__Atopobiaceae	0	0	0	0	0	0	0	0	0	0	0	0	0	0	0	0	0	0	0	0	0.00044	0.35227	0.00024	0	0	0	0	0	0	0	0	0	0	0	0	0	0	0	0	0	0	0	0	0	0	0	0	0	0
k__Bacteria|p__Actinobacteria|c__Coriobacteriia|o__Coriobacteriales|f__Atopobiaceae|g__Olsenella	0	0	0	0	0	0	0	0	0	0	0	0	0	0	0	0	0	0	0	0	0.00044	0.35227	0.00024	0	0	0	0	0	0	0	0	0	0	0	0	0	0	0	0	0	0	0	0	0	0	0	0	0	0
k__Bacteria|p__Actinobacteria|c__Coriobacteriia|o__Coriobacteriales|f__Atopobiaceae|g__Olsenella|s__Olsenella_scatoligenes	0	0	0	0	0	0	0	0	0	0	0	0	0	0	0	0	0	0	0	0	0.00044	0.35227	0.00024	0	0	0	0	0	0	0	0	0	0	0	0	0	0	0	0	0	0	0	0	0	0	0	0	0	0
k__Bacteria|p__Actinobacteria|c__Coriobacteriia|o__Coriobacteriales|f__Coriobacteriaceae	0.75636	0.29517	0.80465	0.61199	0.73457	0.61954	1.47214	0.12866	0.5288	3.72317	0.99517	0.40935	1.00932	0.75238	0.96135	0.90543	0.71439	2.07884	0.26376	0.04553	0.11104	2.17074	0.50835	0.28333	0	0	0	0.27531	0.11369	0.1978	0.37382	0.12611	1.22776	0.53073	0.13924	1.0854	0.47624	0.68855	0.58185	0	0	0	0.27482	1.05927	0.1556	0.25039	1.20961	1.64221	0
k__Bacteria|p__Actinobacteria|c__Coriobacteriia|o__Coriobacteriales|f__Coriobacteriaceae|g__Collinsella	0.75636	0.29517	0.80465	0.61199	0.73457	0.61954	1.47214	0.12866	0.5288	3.72317	0.99517	0.40935	1.00932	0.75238	0.96135	0.90543	0.71439	2.07884	0.26376	0.04553	0.11104	2.1702	0.50835	0.28333	0	0	0	0.27531	0.11369	0.1978	0.37382	0.12611	1.22776	0.53073	0.13924	1.0854	0.47624	0.68855	0.58185	0	0	0	0.27482	1.05927	0.1556	0.25039	1.20961	1.64221	0
k__Bacteria|p__Actinobacteria|c__Coriobacteriia|o__Coriobacteriales|f__Coriobacteriaceae|g__Collinsella|s__Collinsella_aerofaciens	0.75503	0.29517	0.80465	0.61199	0.73457	0.61879	1.46372	0.12707	0.52338	3.70784	0.99208	0.40908	1.00749	0.74984	0.96107	0.90186	0.70982	2.07387	0.19051	0.00364	0.08834	2.15628	0.50635	0.28245	0	0	0	0.27531	0.11369	0.19737	0.37333	0.12611	1.2243	0.52947	0.1355	1.0687	0.47624	0.68801	0.58133	0	0	0	0.27482	1.05927	0.1556	0.25039	1.20668	1.63828	0
k__Bacteria|p__Actinobacteria|c__Coriobacteriia|o__Coriobacteriales|f__Coriobacteriaceae|g__Collinsella|s__Collinsella_intestinalis	0	0	0	0	0	0	0	0	0	0	0	0	0	0	0	0.00058	0.00094	0	0.05036	0.03674	0.01412	0.00243	0	0	0	0	0	0	0	0	0	0	0	0	0	0.00239	0	0	0	0	0	0	0	0	0	0	0	0	0
k__Bacteria|p__Actinobacteria|c__Coriobacteriia|o__Coriobacteriales|f__Coriobacteriaceae|g__Collinsella|s__Collinsella_stercoris	0.00133	0	0	0	0	0.00074	0.00842	0.00158	0.00542	0.01533	0.00309	0.00027	0.00183	0.00255	0.00028	0.00299	0.00363	0.00497	0.02289	0.00516	0.00858	0.01149	0.002	0.00088	0	0	0	0	0	0.00043	0.00049	0	0.00346	0.00127	0.00374	0.01431	0	0.00054	0.00053	0	0	0	0	0	0	0	0.00293	0.00392	0
k__Bacteria|p__Actinobacteria|c__Coriobacteriia|o__Coriobacteriales|f__Coriobacteriaceae|g__Enorma	0	0	0	0	0	0	0	0	0	0	0	0	0	0	0	0	0	0	0	0	0	0.00054	0	0	0	0	0	0	0	0	0	0	0	0	0	0	0	0	0	0	0	0	0	0	0	0	0	0	0
k__Bacteria|p__Actinobacteria|c__Coriobacteriia|o__Coriobacteriales|f__Coriobacteriaceae|g__Enorma|s__Collinsella_massiliensis	0	0	0	0	0	0	0	0	0	0	0	0	0	0	0	0	0	0	0	0	0	0.00054	0	0	0	0	0	0	0	0	0	0	0	0	0	0	0	0	0	0	0	0	0	0	0	0	0	0	0
k__Bacteria|p__Actinobacteria|c__Coriobacteriia|o__Eggerthellales	0.02065	0.02477	0.02842	0.04686	0.14609	0.21043	0.02086	0.02039	0.04154	0.03458	0.01243	0.06475	0	0.01884	0.00665	0.0946	0.02717	0.04481	0.03115	0.0307	0.00593	0.02815	0.01366	0.00972	0.1241	0.1013	0.24319	0.0081	0.00647	0.08426	0.00881	0.02084	0.02697	0.02626	0.02146	0.01601	0.24274	0.47931	0.36	0.05474	0.07428	0.02686	0.00067	0.02071	0	0.00252	0.00775	0.0297	0.28104
k__Bacteria|p__Actinobacteria|c__Coriobacteriia|o__Eggerthellales|f__Eggerthellaceae	0.02065	0.02477	0.02842	0.04686	0.14609	0.21043	0.02086	0.02039	0.04154	0.03458	0.01243	0.06475	0	0.01884	0.00665	0.0946	0.02717	0.04481	0.03115	0.0307	0.00593	0.02815	0.01366	0.00972	0.1241	0.1013	0.24319	0.0081	0.00647	0.08426	0.00881	0.02084	0.02697	0.02626	0.02146	0.01601	0.24274	0.47931	0.36	0.05474	0.07428	0.02686	0.00067	0.02071	0	0.00252	0.00775	0.0297	0.28104
k__Bacteria|p__Actinobacteria|c__Coriobacteriia|o__Eggerthellales|f__Eggerthellaceae|g__Adlercreutzia	0.00017	0.00213	0	0.00202	0.02757	0.01913	0	0	0	0.00648	0	0	0	0.00034	0	0.04565	0.0182	0.01031	0.00314	0.00494	0.00024	0	0	0.00193	0.02158	0.01102	0.02796	0.00263	0.0027	0.01857	0.00078	0.00233	0.00455	0	0	0.00352	0.06585	0.05198	0.12603	0.00353	0.01122	0.00447	0	0.00098	0	0	0	0	0
k__Bacteria|p__Actinobacteria|c__Coriobacteriia|o__Eggerthellales|f__Eggerthellaceae|g__Adlercreutzia|s__Adlercreutzia_equolifaciens	0.00017	0.00213	0	0.00202	0.02757	0.01913	0	0	0	0.00648	0	0	0	0.00034	0	0.04565	0.0182	0.01031	0.00314	0.00494	0.00024	0	0	0.00193	0.02158	0.01102	0.02796	0.00263	0.0027	0.01857	0.00078	0.00233	0.00455	0	0	0.00352	0.06585	0.05198	0.12603	0.00353	0.01122	0.00447	0	0.00098	0	0	0	0	0
k__Bacteria|p__Actinobacteria|c__Coriobacteriia|o__Eggerthellales|f__Eggerthellaceae|g__Asaccharobacter	0.01051	0.02061	0.00673	0.0065	0.07062	0.05347	0	0	0	0.01148	0.00056	0.00068	0	0.01106	0.00665	0.01315	0.00506	0.00209	0.02352	0.01853	0.0057	0	0	0.0026	0.03241	0.01471	0.0383	0.00547	0.00377	0.02637	0.00804	0.01511	0.02242	0	0	0.00531	0.07244	0.03533	0.11864	0.02653	0.04681	0.01917	0.00067	0.01973	0	0	0.00313	0.0175	0
k__Bacteria|p__Actinobacteria|c__Coriobacteriia|o__Eggerthellales|f__Eggerthellaceae|g__Asaccharobacter|s__Asaccharobacter_celatus	0.01051	0.02061	0.00673	0.0065	0.07062	0.05347	0	0	0	0.01148	0.00056	0.00068	0	0.01106	0.00665	0.01315	0.00506	0.00209	0.02352	0.01853	0.0057	0	0	0.0026	0.03241	0.01471	0.0383	0.00547	0.00377	0.02637	0.00804	0.01511	0.02242	0	0	0.00531	0.07244	0.03533	0.11864	0.02653	0.04681	0.01917	0.00067	0.01973	0	0	0.00313	0.0175	0
k__Bacteria|p__Actinobacteria|c__Coriobacteriia|o__Eggerthellales|f__Eggerthellaceae|g__Eggerthella	0	0	0.00668	0.03834	0.03378	0.12838	0	0	0	0	0	0	0	0.00285	0	0	0	0	0	0	0	0.00603	0.00551	0	0.05321	0.0588	0.15286	0	0	0.00308	0	0	0	0.01345	0.0197	0.00719	0.03973	0.36208	0.08482	0.01236	0.00911	0	0	0	0	0	0	0	0.2439
k__Bacteria|p__Actinobacteria|c__Coriobacteriia|o__Eggerthellales|f__Eggerthellaceae|g__Eggerthella|s__Eggerthella_lenta	0	0	0.00668	0.03834	0.03378	0.12838	0	0	0	0	0	0	0	0.00285	0	0	0	0	0	0	0	0.00603	0.00551	0	0.05321	0.0588	0.15286	0	0	0.00308	0	0	0	0.01345	0.0197	0.00719	0.03973	0.36208	0.08482	0.01236	0.00911	0	0	0	0	0	0	0	0.2439
k__Bacteria|p__Actinobacteria|c__Coriobacteriia|o__Eggerthellales|f__Eggerthellaceae|g__Enterorhabdus	0	0	0	0	0	0	0	0	0	0	0	0	0	0	0	0	0	0	0	0	0	0	0	0	0	0	0	0	0	0	0	0	0	0	0	0	0.00037	0.0005	0.00062	0	0	0	0	0	0	0	0	0	0
k__Bacteria|p__Actinobacteria|c__Coriobacteriia|o__Eggerthellales|f__Eggerthellaceae|g__Enterorhabdus|s__Enterorhabdus_caecimuris	0	0	0	0	0	0	0	0	0	0	0	0	0	0	0	0	0	0	0	0	0	0	0	0	0	0	0	0	0	0	0	0	0	0	0	0	0.00037	0.0005	0.00062	0	0	0	0	0	0	0	0	0	0
k__Bacteria|p__Actinobacteria|c__Coriobacteriia|o__Eggerthellales|f__Eggerthellaceae|g__Gordonibacter	0.00997	0.00204	0.01501	0	0.01412	0.00945	0	0	0	0.01662	0.01188	0.06407	0	0.00459	0	0.03581	0.0039	0.03241	0.00449	0.00722	0	0	0	0	0.01691	0.01677	0.02408	0	0	0.03624	0	0.0034	0	0.01281	0.00177	0	0.06436	0.02943	0.02988	0.01232	0.00715	0.00321	0	0	0	0.00252	0.00462	0.0122	0.03714
k__Bacteria|p__Actinobacteria|c__Coriobacteriia|o__Eggerthellales|f__Eggerthellaceae|g__Gordonibacter|s__Gordonibacter_pamelaeae	0.00997	0.00204	0.01501	0	0.01412	0.00945	0	0	0	0.01662	0.01188	0.06407	0	0.00459	0	0.03581	0.0039	0.03241	0.00449	0.00722	0	0	0	0	0.01691	0.01677	0.02408	0	0	0.03624	0	0.0034	0	0.01281	0.00177	0	0.06436	0.02943	0.02988	0.01232	0.00715	0.00321	0	0	0	0.00252	0.00462	0.0122	0.03714
k__Bacteria|p__Actinobacteria|c__Coriobacteriia|o__Eggerthellales|f__Eggerthellaceae|g__Slackia	0	0	0	0	0	0	0.02086	0.02039	0.04154	0	0	0	0	0	0	0	0	0	0	0	0	0.02212	0.00815	0.00519	0	0	0	0	0	0	0	0	0	0	0	0	0	0	0	0	0	0	0	0	0	0	0	0	0
k__Bacteria|p__Actinobacteria|c__Coriobacteriia|o__Eggerthellales|f__Eggerthellaceae|g__Slackia|s__Slackia_isoflavoniconvertens	0	0	0	0	0	0	0.02086	0.02039	0.04154	0	0	0	0	0	0	0	0	0	0	0	0	0.02212	0.00815	0.00519	0	0	0	0	0	0	0	0	0	0	0	0	0	0	0	0	0	0	0	0	0	0	0	0	0
k__Bacteria|p__Bacteroidetes	40.9106	31.143	69.6189	55.6998	49.539	53.4232	47.9382	74.46	41.9059	60.9231	69.382	76.0177	53.9816	79.9951	53.9509	77.8239	75.6059	77.232	53.7745	80.7188	55.1225	28.0015	56.0434	75.7784	49.567	62.5366	43.5774	30.6779	44.0392	52.0363	60.0541	78.9632	53.1113	88.4438	85.4921	83.1296	86.8639	72.8802	77.4214	64.9306	74.7169	71.937	69.368	61.5093	88.3557	56.2712	86.1128	73.6215	68.231
k__Bacteria|p__Bacteroidetes|c__Bacteroidia	40.9106	31.143	69.6189	55.6998	49.539	53.4232	47.9382	74.46	41.9059	60.9231	69.382	76.0177	53.9816	79.9951	53.9509	77.8239	75.6059	77.232	53.7745	80.7188	55.1225	28.0015	56.0434	75.7784	49.567	62.5366	43.5774	30.6779	44.0392	52.0363	60.0541	78.9632	53.1113	88.4438	85.4921	83.1296	86.8639	72.8802	77.4214	64.9306	74.7169	71.937	69.368	61.5093	88.3557	56.2712	86.1128	73.6215	68.231
k__Bacteria|p__Bacteroidetes|c__Bacteroidia|o__Bacteroidales	40.9106	31.143	69.6189	55.6998	49.539	53.4232	47.9382	74.46	41.9059	60.9231	69.382	76.0177	53.9816	79.9951	53.9509	77.8239	75.6059	77.232	53.7745	80.7188	55.1225	28.0015	56.0434	75.7784	49.567	62.5366	43.5774	30.6779	44.0392	52.0363	60.0541	78.9632	53.1113	88.4438	85.4921	83.1296	86.8639	72.8802	77.4214	64.9306	74.7169	71.937	69.368	61.5093	88.3557	56.2712	86.1128	73.6215	68.231
k__Bacteria|p__Bacteroidetes|c__Bacteroidia|o__Bacteroidales|f__Bacteroidaceae	29.5502	19.806	39.2038	22.4309	23.4135	27.921	27.9438	61.1753	31.0434	47.2303	59.4403	67.6363	48.2864	66.0093	45.4312	52.3853	51.0644	51.2369	36.1954	59.3915	36.5198	17.8704	44.4662	58.1935	46.1963	59.3424	42.2204	21.6412	31.5579	41.9457	6.04292	15.9709	17.696	11.2119	13.7819	21.8946	31.2738	50.8977	44.1042	50.2124	56.9531	56.8496	17.0145	33.5668	22.1888	27.5851	65.0999	46.3637	62.1166
k__Bacteria|p__Bacteroidetes|c__Bacteroidia|o__Bacteroidales|f__Bacteroidaceae|g__Bacteroides	29.5502	19.806	39.2038	22.4309	23.4135	27.921	27.9438	61.1753	31.0434	47.2303	59.4403	67.6363	48.2864	66.0093	45.4312	52.3853	51.0644	51.2369	36.1954	59.3915	36.5198	17.8704	44.4662	58.1935	46.1963	59.3424	42.2204	21.6412	31.5579	41.9457	6.04292	15.9709	17.696	11.2119	13.7819	21.8946	31.2738	50.8977	44.1042	50.2124	56.9531	56.8496	17.0145	33.5668	22.1888	27.5851	65.0999	46.3637	62.1166
k__Bacteria|p__Bacteroidetes|c__Bacteroidia|o__Bacteroidales|f__Bacteroidaceae|g__Bacteroides|s__Bacteroides_caccae	1.0648	0.55937	0	0.6426	0.48953	0.31109	0.60396	0.30328	1.05952	1.87999	2.43763	1.98228	3.23084	9.39705	5.04591	0	0	0	0.99755	2.29776	1.14031	0.62077	5.84353	6.46836	5.66362	4.47057	2.55904	0.93317	1.60592	5.50116	0.44871	1.17421	1.2511	0.66025	0.50373	0.93491	0	0	0	3.19829	4.4241	4.90276	0.59352	2.07775	0.74617	0.74274	4.18243	2.38124	0
k__Bacteria|p__Bacteroidetes|c__Bacteroidia|o__Bacteroidales|f__Bacteroidaceae|g__Bacteroides|s__Bacteroides_cellulosilyticus	0.22408	0.29428	0.81849	0.77016	0.68813	0.66626	6.47326	4.5461	7.04266	0.16856	0.03041	0.13083	0.01005	0.03376	0.038	0	0	0	0	0	0	0.37845	1.45201	2.10001	0	0	0	1.41438	0.00129	0	0.0236	0.23686	0.1237	0	0	1.09764	0	0	0	0	0	0	0	0	0	3.42342	2.80206	2.59159	0
k__Bacteria|p__Bacteroidetes|c__Bacteroidia|o__Bacteroidales|f__Bacteroidaceae|g__Bacteroides|s__Bacteroides_clarus	0	0	0	0	0	0	0	0	0	0	0	0	0	0	0	0.86973	0.6296	0.33349	0	0	0	0	0	0	0	0	0	0	0	0	0.04897	0.04726	0.06354	0.29791	0.78569	1.45012	0	0	0	0	0	0	0	0	0	0	0	0	0
k__Bacteria|p__Bacteroidetes|c__Bacteroidia|o__Bacteroidales|f__Bacteroidaceae|g__Bacteroides|s__Bacteroides_coprophilus	0	0	0	0	0	0	0	0	0	0	0	0	2.31409	0.47482	2.30488	0	0	0	0	0	0	0	0	0	0	0	0	0	0	0	0	0	0	0	0	0	0	0	0	0	0	0	0	0	0	0	0	0	0
k__Bacteria|p__Bacteroidetes|c__Bacteroidia|o__Bacteroidales|f__Bacteroidaceae|g__Bacteroides|s__Bacteroides_dorei	0	0	0	6.4059	6.932	1.51344	4.43096	19.9343	10.5105	10.7889	22.7254	24.7678	0	0	0	4.89572	6.34413	10.7881	4.32895	6.44156	3.61682	1.26115	1.35141	3.29506	0	0	0	6.87174	7.03165	7.07333	1.4145	3.93625	5.60952	0	0	0	17.0182	18.2183	0.1352	0	2.43981	2.69842	0.802	1.88077	0.2741	0	0	0	32.9703
k__Bacteria|p__Bacteroidetes|c__Bacteroidia|o__Bacteroidales|f__Bacteroidaceae|g__Bacteroides|s__Bacteroides_eggerthii	0	0	0	0	0	0	0	0	0	4.96778	9.96023	5.4579	0	0	0	0	0	0	0	0	0	1.25466	2.11586	8.5475	0	0	0	0	0	0	0	0	0	0.3182	0.05927	0.47508	0	0	0	0	0	0	1.43638	2.26608	3.1006	0	0	0	0
k__Bacteria|p__Bacteroidetes|c__Bacteroidia|o__Bacteroidales|f__Bacteroidaceae|g__Bacteroides|s__Bacteroides_faecis	0	0	0	0	0	0	1.14841	4.468	2.22469	0	0	0	0	0	0	0	0	0	0	0	0	0	0	0	0	0	0	0.51637	1.57126	1.2962	0	0	0	0	0	0	0	0	0	0	0	0	0	0	0	0	0	0	0
k__Bacteria|p__Bacteroidetes|c__Bacteroidia|o__Bacteroidales|f__Bacteroidaceae|g__Bacteroides|s__Bacteroides_faecis_CAG_32	0	0	0	0	0	0	0	0	0	0	0	0	0	0	0	0	0	0	0	0	0	0	0	0	0	0	0	0.35926	0.02574	0.90586	0	0	0	0	0	0	0	0	0	0	0	0	0	0	0	0	0	0	0
k__Bacteria|p__Bacteroidetes|c__Bacteroidia|o__Bacteroidales|f__Bacteroidaceae|g__Bacteroides|s__Bacteroides_finegoldii	0	0	0	0.41231	0.25532	0.47443	0.75954	0.47024	0.93139	3.97265	3.30644	5.07967	0	0	0	1.14048	1.22004	0.77368	1.09034	3.71072	1.31849	0	0	0	0	0	0	0	0	0	0.00089	0.15108	0.06323	0.15304	0.07025	0.61351	0	0	0	0.51586	1.28763	0.72613	0	0	0	0.30642	8.74211	4.59886	0
k__Bacteria|p__Bacteroidetes|c__Bacteroidia|o__Bacteroidales|f__Bacteroidaceae|g__Bacteroides|s__Bacteroides_fragilis	0	0	0	0.01911	0.05396	0.22174	1.00903	1.23824	0.82026	0	0	0	0	0	0	0.15396	0.1678	0.09815	0.01449	0	0.01314	0.92096	1.57953	3.84253	2.21966	1.88888	1.31897	0	0	0	0	0	0	0	0	0	4.48344	22.0459	4.49887	0	0	0	0.0022	0.0262	0.17152	0	0.04878	0	2.57727
k__Bacteria|p__Bacteroidetes|c__Bacteroidia|o__Bacteroidales|f__Bacteroidaceae|g__Bacteroides|s__Bacteroides_galacturonicus	0	0	0	0	0.04682	0.05246	0	0	0	0	0	0	0	0	0	0	0	0	0	0	0	0.09402	0	0	0.05994	0.0398	0	0.36564	0.85177	0	0.00161	0	0	0	0	0	0	0	0	0.01345	0.01367	0.0143	0	0	0.00889	0	0	0.03199	0
k__Bacteria|p__Bacteroidetes|c__Bacteroidia|o__Bacteroidales|f__Bacteroidaceae|g__Bacteroides|s__Bacteroides_intestinalis	0	0	0	1.66144	0.12662	2.91313	1.34459	4.14671	0.17885	0	0	0	0	0	0	0	0	0	0	0	0	0	0	0	0	0	0	0	0.00466	0.01868	0.02989	0.11571	0.05404	0	0	0	0	0	0	0	0	0	0	0	0	0	0	0	0
k__Bacteria|p__Bacteroidetes|c__Bacteroidia|o__Bacteroidales|f__Bacteroidaceae|g__Bacteroides|s__Bacteroides_massiliensis	0.68215	0.59588	4.55674	1.77161	1.85788	1.92744	0	0	0	1.56243	0.37807	1.02214	0	0	0	0	0	0	0	0	0	0	0	0	0	0	0	0.15748	0.8051	1.55157	0.01796	0.3324	0.19456	0.24791	0.39058	0.69687	0	0	0	0	0	0	0	0	0	0	0	0	0
k__Bacteria|p__Bacteroidetes|c__Bacteroidia|o__Bacteroidales|f__Bacteroidaceae|g__Bacteroides|s__Bacteroides_nordii	0	0	0	0	0	0	0	0	0	0.05342	0.03218	0.04294	0	0	0	0.00711	0.00599	0.00167	0	0	0	0	0	0	0	0	0	0	0	0.00258	0	0	0	0	0	0	0	0	0	0	0	0	0	0	0	0	0	0	0
k__Bacteria|p__Bacteroidetes|c__Bacteroidia|o__Bacteroidales|f__Bacteroidaceae|g__Bacteroides|s__Bacteroides_ovatus	2.85676	2.08495	6.93743	0.30572	0.32059	0.02414	0.00838	0.04263	0.04451	1.91715	1.60869	1.28664	1.21624	4.8215	2.49352	1.50604	2.68046	2.73585	0.20003	3.20729	0.16564	0.36471	0.68529	2.59209	0	0	0	0.6883	0.20837	1.2875	0.14546	0.38644	0.43869	0.34913	0.53602	0.24948	0.66196	0.43314	0.5615	6.02802	4.68098	6.23467	0.14077	0.2459	0.10997	0.21444	0.66862	0.15342	3.26985
k__Bacteria|p__Bacteroidetes|c__Bacteroidia|o__Bacteroidales|f__Bacteroidaceae|g__Bacteroides|s__Bacteroides_plebeius	0	0	0	0	0	0	0	0	0	0	0	0	16.2327	7.93668	8.91637	0	0	0	0.87937	2.48792	5.10022	0	0	0.00052	0	0	0	0	0	0	0.43079	0.86051	1.06441	0	0	0	0	0	0	0	0	0	0	0	0	0	0	0	0
k__Bacteria|p__Bacteroidetes|c__Bacteroidia|o__Bacteroidales|f__Bacteroidaceae|g__Bacteroides|s__Bacteroides_salyersiae	0	0	0	0.79091	1.09576	0.41565	0.92209	0.46191	0.5332	0	0	0	0	0	0	1.79047	1.01597	0.56604	0	0	0	0.08169	1.12953	1.53405	0	0	0	0.7283	2.88366	0.84907	0	0	0	0	0	0	0	0	0	0	0	0	0	0	0	0	0	0	0
k__Bacteria|p__Bacteroidetes|c__Bacteroidia|o__Bacteroidales|f__Bacteroidaceae|g__Bacteroides|s__Bacteroides_sp_CAG_144	0	0	0	0	0	0	0.68436	0.04211	0.10026	0	0	0	0	0	0	0	0	0	0	0	0	0	0	0	0	0	0	0	0	0	0	0	0	0.05877	0.6737	1.10663	0	0	0	0	0	0	1.18133	1.54282	0.20647	0	0	0	0
k__Bacteria|p__Bacteroidetes|c__Bacteroidia|o__Bacteroidales|f__Bacteroidaceae|g__Bacteroides|s__Bacteroides_sp_CAG_443	0	0	0	0	0	0	0	0	0	0	0	0	0	0	0	0	0	0	0	0	0	0	0	0	0	0	0	2.43815	3.11905	4.32349	0.43965	0.58752	0.63755	0	0	0	0	0	0	0	0	0	0	0	0	0	0	0	0
k__Bacteria|p__Bacteroidetes|c__Bacteroidia|o__Bacteroidales|f__Bacteroidaceae|g__Bacteroides|s__Bacteroides_sp_CAG_661	0	0	0	0	0	0	0	0	0	0	0	0	0	0	0	0	0	0	0	0	0	0	0	0	0	0	0	0	0	0	0.62024	1.04237	0.38867	0	0	0	0	0	0	0	0	0	0	0	0	0	0	0	0
k__Bacteria|p__Bacteroidetes|c__Bacteroidia|o__Bacteroidales|f__Bacteroidaceae|g__Bacteroides|s__Bacteroides_stercoris	3.25127	5.94593	3.47417	0	0	0	0	0	0	4.21675	7.83038	7.89189	0	0	0	18.3995	19.2365	16.5738	3.78359	15.0648	4.51383	3.77462	4.83958	2.12507	0	0	0	0	0	0	0	0	0	0	0	0	0	0	1.01989	8.3707	14.1667	6.91704	0	0	0	0	0	0	0
k__Bacteria|p__Bacteroidetes|c__Bacteroidia|o__Bacteroidales|f__Bacteroidaceae|g__Bacteroides|s__Bacteroides_thetaiotaomicron	0.37704	0.16723	0.62573	0.33577	0.50684	0.6562	0.16836	0.65824	0.00899	0.96331	1.15736	1.09571	0.4937	1.28669	0.52532	2.49789	3.03303	1.42279	1.67517	2.15223	0.51346	0	0	0	0	0	0	0.00134	0	0.0027	0.33888	1.90438	0.87103	0.7772	0.39261	0.50885	1.23178	1.39274	0.34002	0	0.22632	1.20789	0.64884	2.57551	0.90012	0	0	0	4.53978
k__Bacteria|p__Bacteroidetes|c__Bacteroidia|o__Bacteroidales|f__Bacteroidaceae|g__Bacteroides|s__Bacteroides_uniformis	3.40631	1.42408	9.30841	8.80657	8.28985	12.751	4.59481	24.5487	7.54977	10.4421	9.00081	15.8827	7.90988	26.8347	10.2702	20.8776	10.1073	16.6714	13.2275	10.2877	9.11422	2.9076	9.80446	18.7747	16.3325	26.0349	15.1805	2.48391	2.77249	10.2215	0.73778	2.08972	5.38911	1.62991	6.55326	6.70995	7.62524	8.1246	9.80662	16.4191	20.9876	24.0237	3.56086	2.37553	2.23387	5.97243	15.5878	11.2438	18.7594
k__Bacteria|p__Bacteroidetes|c__Bacteroidia|o__Bacteroidales|f__Bacteroidaceae|g__Bacteroides|s__Bacteroides_vulgatus	17.4567	8.70096	10.4949	0.50884	2.75022	5.99399	5.78559	0	0	6.2972	0.97267	2.99584	16.3191	11.185	14.9101	0.23292	6.57009	1.27004	9.99846	13.7415	11.0237	6.19375	15.1699	8.7203	21.9206	26.9082	23.162	4.29011	9.7549	8.56547	1.33249	3.06871	1.30938	5.96343	2.93636	7.93557	0	0.63411	27.3507	15.667	8.72628	10.1247	8.22015	19.6309	13.4499	16.6224	31.4229	24.3776	0
k__Bacteria|p__Bacteroidetes|c__Bacteroidia|o__Bacteroidales|f__Bacteroidaceae|g__Bacteroides|s__Bacteroides_xylanisolvens	0.23111	0.03331	2.98788	0	0	0	0.01048	0.3148	0.03878	0	0	0	0.55978	4.03912	0.9269	0.01381	0.05347	0.00187	0	0	0	0.018	0.49502	0.19327	0	0	0	0.39307	0.92204	0.34665	0.01149	0.03749	0.23753	0.75618	0.88045	0.11601	0.25326	0.04895	0.39137	0	0	0	0.42841	0.94539	0.9872	0.30325	1.64522	0.98521	0
k__Bacteria|p__Bacteroidetes|c__Bacteroidia|o__Bacteroidales|f__Barnesiellaceae	1.02138	0.74538	4.82657	7.93304	6.41881	6.34497	1.94089	2.06665	1.66587	2.36883	2.51124	1.69684	0.74744	4.62718	1.34274	4.4605	4.94217	4.80605	2.94036	2.77848	2.45065	1.61589	2.26528	4.78839	0	0	0	1.99611	1.62829	2.70991	0.32635	0.67324	1.38991	1.12213	2.4158	4.57543	12.1197	2.6371	8.26445	1.50751	2.06746	1.19009	0.87425	2.03541	0.50581	1.85192	5.12733	3.48311	0
k__Bacteria|p__Bacteroidetes|c__Bacteroidia|o__Bacteroidales|f__Barnesiellaceae|g__Barnesiella	1.02138	0.74538	4.82657	7.37281	5.85762	5.94277	1.93077	2.06665	1.59958	1.91237	2.08719	1.29327	0.67463	3.47288	0.94917	4.44317	4.84294	4.76507	2.56244	2.28514	2.12892	1.61589	2.24916	4.77042	0	0	0	1.84294	1.27133	2.40346	0.20852	0.18238	0.84968	1.12213	2.4158	4.57543	12.1197	2.6371	8.26445	0	0	0	0.87425	2.03541	0.50581	1.73667	4.48304	3.04592	0
k__Bacteria|p__Bacteroidetes|c__Bacteroidia|o__Bacteroidales|f__Barnesiellaceae|g__Barnesiella|s__Barnesiella_intestinihominis	1.02138	0.74538	4.82657	7.37281	5.85762	5.94277	1.93077	2.06665	1.59958	1.91237	2.08719	1.29327	0.67463	3.47288	0.94917	4.44317	4.84294	4.76507	2.56244	2.28514	2.12892	1.61589	2.24916	4.77042	0	0	0	1.84294	1.27133	2.40346	0.20852	0.18238	0.84968	1.12213	2.4158	4.57543	12.1197	2.6371	8.26445	0	0	0	0.87425	2.03541	0.50581	1.73667	4.48304	3.04592	0
k__Bacteria|p__Bacteroidetes|c__Bacteroidia|o__Bacteroidales|f__Barnesiellaceae|g__Coprobacter	0	0	0	0.56022	0.56119	0.4022	0.01012	0	0.06629	0.45646	0.42405	0.40357	0.07281	1.1543	0.39357	0.01734	0.09923	0.04098	0.37792	0.49334	0.32173	0	0.01612	0.01796	0	0	0	0.15317	0.35696	0.30645	0.11783	0.49086	0.54023	0	0	0	0	0	0	1.50751	2.06746	1.19009	0	0	0	0.11525	0.64429	0.4372	0
k__Bacteria|p__Bacteroidetes|c__Bacteroidia|o__Bacteroidales|f__Barnesiellaceae|g__Coprobacter|s__Coprobacter_fastidiosus	0	0	0	0.28635	0.30355	0.24074	0.01012	0	0.06629	0.45646	0.42405	0.40357	0.07281	1.1543	0.39357	0.01734	0.09923	0.04098	0.37792	0.49334	0.32173	0	0.01612	0.01796	0	0	0	0.15317	0.35696	0.30645	0.11783	0.49086	0.54023	0	0	0	0	0	0	1.50751	2.06746	1.19009	0	0	0	0.11525	0.64429	0.4372	0
k__Bacteria|p__Bacteroidetes|c__Bacteroidia|o__Bacteroidales|f__Barnesiellaceae|g__Coprobacter|s__Coprobacter_secundus	0	0	0	0.27387	0.25764	0.16146	0	0	0	0	0	0	0	0	0	0	0	0	0	0	0	0	0	0	0	0	0	0	0	0	0	0	0	0	0	0	0	0	0	0	0	0	0	0	0	0	0	0	0
k__Bacteria|p__Bacteroidetes|c__Bacteroidia|o__Bacteroidales|f__Odoribacteraceae	1.3082	1.22776	1.90263	0.58117	0.55519	0.69495	2.05556	0.71581	0.88921	0.97975	0.72608	0.86508	0.64082	1.89992	0.9931	1.78212	1.79479	1.30131	0.83116	1.02831	0.98145	0.50277	0.60394	1.09301	0.69775	0.99988	0.64423	0.50551	0.97937	0.85843	0.39235	0.3125	0.86725	0.5082	0.83601	1.16098	1.67382	0.83743	3.68222	1.5361	1.87156	1.57499	0.66287	1.54634	0.44387	0.82934	1.24562	0.88897	0
k__Bacteria|p__Bacteroidetes|c__Bacteroidia|o__Bacteroidales|f__Odoribacteraceae|g__Butyricimonas	0.16342	0.14855	0.24439	0.0765	0.08012	0.12538	0.27794	0.11692	0.21888	0	0	0	0.04641	1.04485	0.37834	0.27972	0.26225	0.1736	0.01494	0.02495	0.02631	0.2113	0.20267	0.53625	0	0	0	0.14332	0.17141	0.14186	0.02558	0.01701	0.14368	0	0	0	0.0007	0.0197	0.80481	0.36475	0.41104	0.26344	0.07568	0.19954	0.03833	0	0	0	0
k__Bacteria|p__Bacteroidetes|c__Bacteroidia|o__Bacteroidales|f__Odoribacteraceae|g__Butyricimonas|s__Butyricimonas_synergistica	0.13256	0.12705	0.18991	0.05297	0.05597	0.08233	0.09985	0.02607	0.03398	0	0	0	0	0	0	0.20118	0.18446	0.12178	0.01148	0.01522	0.01583	0.17958	0.16066	0.46245	0	0	0	0.02685	0.03511	0.03081	0.00235	0.00019	0.005	0	0	0	0.0007	0.01211	0.03066	0	0	0	0.05482	0.1533	0.03507	0	0	0	0
k__Bacteria|p__Bacteroidetes|c__Bacteroidia|o__Bacteroidales|f__Odoribacteraceae|g__Butyricimonas|s__Butyricimonas_virosa	0.03086	0.0215	0.05448	0.02353	0.02414	0.04305	0.1781	0.09085	0.18491	0	0	0	0.04641	1.04485	0.37834	0.07853	0.07779	0.05181	0.00346	0.00973	0.01048	0.03172	0.042	0.0738	0	0	0	0.11647	0.1363	0.11105	0.02323	0.01682	0.13868	0	0	0	0	0.00759	0.77416	0.36475	0.41104	0.26344	0.02086	0.04624	0.00326	0	0	0	0
k__Bacteria|p__Bacteroidetes|c__Bacteroidia|o__Bacteroidales|f__Odoribacteraceae|g__Odoribacter	1.14477	1.07921	1.65824	0.50467	0.47507	0.56957	1.77762	0.59889	0.67033	0.97975	0.72608	0.86508	0.59442	0.85507	0.61476	1.5024	1.53254	1.12772	0.81622	1.00336	0.95514	0.29147	0.40128	0.55675	0.69775	0.99988	0.64423	0.36219	0.80796	0.71657	0.36677	0.29549	0.72358	0.5082	0.83601	1.16098	1.67313	0.81772	2.87741	1.17135	1.46052	1.31155	0.5872	1.3468	0.40554	0.82934	1.24562	0.88897	0
k__Bacteria|p__Bacteroidetes|c__Bacteroidia|o__Bacteroidales|f__Odoribacteraceae|g__Odoribacter|s__Odoribacter_splanchnicus	1.14477	1.07921	1.65824	0.50467	0.47507	0.56957	1.77762	0.59889	0.67033	0.97975	0.72608	0.86508	0.59442	0.85507	0.61476	1.5024	1.53254	1.12772	0.81622	1.00336	0.95514	0.29147	0.40128	0.55675	0.69775	0.99988	0.64423	0.36219	0.80796	0.71657	0.36677	0.29549	0.72358	0.5082	0.83601	1.16098	1.67313	0.81772	2.87741	1.17135	1.46052	1.31155	0.5872	1.3468	0.40554	0.82934	1.24562	0.88897	0
k__Bacteria|p__Bacteroidetes|c__Bacteroidia|o__Bacteroidales|f__Porphyromonadaceae	0	0	0	0	0	0	0.12348	0.06301	0.05172	0	0.00071	0	0	0	0	0	0	0	0	0	0	0	0	0	0	0	0	0	0	0	0	0	0	0	0	0.07496	0	0	0	0	0	0	0	0	0	0	0	0	0
k__Bacteria|p__Bacteroidetes|c__Bacteroidia|o__Bacteroidales|f__Porphyromonadaceae|g__Porphyromonas	0	0	0	0	0	0	0	0	0	0	0.00071	0	0	0	0	0	0	0	0	0	0	0	0	0	0	0	0	0	0	0	0	0	0	0	0	0	0	0	0	0	0	0	0	0	0	0	0	0	0
k__Bacteria|p__Bacteroidetes|c__Bacteroidia|o__Bacteroidales|f__Porphyromonadaceae|g__Porphyromonas|s__Porphyromonas_sp_HMSC065F10	0	0	0	0	0	0	0	0	0	0	0.00071	0	0	0	0	0	0	0	0	0	0	0	0	0	0	0	0	0	0	0	0	0	0	0	0	0	0	0	0	0	0	0	0	0	0	0	0	0	0
k__Bacteria|p__Bacteroidetes|c__Bacteroidia|o__Bacteroidales|f__Porphyromonadaceae|g__Sanguibacteroides	0	0	0	0	0	0	0.12348	0.06301	0.05172	0	0	0	0	0	0	0	0	0	0	0	0	0	0	0	0	0	0	0	0	0	0	0	0	0	0	0.07496	0	0	0	0	0	0	0	0	0	0	0	0	0
k__Bacteria|p__Bacteroidetes|c__Bacteroidia|o__Bacteroidales|f__Porphyromonadaceae|g__Sanguibacteroides|s__Sanguibacteroides_justesenii	0	0	0	0	0	0	0.12348	0.06301	0.05172	0	0	0	0	0	0	0	0	0	0	0	0	0	0	0	0	0	0	0	0	0	0	0	0	0	0	0.07496	0	0	0	0	0	0	0	0	0	0	0	0	0
k__Bacteria|p__Bacteroidetes|c__Bacteroidia|o__Bacteroidales|f__Prevotellaceae	0.8808	0.44791	3.13022	0	0	0.1808	0.01214	0	0	0	0.0131	0	0	0	0	0.97878	1.25905	0.71541	0.83431	0.76298	2.37207	0.00114	0.00042	0	0.01627	0	0	0	0	0	51.6117	56.9251	25.3004	69.7792	61.5918	42.664	0.09142	0.32682	1.25901	0.00157	0	0	43.2733	7.94892	59.3004	0	0	0	0
k__Bacteria|p__Bacteroidetes|c__Bacteroidia|o__Bacteroidales|f__Prevotellaceae|g__Paraprevotella	0.87242	0.43514	3.09989	0	0	0	0	0	0	0	0	0	0	0	0	0.97878	1.25905	0.71541	0.83431	0.76298	2.37207	0	0	0	0	0	0	0	0	0	0	0	0	0	0	0	0	0	0	0	0	0	0	0	0	0	0	0	0
k__Bacteria|p__Bacteroidetes|c__Bacteroidia|o__Bacteroidales|f__Prevotellaceae|g__Paraprevotella|s__Paraprevotella_clara	0	0	0	0	0	0	0	0	0	0	0	0	0	0	0	0	0	0	0	0	0	0	0	0	0	0	0	0	0	0	0	0	0	0	0	0	0	0	0	0	0	0	0	0	0	0	0	0	0
k__Bacteria|p__Bacteroidetes|c__Bacteroidia|o__Bacteroidales|f__Prevotellaceae|g__Paraprevotella|s__Paraprevotella_xylaniphila	0.87242	0.43514	3.09989	0	0	0	0	0	0	0	0	0	0	0	0	0.97878	1.25905	0.71541	0.83431	0.76298	2.37207	0	0	0	0	0	0	0	0	0	0	0	0	0	0	0	0	0	0	0	0	0	0	0	0	0	0	0	0
k__Bacteria|p__Bacteroidetes|c__Bacteroidia|o__Bacteroidales|f__Prevotellaceae|g__Prevotella	0.00838	0.01277	0.03032	0	0	0.1808	0.01214	0	0	0	0.0131	0	0	0	0	0	0	0	0	0	0	0.00114	0.00042	0	0.01627	0	0	0	0	0	51.6117	56.9251	25.3004	69.7792	61.5918	42.664	0.09142	0.32682	1.25901	0.00157	0	0	43.2733	7.94892	59.3004	0	0	0	0
k__Bacteria|p__Bacteroidetes|c__Bacteroidia|o__Bacteroidales|f__Prevotellaceae|g__Prevotella|s__Prevotella_buccalis	0	0	0	0	0	0.00201	0	0	0	0	0	0	0	0	0	0	0	0	0	0	0	0	0	0	0	0	0	0	0	0	0	0	0	0	0	0	0	0	0	0	0	0	0	0	0	0	0	0	0
k__Bacteria|p__Bacteroidetes|c__Bacteroidia|o__Bacteroidales|f__Prevotellaceae|g__Prevotella|s__Prevotella_copri	0	0	0	0	0	0	0	0	0	0	0	0	0	0	0	0	0	0	0	0	0	0	0	0	0.00127	0	0	0	0	0	49.6811	54.6662	23.2313	69.774	61.585	42.664	0.08935	0.32682	1.10782	0	0	0	43.2733	7.94892	59.3004	0	0	0	0
k__Bacteria|p__Bacteroidetes|c__Bacteroidia|o__Bacteroidales|f__Prevotellaceae|g__Prevotella|s__Prevotella_corporis	0	0	0	0	0	0.16481	0	0	0	0	0.00477	0	0	0	0	0	0	0	0	0	0	0.00114	0.00042	0	0	0	0	0	0	0	0	0	0	0	0	0	0	0	0	0	0	0	0	0	0	0	0	0	0
k__Bacteria|p__Bacteroidetes|c__Bacteroidia|o__Bacteroidales|f__Prevotellaceae|g__Prevotella|s__Prevotella_disiens	0	0	0	0	0	0	0.01214	0	0	0	0.00833	0	0	0	0	0	0	0	0	0	0	0	0	0	0.015	0	0	0	0	0	0	0	0	0.0052	0.00678	0	0.00207	0	0.08684	0.00157	0	0	0	0	0	0	0	0	0
k__Bacteria|p__Bacteroidetes|c__Bacteroidia|o__Bacteroidales|f__Prevotellaceae|g__Prevotella|s__Prevotella_sp_CAG_1058	0	0	0	0	0	0	0	0	0	0	0	0	0	0	0	0	0	0	0	0	0	0	0	0	0	0	0	0	0	0	1.93065	2.25895	2.0691	0	0	0	0	0	0	0	0	0	0	0	0	0	0	0	0
k__Bacteria|p__Bacteroidetes|c__Bacteroidia|o__Bacteroidales|f__Prevotellaceae|g__Prevotella|s__Prevotella_sp_CAG_1185	0.00838	0.01277	0.03032	0	0	0	0	0	0	0	0	0	0	0	0	0	0	0	0	0	0	0	0	0	0	0	0	0	0	0	0	0	0	0	0	0	0	0	0	0	0	0	0	0	0	0	0	0	0
k__Bacteria|p__Bacteroidetes|c__Bacteroidia|o__Bacteroidales|f__Prevotellaceae|g__Prevotella|s__Prevotella_timonensis	0	0	0	0	0	0.01398	0	0	0	0	0	0	0	0	0	0	0	0	0	0	0	0	0	0	0	0	0	0	0	0	0	0	0	0	0	0	0	0	0.06435	0	0	0	0	0	0	0	0	0	0
k__Bacteria|p__Bacteroidetes|c__Bacteroidia|o__Bacteroidales|f__Rikenellaceae	6.59343	6.99583	9.17259	21.0346	15.0072	14.4538	8.88748	3.92951	3.7392	6.92907	4.42625	3.71957	1.68153	5.95183	4.02009	12.2321	11.1003	8.80728	6.65875	8.18948	8.66066	5.65648	5.09561	8.71003	1.55256	0.07861	0.04276	4.73569	8.11247	5.11002	1.02126	2.37732	4.0261	3.22628	4.17164	11.2404	32.662	12.9506	16.1796	7.43195	8.16121	6.90017	6.8474	15.3134	5.39373	23.8757	8.67817	20.3612	0.24403
k__Bacteria|p__Bacteroidetes|c__Bacteroidia|o__Bacteroidales|f__Rikenellaceae|g__Alistipes	6.59343	6.99583	9.17259	21.0346	15.0072	14.4538	8.88748	3.92951	3.7392	6.92907	4.42625	3.71957	1.68153	5.95183	4.02009	12.2321	11.1003	8.80728	6.65875	8.18948	8.66066	5.65648	5.09561	8.71003	1.55256	0.07861	0.04276	4.73569	8.11247	5.11002	1.02126	2.37732	4.0261	3.22628	4.17164	11.2404	32.662	12.9506	16.1796	7.43195	8.16121	6.90017	6.8474	15.3134	5.39373	23.8757	8.67817	20.3612	0.24403
k__Bacteria|p__Bacteroidetes|c__Bacteroidia|o__Bacteroidales|f__Rikenellaceae|g__Alistipes|s__Alistipes_finegoldii	0.00236	0.01715	0.22389	4.05736	2.37675	2.0885	0.57182	0.03671	0.30972	0.02363	0.00723	0.1886	0.05722	0.63634	0.073	0.16669	0.13709	0.14463	1.00171	0.45121	0.75309	0.96562	0.54906	1.92634	0	0	0	1.38718	2.13636	0.61989	0.04866	0.03698	0.18	0.05886	0.63769	1.33064	1.0468	0.45591	2.11543	0	0	0	0.11137	0.26693	0.10878	15.1667	0.4272	10.9422	0.24403
k__Bacteria|p__Bacteroidetes|c__Bacteroidia|o__Bacteroidales|f__Rikenellaceae|g__Alistipes|s__Alistipes_indistinctus	0.02571	0.01959	0.21839	0	0	0	0.03283	0.11434	0.0066	0.00266	0	0.00161	0	0	0	0.25099	0.06965	0.07507	0.04872	0.02533	0.06391	0.00141	0.00977	0.01645	0.08571	0.07861	0.04276	0.05698	0.04595	0.30778	0.0061	0.01341	0.18346	0.27466	0.16073	0.75052	0	0	0	0.11257	0.04379	0.04692	0.12349	1.2113	0.11091	0.19448	0.10141	0.15254	0
k__Bacteria|p__Bacteroidetes|c__Bacteroidia|o__Bacteroidales|f__Rikenellaceae|g__Alistipes|s__Alistipes_inops	0	0	0	0.67919	0.83883	1.11087	1.32046	0.22323	0.70704	0	0	0	0	0	0	0	0	0	0.76225	0.5503	0	0	0	0	1.46685	0	0	0	0	0	0	0	0	0	0	0.03382	0	0	0	0	0	0	0.59527	0.88629	0.24381	1.03583	0	0.5431	0
k__Bacteria|p__Bacteroidetes|c__Bacteroidia|o__Bacteroidales|f__Rikenellaceae|g__Alistipes|s__Alistipes_onderdonkii	0	0.01962	0.60727	0	0	0	0	0	0	0	0	0	0	0	0	0.08849	0.08863	0.08625	0	0	0	0	0	0	0	0	0	0.00296	0.01887	0.04559	0	0	0.01193	0	0	0	1.22294	0	0	0	0	0	0	0	0	0	0	0	0
k__Bacteria|p__Bacteroidetes|c__Bacteroidia|o__Bacteroidales|f__Rikenellaceae|g__Alistipes|s__Alistipes_putredinis	6.06593	6.66108	7.65326	16.0351	11.6716	11.1445	6.37408	3.21433	2.30972	6.85328	4.36289	3.46552	1.61256	5.29098	3.92412	10.5839	10.1707	8.12067	4.79746	7.05003	7.76703	4.65864	4.45167	6.71022	0	0	0	3.09025	5.66941	3.56295	0.89054	2.243	3.46451	2.61182	3.29016	8.86929	28.8049	11.5066	12.7817	7.00682	7.88872	6.58112	5.92452	12.7256	4.88393	6.61369	7.69131	8.18124	0
k__Bacteria|p__Bacteroidetes|c__Bacteroidia|o__Bacteroidales|f__Rikenellaceae|g__Alistipes|s__Alistipes_shahii	0.49942	0.27838	0.46978	0.01562	0.00674	0.00451	0.58829	0.3409	0.40613	0.0495	0.05613	0.06383	0.01174	0.02451	0.02297	1.14204	0.6342	0.38066	0.04862	0.11262	0.07663	0.03081	0.08512	0.05702	0	0	0	0.19832	0.24188	0.57381	0.07597	0.08393	0.1862	0.28094	0.08305	0.25613	1.58735	0.98811	1.28244	0.31256	0.2287	0.27213	0.09275	0.22324	0.0463	0.86502	0.45825	0.54211	0
k__Bacteria|p__Bacteroidetes|c__Bacteroidia|o__Bacteroidales|f__Rikenellaceae|g__Alistipes|s__Alistipes_sp_An66	0	0	0	0.00427	0.00829	0.00401	0	0	0	0	0	0	0	0	0	0	0	0	0	0	0	0	0	0	0	0	0	0	0	0	0	0	0	0	0	0	0	0	0	0	0	0	0	0	0	0	0	0	0
k__Bacteria|p__Bacteroidetes|c__Bacteroidia|o__Bacteroidales|f__Rikenellaceae|g__Alistipes|s__Alistipes_timonensis	0	0	0	0.24301	0.10498	0.10144	0	0	0	0	0	0	0	0	0	0	0	0	0	0	0	0	0	0	0	0	0	0	0	0	0	0	0	0	0	0	0	0	0	0	0	0	0	0	0	0	0	0	0
k__Bacteria|p__Bacteroidetes|c__Bacteroidia|o__Bacteroidales|f__Tannerellaceae	1.5566	1.92017	11.3832	3.72001	4.14428	3.8277	6.97483	6.50965	4.51656	3.41516	2.26433	2.09987	2.62537	1.5069	2.16379	5.98513	5.44524	10.365	6.31447	8.56805	4.13782	2.3549	3.61196	2.99345	1.1041	2.11575	0.66998	1.79941	1.76117	1.41226	0.65951	2.70408	3.83162	2.596	2.69492	1.51922	9.0431	5.23059	3.93193	4.24106	5.66359	5.4221	0.69575	1.09842	0.52301	2.12906	5.96183	2.52458	5.8704
k__Bacteria|p__Bacteroidetes|c__Bacteroidia|o__Bacteroidales|f__Tannerellaceae|g__Parabacteroides	1.5566	1.92017	11.3832	3.72001	4.14428	3.8277	6.97483	6.50965	4.51656	3.41516	2.26433	2.09987	2.62537	1.5069	2.16379	5.98513	5.44524	10.365	6.31447	8.56805	4.13782	2.3549	3.61196	2.99345	1.1041	2.11575	0.66998	1.79941	1.76117	1.41226	0.65951	2.70408	3.83162	2.596	2.69492	1.51922	9.0431	5.23059	3.93193	4.24106	5.66359	5.4221	0.69575	1.09842	0.52301	2.12906	5.96183	2.52458	5.8704
k__Bacteria|p__Bacteroidetes|c__Bacteroidia|o__Bacteroidales|f__Tannerellaceae|g__Parabacteroides|s__Parabacteroides_distasonis	1.26988	1.24996	11.3832	2.75865	2.34635	2.81264	4.48095	6.08299	1.80347	2.01152	1.32521	1.30951	0.87544	0.85011	0.90636	2.04834	1.88193	4.58762	2.58736	3.87544	1.30295	0.49189	1.7177	1.10588	1.1041	2.11575	0.66998	1.79592	1.71351	1.20169	0.19978	1.39433	2.25568	1.38688	2.15828	0.32973	2.69838	1.95783	1.92302	2.83791	3.66012	3.34172	0.69575	1.09842	0.52301	2.12906	5.96183	2.52458	1.89772
k__Bacteria|p__Bacteroidetes|c__Bacteroidia|o__Bacteroidales|f__Tannerellaceae|g__Parabacteroides|s__Parabacteroides_goldsteinii	0	0	0	0	0	0	0.20063	0.01875	0.12278	0	0	0	0	0	0	0	0	0	0	0	0	0	0	0	0	0	0	0.0035	0.04766	0.2066	0	0	0	0	0	0	0	0	0	0	0	0	0	0	0	0	0	0	0
k__Bacteria|p__Bacteroidetes|c__Bacteroidia|o__Bacteroidales|f__Tannerellaceae|g__Parabacteroides|s__Parabacteroides_gordonii	0	0	0	0	0	0	0	0	0	0	0	0	0	0	0	0	0	0	0	0	0	0	0	0	0	0	0	0	0	0.00398	0	0	0	0	0	0	0	0	0	0	0	0	0	0	0	0	0	0	0
k__Bacteria|p__Bacteroidetes|c__Bacteroidia|o__Bacteroidales|f__Tannerellaceae|g__Parabacteroides|s__Parabacteroides_johnsonii	0	0	0	0	0	0	0	0	0	0	0	0	0	0	0	3.93679	3.56331	5.77738	0	0	0	0	0	0	0	0	0	0	0	0	0.10427	1.06352	0.69457	0	0	0	0	0	0	0	0	0	0	0	0	0	0	0	0
k__Bacteria|p__Bacteroidetes|c__Bacteroidia|o__Bacteroidales|f__Tannerellaceae|g__Parabacteroides|s__Parabacteroides_merdae	0.28671	0.6702	0	0.96137	1.79793	1.01506	2.29325	0.40792	2.59031	1.40364	0.93912	0.79036	1.74994	0.65679	1.25743	0	0	0	3.72711	4.69261	2.83487	1.86301	1.89426	1.88757	0	0	0	0	0	0	0.02077	0.09406	0.35369	1.20912	0.53664	1.18948	6.34472	3.27276	2.00891	1.40315	2.00347	2.08038	0	0	0	0	0	0	3.97268
k__Bacteria|p__Bacteroidetes|c__Bacteroidia|o__Bacteroidales|f__Tannerellaceae|g__Parabacteroides|s__Parabacteroides_sp_CAG_409	0	0	0	0	0	0	0	0	0	0	0	0	0	0	0	0	0	0	0	0	0	0	0	0	0	0	0	0	0	0	0.33469	0.15217	0.52769	0	0	0	0	0	0	0	0	0	0	0	0	0	0	0	0
k__Bacteria|p__Firmicutes	39.5413	54.6079	29.548	34.3561	44.4141	40.3862	49.0977	23.7449	55.1943	31.5486	25.3433	20.7201	35.3118	17.9919	35.3993	16.1372	21.9277	19.4406	42.8625	18.0807	41.3512	64.9174	41.1767	21.8499	33.0784	15.4843	32.3108	65.4796	52.8794	38.6729	39.3384	20.3466	43.7706	10.0874	13.3976	13.4954	10.2876	21.5217	16.5982	34.5196	23.2672	27.4717	29.0593	32.704	9.22598	39.5126	11.3832	23.5601	27.6483
k__Bacteria|p__Firmicutes|c__Bacilli	1.31217	1.30674	0	0.07411	0.39787	0.11298	0.11143	0	0.16922	0.16179	0.04217	0.21119	0.01528	0.05599	0.01041	0.01836	0.03227	0.03161	0.29553	0	0.00941	0.91694	0.06482	0.05892	0.24539	0.01539	0.27489	0.35037	0.66279	0.21763	0.83159	0.63058	0.49081	0.00086	0.01588	0.01233	0.03501	0.03102	0.05389	0.07586	0.05905	0.02794	0.00726	0	0.00648	0.08025	1.0596	0.11303	0.20425
k__Bacteria|p__Firmicutes|c__Bacilli|o__Bacillales	0	0	0	0	0	0	0	0	0	0	0	0	0	0	0	0	0	0	0	0	0	0	0	0	0	0	0	0	0	0	0	0	0	0	0	0	0	0	0	0.00225	0	0	0	0	0	0	0	0	0
k__Bacteria|p__Firmicutes|c__Bacilli|o__Bacillales|f__Bacillales_unclassified	0	0	0	0	0	0	0	0	0	0	0	0	0	0	0	0	0	0	0	0	0	0	0	0	0	0	0	0	0	0	0	0	0	0	0	0	0	0	0	0.00225	0	0	0	0	0	0	0	0	0
k__Bacteria|p__Firmicutes|c__Bacilli|o__Bacillales|f__Bacillales_unclassified|g__Gemella	0	0	0	0	0	0	0	0	0	0	0	0	0	0	0	0	0	0	0	0	0	0	0	0	0	0	0	0	0	0	0	0	0	0	0	0	0	0	0	0.00225	0	0	0	0	0	0	0	0	0
k__Bacteria|p__Firmicutes|c__Bacilli|o__Bacillales|f__Bacillales_unclassified|g__Gemella|s__Gemella_sanguinis	0	0	0	0	0	0	0	0	0	0	0	0	0	0	0	0	0	0	0	0	0	0	0	0	0	0	0	0	0	0	0	0	0	0	0	0	0	0	0	0.00225	0	0	0	0	0	0	0	0	0
k__Bacteria|p__Firmicutes|c__Bacilli|o__Lactobacillales	1.31217	1.30674	0	0.07411	0.39787	0.11298	0.11143	0	0.16922	0.16179	0.04217	0.21119	0.01528	0.05599	0.01041	0.01836	0.03227	0.03161	0.29553	0	0.00941	0.91694	0.06482	0.05892	0.24539	0.01539	0.27489	0.35037	0.66279	0.21763	0.83159	0.63058	0.49081	0.00086	0.01588	0.01233	0.03501	0.03102	0.05389	0.07361	0.05905	0.02794	0.00726	0	0.00648	0.08025	1.0596	0.11303	0.20425
k__Bacteria|p__Firmicutes|c__Bacilli|o__Lactobacillales|f__Enterococcaceae	0	0	0	0	0	0	0	0	0	0	0	0	0	0	0	0	0	0	0	0	0	0	0	0	0.06797	0	0	0	0	0	0	0	0	0	0	0	0	0	0	0	0	0	0	0	0	0	0	0	0
k__Bacteria|p__Firmicutes|c__Bacilli|o__Lactobacillales|f__Enterococcaceae|g__Enterococcus	0	0	0	0	0	0	0	0	0	0	0	0	0	0	0	0	0	0	0	0	0	0	0	0	0.06797	0	0	0	0	0	0	0	0	0	0	0	0	0	0	0	0	0	0	0	0	0	0	0	0
k__Bacteria|p__Firmicutes|c__Bacilli|o__Lactobacillales|f__Enterococcaceae|g__Enterococcus|s__Enterococcus_hirae	0	0	0	0	0	0	0	0	0	0	0	0	0	0	0	0	0	0	0	0	0	0	0	0	0.06797	0	0	0	0	0	0	0	0	0	0	0	0	0	0	0	0	0	0	0	0	0	0	0	0
k__Bacteria|p__Firmicutes|c__Bacilli|o__Lactobacillales|f__Lactobacillaceae	0.05622	0.02816	0	0.00303	0.02311	0.03919	0.00836	0	0	0.00074	0	0	0	0	0	0.01392	0.00908	0.01673	0.28138	0	0	0.22332	0	0.00244	0.15524	0.00302	0	0.14222	0.54843	0.00149	0.0238	0	0	0	0	0	0.00397	0	0.03516	0.01976	0.02343	0.00586	0	0	0	0.07241	0.99974	0.11303	0
k__Bacteria|p__Firmicutes|c__Bacilli|o__Lactobacillales|f__Lactobacillaceae|g__Lactobacillus	0.05622	0.02816	0	0.00303	0.02311	0.03919	0.00836	0	0	0.00074	0	0	0	0	0	0.01392	0.00908	0.01673	0.28138	0	0	0.22332	0	0.00244	0.15524	0.00302	0	0.14222	0.54843	0.00149	0.0238	0	0	0	0	0	0.00397	0	0.03516	0.01976	0.02343	0.00586	0	0	0	0.07241	0.99974	0.11303	0
k__Bacteria|p__Firmicutes|c__Bacilli|o__Lactobacillales|f__Lactobacillaceae|g__Lactobacillus|s__Lactobacillus_acidophilus	0.03405	0.02365	0	0	0	0	0	0	0	0	0	0	0	0	0	0	0	0	0	0	0	0	0	0	0	0	0	0	0	0	0	0	0	0	0	0	0.00397	0	0	0	0	0	0	0	0	0	0	0	0
k__Bacteria|p__Firmicutes|c__Bacilli|o__Lactobacillales|f__Lactobacillaceae|g__Lactobacillus|s__Lactobacillus_delbrueckii	0	0	0	0	0	0	0.00836	0	0	0	0	0	0	0	0	0	0	0	0	0	0	0	0	0	0	0	0	0	0	0	0	0	0	0	0	0	0	0	0	0	0	0	0	0	0	0	0	0	0
k__Bacteria|p__Firmicutes|c__Bacilli|o__Lactobacillales|f__Lactobacillaceae|g__Lactobacillus|s__Lactobacillus_iners	0	0	0	0	0	0	0	0	0	0	0	0	0	0	0	0	0	0	0	0	0	0	0	0	0	0	0	0	0	0	0	0	0	0	0	0	0	0	0.03516	0	0	0	0	0	0	0	0	0	0
k__Bacteria|p__Firmicutes|c__Bacilli|o__Lactobacillales|f__Lactobacillaceae|g__Lactobacillus|s__Lactobacillus_rhamnosus	0.02216	0.00451	0	0	0	0	0	0	0	0	0	0	0	0	0	0	0	0	0	0	0	0.03163	0	0	0	0	0	0	0	0.00149	0	0	0	0	0	0	0	0	0	0	0	0	0	0	0	0	0	0	0
k__Bacteria|p__Firmicutes|c__Bacilli|o__Lactobacillales|f__Lactobacillaceae|g__Lactobacillus|s__Lactobacillus_rogosae	0	0	0	0.00303	0.02311	0.03919	0	0	0	0.00074	0	0	0	0	0	0.01392	0.00908	0.01673	0.28138	0	0	0.19169	0	0	0.15524	0.00302	0	0.14222	0.54843	0	0.02228	0	0	0	0	0	0	0	0	0.01976	0.02343	0.00586	0	0	0	0.00334	0	0.01573	0
k__Bacteria|p__Firmicutes|c__Bacilli|o__Lactobacillales|f__Lactobacillaceae|g__Lactobacillus|s__Lactobacillus_ruminis	0	0	0	0	0	0	0	0	0	0	0	0	0	0	0	0	0	0	0	0	0	0	0	0	0	0	0	0	0	0	0	0	0	0	0	0	0	0	0	0	0	0	0	0	0	0.06907	0.99974	0.0973	0
k__Bacteria|p__Firmicutes|c__Bacilli|o__Lactobacillales|f__Lactobacillaceae|g__Lactobacillus|s__Lactobacillus_sakei	0	0	0	0	0	0	0	0	0	0	0	0	0	0	0	0	0	0	0	0	0	0	0	0.00244	0	0	0	0	0	0	0.00152	0	0	0	0	0	0	0	0	0	0	0	0	0	0	0	0	0	0
k__Bacteria|p__Firmicutes|c__Bacilli|o__Lactobacillales|f__Leuconostocaceae	0	0	0	0	0	0	0	0	0	0	0	0	0	0	0	0	0	0	0	0	0	0	0	0	0	0	0	0	0	0	0	0	0	0	0	0	0	0	0	0	0	0	0	0	0	0	0	0	0
k__Bacteria|p__Firmicutes|c__Bacilli|o__Lactobacillales|f__Leuconostocaceae|g__Leuconostoc	0	0	0	0	0	0	0	0	0	0	0	0	0	0	0	0	0	0	0	0	0	0	0	0	0	0	0	0	0	0	0	0	0	0	0	0	0	0	0	0	0	0	0	0	0	0	0	0	0
k__Bacteria|p__Firmicutes|c__Bacilli|o__Lactobacillales|f__Leuconostocaceae|g__Leuconostoc|s__Leuconostoc_carnosum	0	0	0	0	0	0	0	0	0	0	0	0	0	0	0	0	0	0	0	0	0	0	0	0	0	0	0	0	0	0	0	0	0	0	0	0	0	0	0	0	0	0	0	0	0	0	0	0	0
k__Bacteria|p__Firmicutes|c__Bacilli|o__Lactobacillales|f__Streptococcaceae	1.25595	1.27857	0	0.07108	0.37476	0.07379	0.10307	0	0.16922	0.16104	0.04217	0.21119	0.01528	0.05599	0.01041	0.00443	0.02319	0.01488	0.01415	0	0.00941	0.69362	0.06482	0.05648	0.02217	0.01238	0.27489	0.20816	0.11435	0.21614	0.80779	0.63058	0.49081	0.00086	0.01588	0.01233	0.03104	0.03102	0.01873	0.05385	0.03562	0.02208	0.00726	0	0.00648	0.00784	0.05986	0	0.20425
k__Bacteria|p__Firmicutes|c__Bacilli|o__Lactobacillales|f__Streptococcaceae|g__Lactococcus	0	0	0	0	0	0	0.02555	0	0	0.00343	0	0.00214	0	0	0	0	0.02319	0	0	0	0	0	0	0	0	0	0	0	0	0	0	0	0	0	0	0	0.01959	0	0	0	0	0	0	0	0	0	0	0	0
k__Bacteria|p__Firmicutes|c__Bacilli|o__Lactobacillales|f__Streptococcaceae|g__Lactococcus|s__Lactococcus_lactis	0	0	0	0	0	0	0.02555	0	0	0.00343	0	0.00214	0	0	0	0	0.02319	0	0	0	0	0	0	0	0	0	0	0	0	0	0	0	0	0	0	0	0.01959	0	0	0	0	0	0	0	0	0	0	0	0
k__Bacteria|p__Firmicutes|c__Bacilli|o__Lactobacillales|f__Streptococcaceae|g__Streptococcus	1.25595	1.27857	0	0.07108	0.37476	0.07379	0.07752	0	0.16922	0.15761	0.04217	0.20905	0.01528	0.05599	0.01041	0.00443	0	0.01488	0.01415	0	0.00941	0.69362	0.06482	0.05648	0.02217	0.01238	0.27489	0.20816	0.11435	0.21614	0.80779	0.63058	0.49081	0.00086	0.01588	0.01233	0.01145	0.03102	0.01873	0.05385	0.03562	0.02208	0.00726	0	0.00648	0.00784	0.05986	0	0.20425
k__Bacteria|p__Firmicutes|c__Bacilli|o__Lactobacillales|f__Streptococcaceae|g__Streptococcus|s__Streptococcus_australis	0	0	0	0	0	0	0	0	0	0.00153	0	0.00035	0	0	0	0	0	0	0	0	0	0	0	0	0	0	0	0	0	0	0	0	0	0	0	0	0	0	0	0	0	0	0	0	0	0	0	0	0
k__Bacteria|p__Firmicutes|c__Bacilli|o__Lactobacillales|f__Streptococcaceae|g__Streptococcus|s__Streptococcus_gordonii	0	0	0	0	0	0	0	0	0	0.01215	0	0	0	0	0	0	0	0	0	0	0	0	0	0	0	0	0	0	0	0	0.00081	0	0	0	0	0	0	0	0	0	0	0	0	0	0	0	0	0	0
k__Bacteria|p__Firmicutes|c__Bacilli|o__Lactobacillales|f__Streptococcaceae|g__Streptococcus|s__Streptococcus_infantis	0	0	0	0	0	0	0	0	0.00123	0	0	0	0	0	0	0	0	0	0	0	0	0.00198	0	0	0	0	0	0	0	0	0	0	0	0	0	0	0	0	0	0	0	0	0	0	0	0	0	0	0
k__Bacteria|p__Firmicutes|c__Bacilli|o__Lactobacillales|f__Streptococcaceae|g__Streptococcus|s__Streptococcus_mitis	0	0	0	0	0	0	0	0	0	0.01361	0	0	0	0	0	0	0	0	0.00088	0	0	0.00389	0	0.00144	0	0	0	0	0	0	0	0	0	0	0	0	0	0	0	0	0	0	0	0	0	0	0	0	0
k__Bacteria|p__Firmicutes|c__Bacilli|o__Lactobacillales|f__Streptococcaceae|g__Streptococcus|s__Streptococcus_parasanguinis	0.02171	0.01068	0	0.03402	0.03365	0.03652	0.00056	0	0.09817	0.0432	0.03183	0.04991	0.00323	0.00972	0.0012	0	0	0.00482	0.01328	0	0.00941	0.04947	0.05079	0.03517	0	0	0.01474	0.0437	0.03946	0.04044	0.06313	0.08813	0.025	0	0.01588	0.00206	0	0.02162	0	0.05194	0.03318	0.02208	0.00726	0	0.00648	0	0.00945	0	0.11575
k__Bacteria|p__Firmicutes|c__Bacilli|o__Lactobacillales|f__Streptococcaceae|g__Streptococcus|s__Streptococcus_salivarius	0.01302	0.02034	0	0.03706	0.03095	0.03727	0.00212	0	0.06983	0.02531	0.01034	0.15417	0.01205	0.04627	0.00921	0	0	0.00073	0	0	0	0.02757	0.01403	0.01986	0	0	0	0.085	0.01995	0.02568	0.00155	0	0	0.00086	0	0.01027	0	0.0094	0.00753	0.00191	0.00244	0	0	0	0	0	0	0	0.0885
k__Bacteria|p__Firmicutes|c__Bacilli|o__Lactobacillales|f__Streptococcaceae|g__Streptococcus|s__Streptococcus_sp_A12	0	0	0	0	0	0	0	0	0	0	0	0.00462	0	0	0	0	0	0	0	0	0	0.0015	0	0	0	0	0	0	0	0	0	0	0	0	0	0	0	0	0	0	0	0	0	0	0	0	0	0	0
k__Bacteria|p__Firmicutes|c__Bacilli|o__Lactobacillales|f__Streptococcaceae|g__Streptococcus|s__Streptococcus_thermophilus	1.22123	1.24755	0	0	0.31016	0	0.07484	0	0	0.06179	0	0	0	0	0	0.00443	0	0.00933	0	0	0	0.60922	0	0	0.02217	0.01238	0.26015	0.07946	0.05495	0.15002	0.7423	0.54245	0.46581	0	0	0	0.01145	0	0.0112	0	0	0	0	0	0	0.00784	0.05041	0	0
k__Bacteria|p__Firmicutes|c__Clostridia	34.1331	50.7841	28.7809	31.4016	41.8894	38.388	46.2648	22.0776	52.8039	28.9889	21.7466	18.1032	17.4692	13.8582	13.4797	14.7747	20.5654	17.6556	39.801	12.61	39.2971	60.5286	39.116	19.8755	31.6452	14.8654	31.0762	63.2988	50.7003	36.0854	37.3943	19.2159	39.7594	9.8072	13.1926	13.2151	6.88802	16.6187	13.1525	32.4761	21.5206	25.8165	24.4523	28.5189	4.95622	39.1078	10.2343	23.0897	24.7539
k__Bacteria|p__Firmicutes|c__Clostridia|o__Clostridiales	34.1331	50.7841	28.7809	31.4016	41.8894	38.388	46.2648	22.0776	52.8039	28.9889	21.7466	18.1032	17.4692	13.8582	13.4797	14.7747	20.5654	17.6556	39.801	12.61	39.2971	60.5286	39.116	19.8755	31.6452	14.8654	31.0762	63.2988	50.7003	36.0854	37.3943	19.2159	39.7594	9.8072	13.1926	13.2151	6.88802	16.6187	13.1525	32.4761	21.5206	25.8165	24.4523	28.5189	4.95622	39.1078	10.2343	23.0897	24.7539
k__Bacteria|p__Firmicutes|c__Clostridia|o__Clostridiales|f__Catabacteriaceae	0	0	0	0	0	0	0	0	0	0	0	0	0	0	0	0	0	0	0	0	0	0	0	0	0	0	0	0	0	0	0	0	0	0	0	0	0	0.01454	0.00095	0	0	0	0	0	0	0	0	0	0
k__Bacteria|p__Firmicutes|c__Clostridia|o__Clostridiales|f__Catabacteriaceae|g__Catabacter	0	0	0	0	0	0	0	0	0	0	0	0	0	0	0	0	0	0	0	0	0	0	0	0	0	0	0	0	0	0	0	0	0	0	0	0	0	0.01454	0.00095	0	0	0	0	0	0	0	0	0	0
k__Bacteria|p__Firmicutes|c__Clostridia|o__Clostridiales|f__Catabacteriaceae|g__Catabacter|s__Catabacter_hongkongensis	0	0	0	0	0	0	0	0	0	0	0	0	0	0	0	0	0	0	0	0	0	0	0	0	0	0	0	0	0	0	0	0	0	0	0	0	0	0.01454	0.00095	0	0	0	0	0	0	0	0	0	0
k__Bacteria|p__Firmicutes|c__Clostridia|o__Clostridiales|f__Christensenellaceae	0.0186	0.00447	0	0	0	0	0	0	0	0.00055	0.01132	0	0	0.04279	0	0	0	0	0.00924	0.02102	0.00518	0	0	0	0	0	0	0	0	0.00207	0	0.01136	0.0089	0.00166	0.003	0.00173	0	0	0	0	0	0	0	0	0	0	0	0	0
k__Bacteria|p__Firmicutes|c__Clostridia|o__Clostridiales|f__Christensenellaceae|g__Christensenella	0.0186	0.00447	0	0	0	0	0	0	0	0.00055	0.01132	0	0	0.04279	0	0	0	0	0.00924	0.02102	0.00518	0	0	0	0	0	0	0	0	0.00207	0	0.01136	0.0089	0.00166	0.003	0.00173	0	0	0	0	0	0	0	0	0	0	0	0	0
k__Bacteria|p__Firmicutes|c__Clostridia|o__Clostridiales|f__Christensenellaceae|g__Christensenella|s__Christensenella_minuta	0.0186	0.00447	0	0	0	0	0	0	0	0.00055	0.01132	0	0	0.04279	0	0	0	0	0.00924	0.02102	0.00518	0	0	0	0	0	0	0	0	0.00207	0	0.01136	0.0089	0.00166	0.003	0.00173	0	0	0	0	0	0	0	0	0	0	0	0	0
k__Bacteria|p__Firmicutes|c__Clostridia|o__Clostridiales|f__Clostridiaceae	2.07806	1.7434	0	0.18713	0.4945	0.2091	0.86086	8.68308	1.89668	0	0.01424	0	0.06951	1.46657	0.2098	0.038	0.05856	0	0.53937	0.4453	0.3797	1.46351	0.31582	0.25925	2.87276	1.04575	0.49889	1.48773	0.43198	1.48393	0.32777	0.2996	0.01957	0.22113	0.31267	0.78046	0.64407	0.6532	0.5342	0.17706	0.19468	0.13656	0.36303	0.32127	0.14089	0	0.08647	0	0.03439
k__Bacteria|p__Firmicutes|c__Clostridia|o__Clostridiales|f__Clostridiaceae|g__Clostridium	2.07806	1.7434	0	0.18713	0.4945	0.2091	0.86086	8.68308	1.89668	0	0.01051	0	0.06951	1.46555	0.2098	0.038	0.05856	0	0.53937	0.4453	0.3797	1.46351	0.31582	0.25925	2.8593	1.03685	0.48324	1.48773	0.43198	1.48393	0.32777	0.2894	0.01846	0.22113	0.31267	0.78046	0.55958	0.44966	0.36743	0.17706	0.19468	0.1348	0.36303	0.32127	0.14089	0	0.08647	0	0
k__Bacteria|p__Firmicutes|c__Clostridia|o__Clostridiales|f__Clostridiaceae|g__Clostridium|s__Clostridium_bolteae_CAG_59	0	0.00188	0	0	0	0	0	0.07618	0	0	0.01051	0	0	0.76837	0	0	0	0	0	0.08215	0.00174	0	0.04042	0	0	0	0	0	0.00169	0	0	0.2894	0	0	0	0	0	0	0	0	0	0	0	0	0	0	0.08647	0	0
k__Bacteria|p__Firmicutes|c__Clostridia|o__Clostridiales|f__Clostridiaceae|g__Clostridium|s__Clostridium_disporicum	0	0	0	0	0	0	0	0	0	0	0	0	0	0	0	0	0	0	0	0	0	0.73969	0.08513	0.08845	0	0	0	0	0	0	0	0	0	0	0	0	0	0	0	0	0	0	0.05806	0	0.01108	0	0	0	0
k__Bacteria|p__Firmicutes|c__Clostridia|o__Clostridiales|f__Clostridiaceae|g__Clostridium|s__Clostridium_paraputrificum	0	0	0	0	0	0	0	0	0	0	0	0	0	0	0	0	0	0	0	0	0	0.37085	0	0	0	0	0	0	0	0	0	0	0	0	0	0	0	0	0	0	0	0	0.12014	0	0.00815	0	0	0	0
k__Bacteria|p__Firmicutes|c__Clostridia|o__Clostridiales|f__Clostridiaceae|g__Clostridium|s__Clostridium_sp_CAG_167	2.07806	1.74152	0	0.10512	0.42294	0	0.7437	0	0.95434	0	0	0	0	0	0	0	0	0	0	0	0.30718	0	0	0	0.61135	0.69613	0.21279	1.48773	0.43029	1.48393	0.03163	0	0.0041	0	0	0	0	0	0	0	0	0	0.11289	0	0	0	0	0	0
k__Bacteria|p__Firmicutes|c__Clostridia|o__Clostridiales|f__Clostridiaceae|g__Clostridium|s__Clostridium_sp_CAG_242	0	0	0	0	0	0	0	0	0	0	0	0	0	0	0	0	0	0	0	0	0	0.07846	0.18682	0.02668	0	0	0	0	0	0	0	0	0	0	0	0	0.26872	0.00332	0.17577	0	0	0	0	0	0	0	0	0	0
k__Bacteria|p__Firmicutes|c__Clostridia|o__Clostridiales|f__Clostridiaceae|g__Clostridium|s__Clostridium_sp_CAG_253	0	0	0	0	0	0	0	0	0.94233	0	0	0	0	0	0	0	0	0	0	0	0	0.25418	0	0	0	0	0	0	0	0	0.29614	0	0.01436	0	0	0	0	0	0	0.13902	0.05106	0.08114	0	0	0	0	0	0	0
k__Bacteria|p__Firmicutes|c__Clostridia|o__Clostridiales|f__Clostridiaceae|g__Clostridium|s__Clostridium_sp_CAG_299	0	0	0	0.0027	0.00152	0.01034	0	0	0	0	0	0	0.05574	0.62583	0.12461	0	0	0	0	0	0	0	0	0	0	0	0	0	0	0	0	0	0	0.14667	0.06848	0.32116	0	0	0	0	0.00441	0.02125	0	0	0	0	0	0	0
k__Bacteria|p__Firmicutes|c__Clostridia|o__Clostridiales|f__Clostridiaceae|g__Clostridium|s__Clostridium_sp_CAG_411	0	0	0	0	0	0	0	0	0	0	0	0	0	0	0	0	0	0	0	0	0	0	0	0	2.06633	0	0	0	0	0	0	0	0	0	0	0	0	0	0	0	0	0	0	0	0	0	0	0	0
k__Bacteria|p__Firmicutes|c__Clostridia|o__Clostridiales|f__Clostridiaceae|g__Clostridium|s__Clostridium_sp_CAG_510	0	0	0	0	0	0	0.11715	8.59641	0	0	0	0	0	0	0	0	0	0	0	0	0	0	0	0	0	0	0	0	0	0	0	0	0	0	0	0	0	0	0	0	0	0	0	0	0	0	0	0	0
k__Bacteria|p__Firmicutes|c__Clostridia|o__Clostridiales|f__Clostridiaceae|g__Clostridium|s__Clostridium_sp_CAG_58	0	0	0	0.0793	0.07004	0.19875	0	0.01049	0	0	0	0	0.01377	0.07135	0.0852	0.038	0.05856	0	0.01205	0.36315	0.07078	0.02032	0.00346	0.14412	0.18161	0.34072	0.27045	0	0	0	0	0	0	0.07446	0.24419	0.4593	0.29086	0.44634	0.19166	0.03804	0.1392	0.03241	0.07194	0.32127	0.12165	0	0	0	0
k__Bacteria|p__Firmicutes|c__Clostridia|o__Clostridiales|f__Clostridiaceae|g__Clostridium|s__Clostridium_sp_CAG_964	0	0	0	0	0	0	0	0	0	0	0	0	0	0	0	0	0	0	0.52731	0	0	0	0	0	0	0	0	0	0	0	0	0	0	0	0	0	0	0	0	0	0	0	0	0	0	0	0	0	0
k__Bacteria|p__Firmicutes|c__Clostridia|o__Clostridiales|f__Clostridiaceae|g__Hungatella	0	0	0	0	0	0	0	0	0	0	0.00373	0	0	0.00102	0	0	0	0	0	0	0	0	0	0	0.01347	0.0089	0.01565	0	0	0	0	0.0102	0.00111	0	0	0	0.08449	0.20354	0.16677	0	0	0.00175	0	0	0	0	0	0	0.03439
k__Bacteria|p__Firmicutes|c__Clostridia|o__Clostridiales|f__Clostridiaceae|g__Hungatella|s__Hungatella_hathewayi	0	0	0	0	0	0	0	0	0	0	0.00373	0	0	0.00102	0	0	0	0	0	0	0	0	0	0	0.01347	0.0089	0.01565	0	0	0	0	0.0102	0.00111	0	0	0	0.08449	0.20354	0.16677	0	0	0.00175	0	0	0	0	0	0	0.03439
k__Bacteria|p__Firmicutes|c__Clostridia|o__Clostridiales|f__Clostridiales_unclassified	0.00808	0.0449	0.11008	0.10695	0.07077	0.17146	0.72385	0.13601	0.08062	0.1161	0.33316	0.06501	0.27653	0.37895	0.32918	0.13485	0.1202	0.13436	0.34449	0.38123	0.27784	0.19577	0.23065	0.20839	0.4963	0.33404	0.18332	0.0307	0.0391	0.10565	0.06874	0.12291	0.15943	0.01894	0.05167	0.11551	0.31573	0.19999	0.34443	0.15978	0.17152	0.16531	0.01037	0.04579	0.00301	0.44194	0.10033	1.27132	0.614
k__Bacteria|p__Firmicutes|c__Clostridia|o__Clostridiales|f__Clostridiales_unclassified|g__Clostridiales_unclassified	0	0	0	0	0	0	0.46869	0.04935	0	0.00122	0.01345	0	0.00336	0.26073	0.01093	0	0	0	0	0	0	0	0.00487	0	0	0	0	0	0	0	0	0	0	0	0.00037	0	0	0	0	0	0	0	0	0	0	0	0	0	0
k__Bacteria|p__Firmicutes|c__Clostridia|o__Clostridiales|f__Clostridiales_unclassified|g__Clostridiales_unclassified|s__Bacteroides_pectinophilus	0	0	0	0	0	0	0.46869	0	0	0	0	0	0	0	0	0	0	0	0	0	0	0	0	0	0	0	0	0	0	0	0	0	0	0	0	0	0	0	0	0	0	0	0	0	0	0	0	0	0
k__Bacteria|p__Firmicutes|c__Clostridia|o__Clostridiales|f__Clostridiales_unclassified|g__Clostridiales_unclassified|s__Clostridiales_bacterium_1_7_47FAA	0	0	0	0	0	0	0	0.04935	0	0.00122	0.01345	0	0.00336	0.26073	0.01093	0	0	0	0	0	0	0	0.00487	0	0	0	0	0	0	0	0	0	0	0	0.00037	0	0	0	0	0	0	0	0	0	0	0	0	0	0
k__Bacteria|p__Firmicutes|c__Clostridia|o__Clostridiales|f__Clostridiales_unclassified|g__Intestinimonas	0.00214	0.01799	0	0	0	0	0.12339	0.03538	0.00679	0	0	0.04568	0	0.00091	0.00063	0	0	0	0.00919	0.02469	0.01877	0	0	0	0.40597	0.22423	0.01992	0	0.00078	0.00299	0.0052	0.01695	0.02292	0.0036	0.02969	0.03713	0.2162	0.14832	0.29854	0	0	0	0	0	0	0.02778	0.02152	0.03639	0
k__Bacteria|p__Firmicutes|c__Clostridia|o__Clostridiales|f__Clostridiales_unclassified|g__Intestinimonas|s__Intestinimonas_butyriciproducens	0.00214	0.01799	0	0	0	0	0.12339	0.03538	0.00679	0	0	0.04568	0	0.00091	0.00063	0	0	0	0.00919	0.02469	0.01877	0	0	0	0.40597	0.22423	0.01992	0	0.00078	0.00299	0.0052	0.01695	0.02292	0.0036	0.02969	0.03713	0.2162	0.14832	0.29854	0	0	0	0	0	0	0.02778	0.02152	0.03639	0
k__Bacteria|p__Firmicutes|c__Clostridia|o__Clostridiales|f__Clostridiales_unclassified|g__Lawsonibacter	0.00593	0.02691	0.11008	0.10695	0.07077	0.17146	0.13177	0.05128	0.07383	0.11488	0.31971	0.01933	0.27317	0.10491	0.31762	0.13485	0.1202	0.13436	0.20546	0.2121	0.1292	0.19577	0.22579	0.20839	0.09034	0.10981	0.12416	0.0307	0.03831	0.10265	0.0317	0.10595	0.13652	0.01534	0.02161	0.07838	0.04125	0.00903	0.04589	0.15098	0.13389	0.151	0.01037	0.04579	0.00301	0.30839	0.07881	0.26432	0.614
k__Bacteria|p__Firmicutes|c__Clostridia|o__Clostridiales|f__Clostridiales_unclassified|g__Lawsonibacter|s__Lawsonibacter_asaccharolyticus	0.00593	0.02691	0.11008	0.10695	0.07077	0.17146	0.13177	0.05128	0.07383	0.11488	0.31971	0.01933	0.27317	0.10491	0.31762	0.13485	0.1202	0.13436	0.20546	0.2121	0.1292	0.19577	0.22579	0.20839	0.09034	0.10981	0.12416	0.0307	0.03831	0.10265	0.0317	0.10595	0.13652	0.01534	0.02161	0.07838	0.04125	0.00903	0.04589	0.15098	0.13389	0.151	0.01037	0.04579	0.00301	0.30839	0.07881	0.26432	0.614
k__Bacteria|p__Firmicutes|c__Clostridia|o__Clostridiales|f__Clostridiales_unclassified|g__Monoglobus	0	0	0	0	0	0	0	0	0	0	0	0	0	0.01241	0	0	0	0	0.12983	0.14444	0.12987	0	0	0	0	0	0.03924	0	0	0	0.03184	0	0	0	0	0	0.05829	0.04264	0	0.0088	0.03763	0.01431	0	0	0	0.10577	0	0.97061	0
k__Bacteria|p__Firmicutes|c__Clostridia|o__Clostridiales|f__Clostridiales_unclassified|g__Monoglobus|s__Monoglobus_pectinilyticus	0	0	0	0	0	0	0	0	0	0	0	0	0	0.01241	0	0	0	0	0.12983	0.14444	0.12987	0	0	0	0	0	0.03924	0	0	0	0.03184	0	0	0	0	0	0.05829	0.04264	0	0.0088	0.03763	0.01431	0	0	0	0.10577	0	0.97061	0
k__Bacteria|p__Firmicutes|c__Clostridia|o__Clostridiales|f__Eubacteriaceae	5.70466	13.6536	1.06264	2.05196	1.57962	1.53794	2.56253	0.21245	6.379	3.95253	3.69354	4.4704	1.12527	0.74667	0.83746	0.93664	2.87249	0.46422	1.58118	0.2663	1.12278	10.188	7.67318	1.84135	6.15618	2.61524	5.82747	18.3834	7.87167	12.4406	2.06084	2.03802	4.92664	0.22667	0.09683	0.01262	0.30082	0.14764	0.35828	3.74668	2.07933	0.58292	0.85797	2.97337	0.1191	1.17636	0.21061	0.53511	2.02036
k__Bacteria|p__Firmicutes|c__Clostridia|o__Clostridiales|f__Eubacteriaceae|g__Eubacteriaceae_unclassified	0	0	0	0	0	0	0	0	0	0	0.00418	0	0	0.03701	0	0	0	0	0	0	0	0.00515	0.01703	0	0	0	0	0	0	0	0	0	0	0	0	0	0	0	0	0	0	0.00386	0	0	0	0	0	0	0
k__Bacteria|p__Firmicutes|c__Clostridia|o__Clostridiales|f__Eubacteriaceae|g__Eubacteriaceae_unclassified|s__Eubacteriaceae_bacterium_CHKCI005	0	0	0	0	0	0	0	0	0	0	0.00418	0	0	0.03701	0	0	0	0	0	0	0	0.00515	0.01703	0	0	0	0	0	0	0	0	0	0	0	0	0	0	0	0	0	0	0.00386	0	0	0	0	0	0	0
k__Bacteria|p__Firmicutes|c__Clostridia|o__Clostridiales|f__Eubacteriaceae|g__Eubacterium	5.70466	13.6536	1.06264	2.05196	1.57962	1.53794	2.56253	0.21245	6.379	3.95253	3.68936	4.4704	1.12527	0.70966	0.83746	0.93664	2.87249	0.46422	1.58118	0.2663	1.12278	10.1828	7.65614	1.84135	6.15618	2.61524	5.82747	18.3834	7.87167	12.4406	2.06084	2.03802	4.92664	0.22667	0.09683	0.01262	0.30082	0.14764	0.35828	3.74668	2.07933	0.57905	0.85797	2.97337	0.1191	1.17636	0.21061	0.53511	2.02036
k__Bacteria|p__Firmicutes|c__Clostridia|o__Clostridiales|f__Eubacteriaceae|g__Eubacterium|s__Eubacterium_eligens	2.72857	3.50121	0.74615	1.6219	1.06522	0.79935	0	0	0.04403	0.87822	1.01528	2.27305	0	0	0	0.74759	2.35814	0.30986	0.73551	0	0.26561	4.59007	4.02435	1.78121	6.0795	2.22664	5.15428	7.03335	1.95802	0.70607	0.78708	1.01943	1.37054	0.16471	0	0	0.25912	0	0.17098	0	0	0	0.60384	2.5665	0.05267	0.40881	0.18081	0.29595	0
k__Bacteria|p__Firmicutes|c__Clostridia|o__Clostridiales|f__Eubacteriaceae|g__Eubacterium|s__Eubacterium_hallii	0.06051	0.08867	0.16244	0.03275	0.06638	0.13626	0.11642	0.21245	0	0.07151	0.03405	0.09245	0.00271	0	0.00094	0.12564	0.0592	0.0442	0.02283	0.00934	0.01649	0.00802	0.13287	0.00111	0.02605	0.00474	0.02398	0.09435	0.05306	0.11228	0.00226	0.00074	0.00875	0.0106	0.00301	0.00681	0.01063	0.09672	0.11148	0.00944	0.00339	0.016	0.00389	0.05938	0	0.02933	0.00143	0.00472	0.02217
k__Bacteria|p__Firmicutes|c__Clostridia|o__Clostridiales|f__Eubacteriaceae|g__Eubacterium|s__Eubacterium_ramulus	0.04585	0.07994	0	0.29575	0.22819	0.52732	0.79162	0	0.24562	0.00127	0.00242	0.00593	0.03779	0.01247	0.03759	0	0.00783	0.00374	0.45155	0.25696	0.0303	0.02732	0.00999	0.0104	0.01526	0.01149	0.23049	0.18985	0.05314	0.0358	0.13023	0.00953	0.07066	0.05136	0.09383	0.0058	0.01199	0.05092	0.01299	0.0361	0.00888	0.09359	0.03838	0.06548	0.0015	0.1059	0.02837	0.07983	0.38751
k__Bacteria|p__Firmicutes|c__Clostridia|o__Clostridiales|f__Eubacteriaceae|g__Eubacterium|s__Eubacterium_sp_CAG_180	0	0	0	0	0	0	1.42701	0	5.79475	0	0	0	0	0	0	0	0	0	0	0	0	3.13497	2.99074	0	0	0	0	9.59595	5.77264	10.368	1.11936	1.00832	3.1388	0	0	0	0	0	0	3.29152	1.99373	0	0	0	0	0	0	0	0
k__Bacteria|p__Firmicutes|c__Clostridia|o__Clostridiales|f__Eubacteriaceae|g__Eubacterium|s__Eubacterium_sp_CAG_251	0	0	0	0	0	0	0	0	0	0	0	0	0.18656	0	0.13405	0	0	0	0	0	0	0.92468	0.49819	0	0	0	0	0	0	0	0.01383	0	0	0	0	0	0	0	0	0	0	0	0	0	0	0	0	0.1497	0
k__Bacteria|p__Firmicutes|c__Clostridia|o__Clostridiales|f__Eubacteriaceae|g__Eubacterium|s__Eubacterium_sp_CAG_274	0	0	0	0.08072	0.16653	0.075	0	0	0	0	0	0	0.15211	0	0.05425	0	0	0	0.34798	0	0	0	0	0	0	0	0	0	0.02814	0.07476	0	0	0	0	0	0	0	0	0	0.11633	0	0.29599	0	0	0	0.46224	0	0	0.19402
k__Bacteria|p__Firmicutes|c__Clostridia|o__Clostridiales|f__Eubacteriaceae|g__Eubacterium|s__Eubacterium_sp_CAG_38	2.85278	9.96564	0	0	0.04073	0	0.22747	0	0.29459	2.95212	2.35489	2.02145	0.47642	0.57493	0.38821	0	0.38706	0.02792	0	0	0.81039	1.41193	0	0.0133	0.03537	0.36468	0.41405	1.44917	0	1.11228	0	0	0.26021	0	0	0	0.01908	0	0.05167	0.08281	0.02427	0.10429	0.20421	0	0.04655	0.17008	0	0	1.41666
k__Bacteria|p__Firmicutes|c__Clostridia|o__Clostridiales|f__Eubacteriaceae|g__Eubacterium|s__Eubacterium_sp_OM08_24	0	0	0	0	0	0	0	0	0	0	0	0	0	0	0	0	0	0	0	0	0	0	0	0	0	0	0	0	0	0	0	0	0	0	0	0	0	0	0	0.18702	0.04013	0	0	0	0	0	0	0.00492	0
k__Bacteria|p__Firmicutes|c__Clostridia|o__Clostridiales|f__Eubacteriaceae|g__Eubacterium|s__Eubacterium_ventriosum	0.01694	0.0181	0.15405	0.02085	0.01257	0	0	0	0	0.04941	0.28273	0.07752	0.26967	0.12227	0.22242	0.0634	0.06025	0.07849	0.02331	0	0	0.08585	0	0.03534	0	0.0077	0.00467	0.0207	0.00666	0.03139	0.00807	0	0.07769	0	0	0	0	0	0.01116	0.02346	0.00893	0.06917	0.00764	0.28201	0.01838	0	0	0	0
k__Bacteria|p__Firmicutes|c__Clostridia|o__Clostridiales|f__Hungateiclostridiaceae	0	0	0	0	0	0	0	0	0	0	0	0	0	0	0	0	0	0	0	0	0	0	0	0	0	0	0	0	0	0	0	0	0	0	0	0	0	0	0.00171	0	0	0	0	0	0	0	0	0	0
k__Bacteria|p__Firmicutes|c__Clostridia|o__Clostridiales|f__Hungateiclostridiaceae|g__Mageeibacillus	0	0	0	0	0	0	0	0	0	0	0	0	0	0	0	0	0	0	0	0	0	0	0	0	0	0	0	0	0	0	0	0	0	0	0	0	0	0	0.00171	0	0	0	0	0	0	0	0	0	0
k__Bacteria|p__Firmicutes|c__Clostridia|o__Clostridiales|f__Hungateiclostridiaceae|g__Mageeibacillus|s__Mageeibacillus_indolicus	0	0	0	0	0	0	0	0	0	0	0	0	0	0	0	0	0	0	0	0	0	0	0	0	0	0	0	0	0	0	0	0	0	0	0	0	0	0	0.00171	0	0	0	0	0	0	0	0	0	0
k__Bacteria|p__Firmicutes|c__Clostridia|o__Clostridiales|f__Lachnospiraceae	9.97338	20.9089	14.329	15.3308	20.2339	22.085	19.4723	2.397	28.2312	18.059	7.64302	8.52511	10.3097	7.06344	6.87352	5.66715	9.49902	10.839	28.6141	6.06999	30.7373	29.746	15.0682	7.75665	9.44237	6.4003	13.6879	26.9871	29.7447	7.1362	29.9394	4.52034	21.16	5.21018	7.80106	3.76175	2.01244	5.4043	3.26176	15.6029	11.4468	18.0437	16.3935	8.61665	2.56662	23.2442	2.64822	8.79866	16.1584
k__Bacteria|p__Firmicutes|c__Clostridia|o__Clostridiales|f__Lachnospiraceae|g__Anaerostipes	0.12817	0.03654	0.16917	1.24071	0.87727	0.91108	0.30631	0.59987	0.33024	0.50061	0.11347	0.37506	0.01007	0.02638	0.00933	0.05168	0.05891	0.11822	0.00284	0.0049	0.01033	0.22932	0	0.0326	0.13361	0.16705	0.34108	0.04799	0.01907	1.08337	0.02962	0.00698	0.02901	0.00753	0.02217	0.02617	0.07758	0.08676	0.20788	0.06973	0.07843	0.06207	0	0.23294	0	0.07046	0.06662	0.04968	0.60356
k__Bacteria|p__Firmicutes|c__Clostridia|o__Clostridiales|f__Lachnospiraceae|g__Anaerostipes|s__Anaerostipes_hadrus	0.12817	0.03654	0.16917	1.24071	0.87727	0.91108	0.30631	0.59987	0.33024	0.50061	0.11347	0.37506	0.01007	0.02638	0.00933	0.05168	0.05891	0.11822	0.00284	0.0049	0.01033	0.22932	0	0.0326	0.13361	0.16705	0.34108	0.04799	0.01907	1.08337	0.02962	0.00698	0.02901	0.00753	0.02217	0.02617	0.07758	0.08676	0.20788	0.06973	0.07843	0.06207	0	0.23294	0	0.07046	0.06662	0.04968	0.60356
k__Bacteria|p__Firmicutes|c__Clostridia|o__Clostridiales|f__Lachnospiraceae|g__Anaerotignum	0	0	0	0	0	0	0	0	0	0	0	0	0	0	0	0	0	0	0	0	0	0	0	0.06335	0	0	0	0	0	0	0	0	0	0.19044	0.4267	0.58161	0.00218	0	0.36114	0	0	0	0	0	0	0	0	0	0
k__Bacteria|p__Firmicutes|c__Clostridia|o__Clostridiales|f__Lachnospiraceae|g__Anaerotignum|s__Anaerotignum_lactatifermentans	0	0	0	0	0	0	0	0	0	0	0	0	0	0	0	0	0	0	0	0	0	0	0	0.06335	0	0	0	0	0	0	0	0	0	0.19044	0.4267	0.58161	0.00218	0	0.36114	0	0	0	0	0	0	0	0	0	0
k__Bacteria|p__Firmicutes|c__Clostridia|o__Clostridiales|f__Lachnospiraceae|g__Blautia	0.40882	0.12639	1.04214	0.21191	0.43134	0.70275	0.31813	0.11468	0.23548	0.54235	0.23789	0.43746	0.31815	2.90058	0.98437	0.15219	0.12513	0.0837	0.43033	0.59679	0.16531	0.51699	1.60288	0.3912	0.20489	0.22442	0.10856	0.41683	0.10469	0.09705	0.04139	0.05061	0.15681	0.08096	0.13595	0.21295	0.02762	0.2753	0.04032	0.32879	0.15154	0.15646	0.3583	0.17482	0.09191	0.23913	0.07088	0.33951	1.02395
k__Bacteria|p__Firmicutes|c__Clostridia|o__Clostridiales|f__Lachnospiraceae|g__Blautia|s__Blautia_coccoides	0	0	0	0	0	0	0	0	0	0	0	0	0	0	0	0	0	0	0	0	0	0	0	0	0	0	0	0	0	0	0	0	0	0	0	0	0	0	0	0	0	0	0	0	0	0	0	0	0
k__Bacteria|p__Firmicutes|c__Clostridia|o__Clostridiales|f__Lachnospiraceae|g__Blautia|s__Blautia_hansenii	0	0	0	0	0	0	0	0	0	0	0	0	0	0	0	0	0	0	0	0	0	0	0	0	0	0	0	0	0	0	0	0	0	0	0	0	0	0	0	0	0	0	0	0	0	0	0	0	0
k__Bacteria|p__Firmicutes|c__Clostridia|o__Clostridiales|f__Lachnospiraceae|g__Blautia|s__Blautia_hydrogenotrophica	0	0	0	0	0	0	0	0	0	0.00035	0	0	0	0.02711	0	0	0	0	0.00723	0.01457	0.02049	0.0022	0	0	0.00141	0.002	0.00168	0	0	0	0	0	0	0	0	0	0	0	0	0.06438	0.00952	0.00106	0	0	0	0	0.00219	0	0.01943
k__Bacteria|p__Firmicutes|c__Clostridia|o__Clostridiales|f__Lachnospiraceae|g__Blautia|s__Blautia_obeum	0.07383	0.03955	0.16655	0.09232	0.12311	0.14238	0.02987	0	0.06022	0.02594	0.02263	0	0.01491	0.03168	0.01571	0.06377	0.08314	0.06195	0.17418	0	0.06375	0.16632	0	0.03418	0.00971	0.08383	0.03144	0.19562	0.01864	0.02294	0.022	0.0016	0.06448	0.00923	0.01325	0.05844	0.00932	0	0.02344	0.05132	0.02638	0.03241	0.17803	0.1163	0.042	0.01292	0.01107	0.05669	0.59071
k__Bacteria|p__Firmicutes|c__Clostridia|o__Clostridiales|f__Lachnospiraceae|g__Blautia|s__Blautia_producta	0	0	0	0	0	0	0	0	0	0	0	0	0	0	0	0	0	0	0	0	0	0	0	0	0	0	0	0	0	0	0	0	0	0	0	0	0	0	0	0	0	0	0	0	0	0	0	0	0.01238
k__Bacteria|p__Firmicutes|c__Clostridia|o__Clostridiales|f__Lachnospiraceae|g__Blautia|s__Blautia_sp_CAG_257	0	0	0	0	0	0	0	0	0	0	0	0	0	2.29212	0	0	0	0	0	0.13827	0	0	0	0.01263	0	0	0	0	0	0	0	0	0	0	0.00266	0	0	0.00318	0	0	0	0	0	0.00062	0	0	0	0	0.01719
k__Bacteria|p__Firmicutes|c__Clostridia|o__Clostridiales|f__Lachnospiraceae|g__Blautia|s__Blautia_wexlerae	0.12346	0.03847	0.63652	0.07254	0.18606	0.26389	0.18025	0.09581	0.07937	0.08025	0.02357	0.34406	0.00369	0	0.00544	0.02066	0.00635	0.00571	0.13071	0.44396	0.07086	0.04383	1.60288	0	0.01805	0.03693	0.05404	0.08341	0.01011	0.03143	0.01454	0.04901	0.09233	0.00576	0.02095	0.0272	0.00292	0.07777	0.00914	0.04887	0.01652	0.02648	0.01502	0.02484	0.01462	0.16952	0.05763	0.02147	0.09547
k__Bacteria|p__Firmicutes|c__Clostridia|o__Clostridiales|f__Lachnospiraceae|g__Blautia|s__Ruminococcus_gnavus	0	0	0	0	0	0	0	0	0	0.26251	0.11826	0	0.1899	0.27872	0.74621	0.06776	0.03564	0.01605	0	0	0	0.01702	0	0.3444	0.17572	0.10165	0.00309	0	0	0	0	0	0	0.03773	0.09909	0.04849	0.0008	0.19435	0.00774	0	0	0	0	0	0	0.01275	0	0.26135	0.28877
k__Bacteria|p__Firmicutes|c__Clostridia|o__Clostridiales|f__Lachnospiraceae|g__Blautia|s__Ruminococcus_torques	0.21152	0.04837	0.23906	0.04705	0.12216	0.29648	0.10801	0.01887	0.09589	0.17331	0.07344	0.0934	0.10965	0.27096	0.21701	0	0	0	0.11821	0	0.01021	0.28762	0	0	0	0	0.01831	0.1378	0.07593	0.04268	0.00485	0	0	0.02824	0	0.07882	0.01458	0	0	0.16422	0.09912	0.09652	0.16525	0.03306	0.03529	0.04393	0	0	0
k__Bacteria|p__Firmicutes|c__Clostridia|o__Clostridiales|f__Lachnospiraceae|g__Coprococcus	0.86077	0.65299	0.41377	2.15638	1.95989	1.47533	1.63814	0.04865	12.2973	2.2611	2.6408	0.8151	0.56806	0.0899	0.18343	0.96331	3.57976	1.22076	0.56826	0.34567	9.91981	1.05932	2.87166	0.21542	2.30259	0.74275	0.48867	13.8959	11.0586	0.47515	15.8515	2.79306	4.14139	0.07638	0.10495	0.0977	0.44053	1.22753	0.16604	0.3058	0.22402	0.18035	0.55746	1.28892	0.15767	15.9875	0.38505	1.64012	0
k__Bacteria|p__Firmicutes|c__Clostridia|o__Clostridiales|f__Lachnospiraceae|g__Coprococcus|s__Coprococcus_catus	0.32101	0.33797	0.09164	0.23186	0.30611	0.34936	0.27627	0.02871	0.20606	0.09469	0.04304	0.05279	0.0195	0.00193	0.00236	0	0	0	0.04426	0.19236	0.02393	0.1614	0.17267	0.09007	0	0	0	0.19298	0.02426	0.16585	0.21752	0.14618	0.12683	0.01539	0.03668	0.0269	0.0254	0.36595	0.13121	0.05301	0.03398	0.05483	0.21566	0.31188	0.01639	0	0	0	0
k__Bacteria|p__Firmicutes|c__Clostridia|o__Clostridiales|f__Lachnospiraceae|g__Coprococcus|s__Coprococcus_comes	0.53976	0.31502	0.32213	1.92452	1.65378	1.12597	0.51994	0.01995	0.25831	2.16641	2.59776	0.76231	0.54856	0.08797	0.18108	0.15615	0.15427	0.0998	0.524	0.15331	0.44441	0.89792	2.69899	0.12535	0.01971	0.00321	0.04834	0.68246	0.28355	0.3093	0.10299	0	0	0.06099	0.06827	0.0708	0.41513	0.86157	0.03483	0.25279	0.19003	0.12552	0.3418	0.97703	0.14128	1.29131	0.38505	0.61115	0
k__Bacteria|p__Firmicutes|c__Clostridia|o__Clostridiales|f__Lachnospiraceae|g__Coprococcus|s__Coprococcus_eutactus	0	0	0	0	0	0	0.84193	0	11.8329	0	0	0	0	0	0	0.80716	3.42548	1.12096	0	0	9.45146	0	0	0	2.28288	0.73954	0.44033	13.0205	10.7508	0	15.531	2.64689	4.01456	0	0	0	0	0	0	0	0	0	0	0	0	14.6961	0	1.02897	0
k__Bacteria|p__Firmicutes|c__Clostridia|o__Clostridiales|f__Lachnospiraceae|g__Dorea	0.56572	0.42292	0.87533	1.14395	0.80117	0.44531	1.10212	0.11262	0.88911	0.56382	0.28397	0.13583	0.14287	0.23069	0.15375	0.04782	0.14472	0.06046	0.33331	0.05583	0.0728	0.48706	0	0.07865	0.02712	0.03576	0.09729	0.64423	0.20408	0.85532	0.33839	0.29584	0.45119	0	0	0.35314	0.026	0.053	0.07514	0.4754	0.19882	0.24011	0.24341	0.44749	0.03739	0.9592	0	0.04147	1.16027
k__Bacteria|p__Firmicutes|c__Clostridia|o__Clostridiales|f__Lachnospiraceae|g__Dorea|s__Dorea_formicigenerans	0.29723	0.28043	0.11161	0	0.00622	0.01996	0.09195	0	0.33775	0.18949	0.05099	0.03708	0.05207	0.00551	0.03596	0.00435	0.02747	0.01313	0.13674	0.03818	0.02876	0.04522	0	0.06184	0	0	0	0.28837	0.05063	0.24356	0.17052	0.23947	0.32684	0	0	0	0.01288	0.04994	0.07514	0.16485	0.06228	0.07703	0.03103	0.03228	0	0.00874	0	0.04147	0.09813
k__Bacteria|p__Firmicutes|c__Clostridia|o__Clostridiales|f__Lachnospiraceae|g__Dorea|s__Dorea_longicatena	0.26849	0.14249	0.76372	1.14395	0.79495	0.42535	1.01018	0.11262	0.55137	0.37433	0.23298	0.09875	0.0908	0.22518	0.11779	0.04346	0.11725	0.04733	0.19657	0	0.04403	0.44184	0	0	0.02712	0.03576	0.09729	0.35587	0.15345	0.61176	0.16788	0.05637	0.12435	0	0	0.35314	0.01312	0.00306	0	0.31055	0.13654	0.16309	0.21239	0.41521	0.03739	0.95046	0	0	1.06213
k__Bacteria|p__Firmicutes|c__Clostridia|o__Clostridiales|f__Lachnospiraceae|g__Dorea|s__Dorea_sp_CAG_317	0	0	0	0	0	0	0	0	0	0	0	0	0	0	0	0	0	0	0	0.01765	0	0	0	0.01681	0	0	0	0	0	0	0	0	0	0	0	0	0	0	0	0	0	0	0	0	0	0	0	0	0
k__Bacteria|p__Firmicutes|c__Clostridia|o__Clostridiales|f__Lachnospiraceae|g__Eisenbergiella	0.00036	0	0.02197	0	0	0	0	0.04765	0	0	0.03518	0.03448	0	0.98226	0	0.00426	0.00136	0.00037	0	0.0968	0.03684	0	0.11819	0.00243	0.0015	0.00457	0	0	0	0.00673	0.00253	0.0458	0.00508	0.00301	0.0541	0.0192	0.26479	1.10913	1.65533	0.0082	0.00312	0.00959	0	0	0	0.02959	0	0	0.04075
k__Bacteria|p__Firmicutes|c__Clostridia|o__Clostridiales|f__Lachnospiraceae|g__Eisenbergiella|s__Eisenbergiella_massiliensis	0	0	0.01893	0	0	0	0	0.0429	0	0	0.02977	0.02699	0	0.77222	0	0.00426	0.00136	0.00037	0	0.0968	0.03684	0	0	0	0.0015	0.00457	0	0	0	0	0	0	0	0.00301	0.0541	0.01661	0.00719	0.16015	0.14132	0	0	0	0	0	0	0	0	0	0.02707
k__Bacteria|p__Firmicutes|c__Clostridia|o__Clostridiales|f__Lachnospiraceae|g__Eisenbergiella|s__Eisenbergiella_tayi	0.00036	0	0.00304	0	0	0	0	0.00475	0	0	0.00541	0.0075	0	0.21004	0	0	0	0	0	0	0	0	0.11819	0.00243	0	0	0	0	0	0.00673	0.00253	0.0458	0.00508	0	0	0.00258	0.2576	0.94898	1.51401	0.0082	0.00312	0.00959	0	0	0	0.02959	0	0	0.01368
k__Bacteria|p__Firmicutes|c__Clostridia|o__Clostridiales|f__Lachnospiraceae|g__Fusicatenibacter	2.52663	3.05354	6.06689	6.29595	2.66804	3.30604	8.0909	0	3.50998	1.33875	0.66804	0.70426	0.57689	1.1015	0.44426	0.61369	0.45067	0.29052	0.3358	0.60758	0.35535	0.45437	0.29661	0.40138	0.19065	0.08016	0.33366	1.22573	0.56744	1.037	0.57473	0.01228	1.31226	0.23193	0.05055	0.69638	0.03858	0.14978	0.02494	6.64156	3.34866	5.35771	0.18842	1.70186	0.02809	0.45721	0.08279	1.44038	0.74777
k__Bacteria|p__Firmicutes|c__Clostridia|o__Clostridiales|f__Lachnospiraceae|g__Fusicatenibacter|s__Fusicatenibacter_saccharivorans	2.52663	3.05354	6.06689	6.29595	2.66804	3.30604	8.0909	0	3.50998	1.33875	0.66804	0.70426	0.57689	1.1015	0.44426	0.61369	0.45067	0.29052	0.3358	0.60758	0.35535	0.45437	0.29661	0.40138	0.19065	0.08016	0.33366	1.22573	0.56744	1.037	0.57473	0.01228	1.31226	0.23193	0.05055	0.69638	0.03858	0.14978	0.02494	6.64156	3.34866	5.35771	0.18842	1.70186	0.02809	0.45721	0.08279	1.44038	0.74777
k__Bacteria|p__Firmicutes|c__Clostridia|o__Clostridiales|f__Lachnospiraceae|g__Lachnoclostridium	0.01112	0.026	0.35685	0	0	0.01388	0.00501	0.21518	0.00823	0.02864	0.04096	0.02606	0.00972	0.87302	0.01964	0.00685	0.01061	0	0.03673	0.90288	0.04119	0.07189	1.40103	1.62113	0.04191	0.03524	0.03965	0	0.00508	0	0.00739	0.60107	0.02798	0.05838	0.18923	0.39818	0.07551	0.19259	0.27409	0.02317	0.02313	0.04046	0	0.00697	0	0.02513	0.32381	0.07414	0.8137
k__Bacteria|p__Firmicutes|c__Clostridia|o__Clostridiales|f__Lachnospiraceae|g__Lachnoclostridium|s__Clostridium_aldenense	0	0	0	0	0	0	0	0	0	0	0.00834	0	0	0	0	0	0	0	0	0	0	0	0	0	0	0	0	0	0	0	0	0.02319	0	0	0	0	0	0.021	0.00529	0	0	0	0	0	0	0	0	0	0.02648
k__Bacteria|p__Firmicutes|c__Clostridia|o__Clostridiales|f__Lachnospiraceae|g__Lachnoclostridium|s__Clostridium_asparagiforme	0	0	0	0	0	0	0	0	0	0	0	0	0	0.28302	0.00182	0	0	0	0.01223	0.32526	0.0158	0	0.03637	0.00122	0	0	0	0	0	0	0.00055	0.04998	0	0.02171	0.07193	0.08659	0	0	0	0	0	0	0	0	0	0.01123	0.05456	0.06491	0.26877
k__Bacteria|p__Firmicutes|c__Clostridia|o__Clostridiales|f__Lachnospiraceae|g__Lachnoclostridium|s__Clostridium_bolteae	0	0.00472	0	0	0	0	0	0.18596	0	0.00045	0.00827	0.00299	0	0.38826	0	0.00566	0.00598	0	0	0.47064	0.01139	0	0.04794	0	0.00893	0.00283	0	0	0.00508	0	0	0.40822	0.00075	0.01221	0.04398	0.10652	0	0	0.00126	0	0.00194	0.00262	0	0	0	0	0.16383	0	0.09144
k__Bacteria|p__Firmicutes|c__Clostridia|o__Clostridiales|f__Lachnospiraceae|g__Lachnoclostridium|s__Clostridium_citroniae	0.01029	0.02128	0.08145	0	0	0.00321	0	0	0.00077	0.02818	0.01399	0.00675	0.00972	0.16967	0.01782	0.00119	0.00464	0	0.02086	0.02952	0.014	0	0	0	0.02158	0.00471	0.02087	0	0	0	0	0	0	0.01382	0.03439	0.02221	0.01291	0.01024	0.00961	0.01075	0.01375	0.01142	0	0	0	0	0.03406	0	0.05539
k__Bacteria|p__Firmicutes|c__Clostridia|o__Clostridiales|f__Lachnospiraceae|g__Lachnoclostridium|s__Clostridium_clostridioforme	0	0	0.12898	0	0	0	0	0	0	0	0	0	0	0	0	0	0	0	0	0	0	0	0	0	0.00142	0	0	0	0	0	0	0	0	0.01028	0.01652	0.15938	0.01591	0.15424	0.0185	0	0	0	0	0	0	0	0	0	0.07057
k__Bacteria|p__Firmicutes|c__Clostridia|o__Clostridiales|f__Lachnospiraceae|g__Lachnoclostridium|s__Clostridium_lavalense	0.00083	0	0.13516	0	0	0	0.00501	0.02922	0.00746	0	0.01036	0.00633	0	0.00425	0	0	0	0	0	0.05644	0	0	0	0	0.00998	0.0277	0.01879	0	0	0	0.00472	0.06031	0.01683	0	0.00335	0.01076	0.01027	0.00711	0.00471	0	0	0	0	0.00361	0	0	0	0	0.00649
k__Bacteria|p__Firmicutes|c__Clostridia|o__Clostridiales|f__Lachnospiraceae|g__Lachnoclostridium|s__Clostridium_saccharolyticum	0	0	0	0	0	0.0053	0	0	0	0	0	0	0	0	0	0	0	0	0	0	0	0.05823	0.29568	0.0881	0	0	0	0	0	0	0	0	0	0	0	0	0.03642	0	0.00481	0.01242	0.00688	0.00028	0	0	0	0.00621	0.07137	0.00923	0.23722
k__Bacteria|p__Firmicutes|c__Clostridia|o__Clostridiales|f__Lachnospiraceae|g__Lachnoclostridium|s__Clostridium_symbiosum	0	0	0.01127	0	0	0	0	0	0	0	0	0.00999	0	0.02783	0	0	0	0	0	0	0	0	0	0	0	0	0	0	0	0	0	0	0	0.00036	0.01905	0.0127	0	0	0.2299	0	0.00056	0.02615	0	0	0	0	0	0	0.05734
k__Bacteria|p__Firmicutes|c__Clostridia|o__Clostridiales|f__Lachnospiraceae|g__Lachnoclostridium|s__Lachnoclostridium_sp_An131	0	0	0	0	0	0	0	0	0	0	0	0	0	0	0	0	0	0	0	0	0	0	0.08927	0	0	0	0	0	0	0	0	0.01131	0	0	0	0	0	0	0	0	0	0	0	0.00336	0	0.00769	0	0	0
k__Bacteria|p__Firmicutes|c__Clostridia|o__Clostridiales|f__Lachnospiraceae|g__Lachnoclostridium|s__Lachnoclostridium_sp_An138	0	0	0	0	0	0.00537	0	0	0	0	0	0	0	0	0	0	0	0	0.00364	0.02102	0	0.00664	0.00122	0.02266	0	0	0	0	0	0	0.00211	0.04674	0.0104	0	0	0	0	0	0	0	0	0	0	0	0	0	0	0	0
k__Bacteria|p__Firmicutes|c__Clostridia|o__Clostridiales|f__Lachnospiraceae|g__Lachnoclostridium|s__Lachnoclostridium_sp_An14	0	0	0	0	0	0	0	0	0	0	0	0	0	0	0	0	0	0	0	0	0	0.00703	0.93054	1.50915	0	0	0	0	0	0	0	0	0	0	0	0	0	0	0	0	0	0	0	0	0	0	0	0	0
k__Bacteria|p__Firmicutes|c__Clostridia|o__Clostridiales|f__Lachnospiraceae|g__Lachnoclostridium|s__Lachnoclostridium_sp_An196	0	0	0	0	0	0	0	0	0	0	0	0	0	0	0	0	0	0	0	0	0	0	0	0	0	0	0	0	0	0	0	0.00132	0	0	0	0	0	0	0	0	0	0	0	0	0	0	0	0	0
k__Bacteria|p__Firmicutes|c__Clostridia|o__Clostridiales|f__Lachnospiraceae|g__Lachnospira	0	0	0	0.44722	3.7064	2.01239	0	0	0	0.04482	0	0	5.27642	0	2.97675	1.29084	2.11111	4.83971	1.05615	0	0	0.77509	0	0	0.93883	0.27167	0	2.38567	5.11241	0	0.91821	0	0	2.32778	0	0	0.10804	0	0	1.52258	1.73793	4.90367	1.72441	0	0.2053	2.72192	0	0.38636	1.16787
k__Bacteria|p__Firmicutes|c__Clostridia|o__Clostridiales|f__Lachnospiraceae|g__Lachnospiraceae_unclassified	2.47237	0.67011	0	0.17569	0.10093	0.1279	0.75844	0	3.36956	1.47579	3.56588	0.48977	0.84083	0.27492	0.55764	0.02315	0.5348	0.10698	15.0323	1.98409	11.7267	7.04608	3.22022	2.16301	3.33268	0.74194	8.50176	0.49427	0.08253	1.03231	11.4997	0	14.1575	0.46899	2.18095	0	0.85758	2.07303	0.06671	3.3578	1.16777	0.69868	8.52427	4.2055	0.46738	0.14327	0.55949	0.35739	0.29823
k__Bacteria|p__Firmicutes|c__Clostridia|o__Clostridiales|f__Lachnospiraceae|g__Lachnospiraceae_unclassified|s__Eubacterium_rectale	2.47237	0.67011	0	0.17569	0.10093	0.1279	0.75844	0	3.36956	1.47579	3.56588	0.48977	0.84083	0.27492	0.55764	0.02315	0.5348	0.10698	15.0323	1.98409	11.7267	7.04608	3.22022	2.16301	3.33268	0.74194	8.50176	0.49427	0.08253	1.03231	11.4997	0	14.1575	0.46899	2.18095	0	0.85758	2.07303	0.06671	3.3578	1.16777	0.69868	8.52427	4.2055	0.46738	0.14327	0.55949	0.35739	0.29823
k__Bacteria|p__Firmicutes|c__Clostridia|o__Clostridiales|f__Lachnospiraceae|g__Lachnospira|s__Lachnospira_pectinoschiza	0	0	0	0.44722	3.7064	2.01239	0	0	0	0.04482	0	0	5.27642	0	2.97675	1.29084	2.11111	4.83971	1.05615	0	0	0.77509	0	0	0.93883	0.27167	0	2.38567	5.11241	0	0.91821	0	0	2.32778	0	0	0.10804	0	0	1.52258	1.73793	4.90367	1.72441	0	0.2053	2.72192	0	0.38636	1.16787
k__Bacteria|p__Firmicutes|c__Clostridia|o__Clostridiales|f__Lachnospiraceae|g__Marvinbryantia	0	0	0	0	0	0	0	0	0	0	0	0	0	0	0	0	0	0	0	0	0	0	0	0	0.00205	0	0	0	0	0	0	0	0	0	0	0	0	0	0	0	0	0	0	0	0	0	0	0	0
k__Bacteria|p__Firmicutes|c__Clostridia|o__Clostridiales|f__Lachnospiraceae|g__Marvinbryantia|s__Marvinbryantia_formatexigens	0	0	0	0	0	0	0	0	0	0	0	0	0	0	0	0	0	0	0	0	0	0	0	0	0.00205	0	0	0	0	0	0	0	0	0	0	0	0	0	0	0	0	0	0	0	0	0	0	0	0
k__Bacteria|p__Firmicutes|c__Clostridia|o__Clostridiales|f__Lachnospiraceae|g__Murimonas	0	0	0	0	0	0	0	0	0	0	0	0	0	0	0	0	0	0	0	0	0	0	0	0	0	0	0	0	0	0	0	0	0	0	0	0	0	0	0	0	0	0	0	0	0	0	0	0	0
k__Bacteria|p__Firmicutes|c__Clostridia|o__Clostridiales|f__Lachnospiraceae|g__Murimonas|s__Murimonas_intestini	0	0	0	0	0	0	0	0	0	0	0	0	0	0	0	0	0	0	0	0	0	0	0	0	0	0	0	0	0	0	0	0	0	0	0	0	0	0	0	0	0	0	0	0	0	0	0	0	0
k__Bacteria|p__Firmicutes|c__Clostridia|o__Clostridiales|f__Lachnospiraceae|g__Roseburia	2.99942	15.9205	5.38287	3.65902	9.68887	13.0904	7.25322	1.05149	7.59135	11.3031	0.05683	5.50709	2.56669	0.58308	1.54433	2.51336	2.48194	4.11824	10.8183	1.47544	8.40899	19.1059	5.41206	2.77754	2.26655	4.09674	3.77725	7.87646	12.5907	2.54927	0.67592	0.71469	0.87886	1.76478	4.63646	1.37642	0.09402	0.23718	0.37603	2.86986	4.51341	6.39458	4.79719	0.55815	1.57888	2.61083	1.15958	4.46962	10.2056
k__Bacteria|p__Firmicutes|c__Clostridia|o__Clostridiales|f__Lachnospiraceae|g__Roseburia|s__Roseburia_faecis	0	14.1432	4.67778	1.93151	7.46587	5.99183	2.42155	0	5.78831	5.61945	0	2.93849	0.75814	0	0.38615	1.40771	0.89797	1.46004	2.32611	0	5.63804	5.01258	4.90521	0.59521	0.01607	0.01037	0.06867	4.63935	5.6202	0.81187	0.2389	0	0	0	0	1.06871	0	0	0.32396	1.48723	2.54387	2.37399	2.42079	0	0.47511	1.9525	0	3.26859	5.23434
k__Bacteria|p__Firmicutes|c__Clostridia|o__Clostridiales|f__Lachnospiraceae|g__Roseburia|s__Roseburia_hominis	0.37727	0.37944	0.64871	1.42418	1.45318	2.03518	0.16317	0	1.12201	0.17168	0.00175	0.15333	0.04116	0.58308	0.0657	0.09158	0.06235	0.04465	0.11627	1.21586	0.27102	0.06916	0.15008	0.22388	1.24039	3.23924	0.11793	0.59539	1.37017	0.91834	0.10157	0.00682	0.07545	0.62829	1.74411	0.28705	0.07995	0.22074	0.04286	0.17044	0.23283	0.10643	1.35833	0.54081	0.76632	0.36864	0.01218	0.402	0.59631
k__Bacteria|p__Firmicutes|c__Clostridia|o__Clostridiales|f__Lachnospiraceae|g__Roseburia|s__Roseburia_intestinalis	1.84534	0.00843	0.03012	0	0	3.36033	3.43806	1.05149	0.02791	4.37695	0.02803	1.7208	0.12643	0	0.38208	0.54927	1.0764	0.29525	5.26131	0	1.17804	8.86216	0	0.23055	0.05451	0.39808	2.9944	1.94586	3.3462	0.14009	0.24754	0.70577	0.67297	0.44449	2.89235	0	0	0	0	0.48944	0.87853	2.07555	0	0.01734	0.264	0.17895	1.1474	0.67536	3.49277
k__Bacteria|p__Firmicutes|c__Clostridia|o__Clostridiales|f__Lachnospiraceae|g__Roseburia|s__Roseburia_inulinivorans	0.77682	1.38937	0.02626	0.30333	0.66163	1.68585	0.83541	0	0.52803	1.10294	0.02006	0.69433	1.64096	0	0.71041	0.46479	0.44523	2.31831	3.11461	0.25959	1.32188	4.92029	0.35678	1.7279	0.79265	0.25328	0.10458	0.3831	2.0236	0.61356	0.01737	0	0.11599	0.69201	0	0.02065	0.01407	0.01645	0.00921	0.6861	0.81831	1.83836	0.9554	0	0.07345	0.11075	0	0.12367	0.88213
k__Bacteria|p__Firmicutes|c__Clostridia|o__Clostridiales|f__Lachnospiraceae|g__Roseburia|s__Roseburia_sp_CAG_182	0	0	0	0	0.1082	0	0.22372	0	0.02558	0	0	0	0	0	0	0	0	0	0	0	0	0	0	0	0	0.15023	0.46676	0.24324	0.2199	0.02929	0.06193	0	0	0	0	0	0	0	0	0	0.03589	0.00025	0	0	0	0	0	0	0
k__Bacteria|p__Firmicutes|c__Clostridia|o__Clostridiales|f__Lachnospiraceae|g__Roseburia|s__Roseburia_sp_CAG_303	0	0	0	0	0	0	0	0	0	0	0	0	0	0	0	0	0	0	0	0	0	0.21444	0	0	0	0	0	0	0	0	0	0	0	0	0	0	0	0	0	0	0	0	0	0	0	0	0	0	0
k__Bacteria|p__Firmicutes|c__Clostridia|o__Clostridiales|f__Lachnospiraceae|g__Roseburia|s__Roseburia_sp_CAG_309	0	0	0	0	0	0.01661	0.17131	0	0.07719	0	0	0	0	0	0	0	0	0	0	0	0	0.02729	0	0	0.16292	0.04555	0.02492	0.00379	0	0.0258	0.00862	0.00149	0.01445	0	0	0	0	0	0	0.03666	0.00397	0	0.06268	0	0	0	0	0	0
k__Bacteria|p__Firmicutes|c__Clostridia|o__Clostridiales|f__Lachnospiraceae|g__Roseburia|s__Roseburia_sp_CAG_471	0	0	0	0	0	0.00058	0	0	0.02233	0.03207	0.00699	0.00014	0	0	0	0	0	0	0	0	0	0	0	0	0	0	0	0.06573	0.01065	0.01031	0	0.00062	0	0	0	0	0	0	0	0	0	0	0	0	0	0	0	0	0
k__Bacteria|p__Firmicutes|c__Clostridia|o__Clostridiales|f__Lachnospiraceae|g__Sellimonas	0	0	0	0	0	0	0	0.20686	0	0	0	0	0	0	0	0	0	0	0	0	0	0	0.14559	0.00447	0	0	0	0	0	0	0	0	0	0	0	0	0	0	0	0	0	0	0	0	0	0	0	0	0.09671
k__Bacteria|p__Firmicutes|c__Clostridia|o__Clostridiales|f__Lachnospiraceae|g__Sellimonas|s__Sellimonas_intestinalis	0	0	0	0	0	0	0	0.20686	0	0	0	0	0	0	0	0	0	0	0	0	0	0	0.14559	0.00447	0	0	0	0	0	0	0	0	0	0	0	0	0	0	0	0	0	0	0	0	0	0	0	0	0.09671
k__Bacteria|p__Firmicutes|c__Clostridia|o__Clostridiales|f__Lachnospiraceae|g__Tyzzerella	0	0	0	0	0	0	0	0	0	0	0	0	0	0.0011	0	0	0	0	0	0	0	0	0	0.00544	0	0	0	0	0	0	0	0	0	0	0	0	0	0	0.01413	0	0	0	0	0	0	0	0	0	0
k__Bacteria|p__Firmicutes|c__Clostridia|o__Clostridiales|f__Lachnospiraceae|g__Tyzzerella|s__Tyzzerella_nexilis	0	0	0	0	0	0	0	0	0	0	0	0	0	0.0011	0	0	0	0	0	0	0	0	0	0.00544	0	0	0	0	0	0	0	0	0	0	0	0	0	0	0.01413	0	0	0	0	0	0	0	0	0	0
k__Bacteria|p__Firmicutes|c__Clostridia|o__Clostridiales|f__Oscillospiraceae	0.00205	0.00165	0	2.81468	3.2127	1.31263	4.51325	0.16035	1.97329	0.01183	0	0.12046	0	0	0.00135	0.64337	0.57446	0.3859	1.03012	0.0825	0.84096	1.19539	0	0	0.31985	0.53509	0.50847	1.9287	4.82247	4.23822	0.65771	0.65434	0.40761	1.35538	0.84402	1.67932	0.03612	0.06362	0.4192	1.33907	3.75465	0.85091	0.29194	0.03553	0.03828	1.09942	0.18546	3.80321	0
k__Bacteria|p__Firmicutes|c__Clostridia|o__Clostridiales|f__Oscillospiraceae|g__Oscillibacter	0.00205	0.00165	0	2.81468	3.2127	1.31263	4.51325	0.16035	1.97329	0.01183	0	0.12046	0	0	0.00135	0.64337	0.57446	0.3859	1.03012	0.0825	0.84096	1.19539	0	0	0.31985	0.53509	0.50847	1.9287	4.82247	4.23822	0.65771	0.65434	0.40761	1.35538	0.84402	1.67932	0.03612	0.06362	0.4192	1.33907	3.75465	0.85091	0.29194	0.03553	0.03828	1.09942	0.18546	3.80321	0
k__Bacteria|p__Firmicutes|c__Clostridia|o__Clostridiales|f__Oscillospiraceae|g__Oscillibacter|s__Oscillibacter_sp_57_20	0.00135	0.00165	0	2.39187	2.76308	0.97236	3.30102	0.15613	1.5036	0	0	0	0	0	0	0.36593	0.43634	0.2951	0.84	0	0.53301	0.12616	0	0	0.31985	0.53509	0.50847	1.23011	3.9516	1.60475	0.47187	0.64797	0.31545	0.21652	0.01953	0.58543	0.03612	0.06362	0.4192	1.12367	3.56427	0.64577	0.29194	0.03553	0.03828	0.97795	0.10376	1.86922	0
k__Bacteria|p__Firmicutes|c__Clostridia|o__Clostridiales|f__Oscillospiraceae|g__Oscillibacter|s__Oscillibacter_sp_CAG_241	0	0	0	0.4228	0.44962	0.33716	1.20772	0	0.46969	0.01183	0	0.12046	0	0	0.00135	0.27744	0.1335	0.0908	0.19013	0.0825	0.30796	1.06923	0	0	0	0	0	0.69859	0.87086	2.63347	0.18584	0.00637	0.09216	1.13886	0.82449	1.09389	0	0	0	0.2154	0.19038	0.20514	0	0	0	0.12147	0.0817	1.93399	0
k__Bacteria|p__Firmicutes|c__Clostridia|o__Clostridiales|f__Oscillospiraceae|g__Oscillibacter|s__Oscillibacter_sp_PC13	0.0007	0	0	0	0	0.00311	0.00451	0.00422	0	0	0	0	0	0	0	0	0.00463	0	0	0	0	0	0	0	0	0	0	0	0	0	0	0	0	0	0	0	0	0	0	0	0	0	0	0	0	0	0	0	0
k__Bacteria|p__Firmicutes|c__Clostridia|o__Clostridiales|f__Peptostreptococcaceae	0	0	0	0	0.00299	0	0.02828	0.00842	0	0	0.00885	0	0	0	0	0	0	0	0	0	0	0.04031	0.0284	0	0.0021	0	0	0.00808	0	0	0	0	0	0	0	0	0.00415	0.00931	0	0	0	0	0.15545	0	0.02967	0	0	0	0
k__Bacteria|p__Firmicutes|c__Clostridia|o__Clostridiales|f__Peptostreptococcaceae|g__Intestinibacter	0	0	0	0	0.00299	0	0.02828	0.00842	0	0	0.00885	0	0	0	0	0	0	0	0	0	0	0.04031	0.02356	0	0.0021	0	0	0.00808	0	0	0	0	0	0	0	0	0.00415	0.00931	0	0	0	0	0.15545	0	0.02967	0	0	0	0
k__Bacteria|p__Firmicutes|c__Clostridia|o__Clostridiales|f__Peptostreptococcaceae|g__Intestinibacter|s__Intestinibacter_bartlettii	0	0	0	0	0.00299	0	0.02828	0.00842	0	0	0.00885	0	0	0	0	0	0	0	0	0	0	0.04031	0.02356	0	0.0021	0	0	0.00808	0	0	0	0	0	0	0	0	0.00415	0.00931	0	0	0	0	0.15545	0	0.02967	0	0	0	0
k__Bacteria|p__Firmicutes|c__Clostridia|o__Clostridiales|f__Peptostreptococcaceae|g__Romboutsia	0	0	0	0	0	0	0	0	0	0	0	0	0	0	0	0	0	0	0	0	0	0	0.00484	0	0	0	0	0	0	0	0	0	0	0	0	0	0	0	0	0	0	0	0	0	0	0	0	0	0
k__Bacteria|p__Firmicutes|c__Clostridia|o__Clostridiales|f__Peptostreptococcaceae|g__Romboutsia|s__Romboutsia_ilealis	0	0	0	0	0	0	0	0	0	0	0	0	0	0	0	0	0	0	0	0	0	0	0.00484	0	0	0	0	0	0	0	0	0	0	0	0	0	0	0	0	0	0	0	0	0	0	0	0	0	0
k__Bacteria|p__Firmicutes|c__Clostridia|o__Clostridiales|f__Ruminococcaceae	16.3483	14.4272	13.2791	10.91	16.2949	13.0719	18.1037	10.4802	14.2431	6.8489	10.0425	4.92226	5.68817	4.15979	5.22837	7.3547	7.44066	5.83212	7.68251	5.3437	5.93339	17.6996	15.7997	9.80984	12.3557	3.93495	10.3701	14.4732	7.79044	10.6787	4.33986	11.5693	13.0772	2.77324	4.08336	6.86374	3.5747	10.1261	8.23199	11.4507	3.87361	6.03712	6.38012	16.5263	2.05865	13.1458	7.00323	8.68138	5.92678
k__Bacteria|p__Firmicutes|c__Clostridia|o__Clostridiales|f__Ruminococcaceae|g__Agathobaculum	0.27233	0.15398	0.98629	0.26074	0.26654	0.66393	1.53133	0.77989	1.25696	0.48979	0.28292	0.08004	0.27811	0.04774	0.33807	0.11708	0.25064	0.04633	0.4956	0.24789	0.26452	0.32337	0.12644	0.13627	0.3764	0.13627	0.69161	0.33459	0.15413	0.3641	0.14036	0.03219	0.53847	0.08565	0.5203	0.2859	0.1355	0.1642	0.04386	0.15362	0.05105	0.14044	0.391	0.04837	0.05406	0.13565	0.72046	0.28194	0.44291
k__Bacteria|p__Firmicutes|c__Clostridia|o__Clostridiales|f__Ruminococcaceae|g__Agathobaculum|s__Agathobaculum_butyriciproducens	0.27233	0.15398	0.98629	0.26074	0.26654	0.66393	1.53133	0.77989	1.25696	0.48979	0.28292	0.08004	0.27811	0.04774	0.33807	0.11708	0.25064	0.04633	0.4956	0.24789	0.26452	0.32337	0.12644	0.13627	0.3764	0.13627	0.69161	0.33459	0.15413	0.3641	0.14036	0.03219	0.53847	0.08565	0.5203	0.2859	0.1355	0.1642	0.04386	0.15362	0.05105	0.14044	0.391	0.04837	0.05406	0.13565	0.72046	0.28194	0.44291
k__Bacteria|p__Firmicutes|c__Clostridia|o__Clostridiales|f__Ruminococcaceae|g__Anaeromassilibacillus	0	0	0.11645	0.16852	0.13274	0.04575	0	0	0	0.00695	0.0896	0.00369	0.00186	0	0.00107	0	0	0	0.00437	0.01916	0.01683	0.27316	0.21319	0.27972	0	0	0	0.0363	0.00771	0.01936	0	0	0	0.02107	0	0.01085	0.16376	0.01824	0.0503	0	0	0	0.00673	0.00886	0.01746	0.38909	0.03485	0.01389	0.05582
k__Bacteria|p__Firmicutes|c__Clostridia|o__Clostridiales|f__Ruminococcaceae|g__Anaeromassilibacillus|s__Anaeromassilibacillus_sp_An172	0	0	0	0	0	0	0	0	0	0	0	0	0	0	0	0	0	0	0	0	0	0	0	0.19242	0	0	0	0	0	0	0	0	0	0	0	0	0	0	0	0	0	0	0	0	0	0	0	0	0
k__Bacteria|p__Firmicutes|c__Clostridia|o__Clostridiales|f__Ruminococcaceae|g__Anaeromassilibacillus|s__Anaeromassilibacillus_sp_An250	0	0	0.11645	0.16852	0.13274	0.04575	0	0	0	0.00695	0.0896	0.00369	0.00186	0	0.00107	0	0	0	0.00437	0.01916	0.01683	0.27316	0.21319	0.08729	0	0	0	0.0363	0.00771	0.01936	0	0	0	0.02107	0	0.01085	0.16376	0.01824	0.0503	0	0	0	0.00673	0.00886	0.01746	0.38909	0.03485	0.01389	0.05582
k__Bacteria|p__Firmicutes|c__Clostridia|o__Clostridiales|f__Ruminococcaceae|g__Anaerotruncus	0	0	0.00509	0	0	0	0	0	0	0.00261	0.00406	0	0	0.01296	0	0.00085	0.00018	0	0.01597	0.06939	0.13317	0	0.01152	0	3.6697	0	0	0	0	0	0.00452	0.006	0.01703	0	0.00142	0.02012	0.25222	0.52186	0.41416	0.03022	0.03206	0.03584	0	0.00766	0	0.00441	0.00545	0	0.03315
k__Bacteria|p__Firmicutes|c__Clostridia|o__Clostridiales|f__Ruminococcaceae|g__Anaerotruncus|s__Anaerotruncus_colihominis	0	0	0.00509	0	0	0	0	0	0	0.00261	0.00406	0	0	0.01296	0	0.00085	0.00018	0	0.01597	0.06939	0.00922	0	0.01152	0	0.00192	0	0	0	0	0	0.00452	0.006	0.01703	0	0.00142	0.02012	0.11059	0.16074	0.21958	0.03022	0.03206	0.03584	0	0.00766	0	0.00441	0.00545	0	0.03315
k__Bacteria|p__Firmicutes|c__Clostridia|o__Clostridiales|f__Ruminococcaceae|g__Anaerotruncus|s__Anaerotruncus_sp_CAG_528	0	0	0	0	0	0	0	0	0	0	0	0	0	0	0	0	0	0	0	0	0.12395	0	0	0	3.66778	0	0	0	0	0	0	0	0	0	0	0	0.14163	0.36113	0.19458	0	0	0	0	0	0	0	0	0	0
k__Bacteria|p__Firmicutes|c__Clostridia|o__Clostridiales|f__Ruminococcaceae|g__Faecalibacterium	12.2393	12.0198	7.89681	5.88882	6.5747	7.8909	11.1062	7.43103	11.598	4.40665	6.88583	3.33431	2.2974	0.87511	3.29929	2.84621	3.11996	3.39502	2.98219	4.19544	4.07712	8.19343	11.5814	3.49267	0.65871	0.18846	2.39078	8.29869	6.48614	5.71114	2.95797	5.61235	6.92093	2.1731	3.05403	1.55264	1.07422	1.94688	5.60475	2.71461	1.43639	3.6591	2.45989	9.59066	0.92728	4.42484	4.23206	2.4599	2.75991
k__Bacteria|p__Firmicutes|c__Clostridia|o__Clostridiales|f__Ruminococcaceae|g__Faecalibacterium|s__Faecalibacterium_prausnitzii	12.2393	12.0198	7.89681	5.88882	6.5747	7.8909	11.1062	7.43103	11.598	4.40665	6.88583	3.33431	2.2974	0.87511	3.29929	2.84621	3.11996	3.39502	2.98219	4.19544	4.07712	8.19343	11.5814	3.49267	0.65871	0.18846	2.39078	8.29869	6.48614	5.71114	2.95797	5.61235	6.92093	2.1731	3.05403	1.55264	1.07422	1.94688	5.60475	2.71461	1.43639	3.6591	2.45989	9.59066	0.92728	4.42484	4.23206	2.4599	2.75991
k__Bacteria|p__Firmicutes|c__Clostridia|o__Clostridiales|f__Ruminococcaceae|g__Flavonifractor	0.05503	0.1085	2.77659	0.01573	0.02115	0.0913	0	0.25956	0	0.57207	0.32533	0.64854	0.09301	0.90173	0.48468	0.2252	0.18572	0.23315	0.21015	0.41675	0.10958	0.14338	0.043	0.12771	0.30507	0.28623	0.22659	0.01114	0.02261	0.06405	0.00123	0.09667	0.21386	0.04171	0.02371	0.05685	0.29011	2.05954	0.35183	0.20983	0.11216	0.1483	0.10088	0.20786	0.06552	0.15272	1.89074	0.34223	0.61139
k__Bacteria|p__Firmicutes|c__Clostridia|o__Clostridiales|f__Ruminococcaceae|g__Flavonifractor|s__Flavonifractor_plautii	0.05503	0.1085	2.77659	0	0.01257	0.08013	0	0.25956	0	0.57207	0.32533	0.64854	0.09301	0.90173	0.48468	0.2252	0.18572	0.23315	0.21015	0.41675	0.10958	0.12697	0.00937	0.10714	0.29579	0.28623	0.22608	0.01114	0.02261	0.06405	0.00123	0.09667	0.21386	0.04171	0.02371	0.05685	0.29011	2.05954	0.35183	0.20983	0.11216	0.1483	0.10088	0.20786	0.06552	0.14344	1.89074	0.34223	0.61139
k__Bacteria|p__Firmicutes|c__Clostridia|o__Clostridiales|f__Ruminococcaceae|g__Flavonifractor|s__Flavonifractor_sp_An10	0	0	0	0	0	0	0	0	0	0	0	0	0	0	0	0	0	0	0	0	0	0.0164	0.03363	0.02057	0	0	0	0	0	0	0	0	0	0	0	0	0	0	0	0	0	0	0	0	0	0.00928	0	0	0
k__Bacteria|p__Firmicutes|c__Clostridia|o__Clostridiales|f__Ruminococcaceae|g__Flavonifractor|s__Flavonifractor_sp_An100	0	0	0	0.01573	0.00858	0.01117	0	0	0	0	0	0	0	0	0	0	0	0	0	0	0	0	0	0	0.00928	0	0.00051	0	0	0	0	0	0	0	0	0	0	0	0	0	0	0	0	0	0	0	0	0	0
k__Bacteria|p__Firmicutes|c__Clostridia|o__Clostridiales|f__Ruminococcaceae|g__Gemmiger	0.54202	0.42839	0.91959	0.09092	0.07065	0.19155	0.32666	0.14309	0.74822	0.45514	0.43786	0.45756	2.29717	0.02309	0.89205	0	0	0	0.23882	0.00787	0.28754	0.69314	0.20528	0.0707	0.11136	0.08151	0.17264	0.60975	0.38813	0.53522	0.36733	0.21744	0.57977	0.23445	0.22227	0.2371	0.06887	0.49466	0.01221	0.18599	0.13919	0.07244	0.26553	0.37253	0.14691	0.46328	0.04368	0.39836	0
k__Bacteria|p__Firmicutes|c__Clostridia|o__Clostridiales|f__Ruminococcaceae|g__Gemmiger|s__Gemmiger_formicilis	0.54202	0.42839	0.91959	0.09092	0.07065	0.19155	0.32666	0.14309	0.74822	0.45514	0.43786	0.45756	2.29717	0.02309	0.89205	0	0	0	0.23882	0.00787	0.28754	0.69314	0.20528	0.0707	0.11136	0.08151	0.17264	0.60975	0.38813	0.53522	0.36733	0.21744	0.57977	0.23445	0.22227	0.2371	0.06887	0.49466	0.01221	0.18599	0.13919	0.07244	0.26553	0.37253	0.14691	0.46328	0.04368	0.39836	0
k__Bacteria|p__Firmicutes|c__Clostridia|o__Clostridiales|f__Ruminococcaceae|g__Harryflintia	0	0	0.00127	0	0	0.00384	0.00358	0.02573	0	0	0	0	0	0	0	0.00324	0	0	0	0.03243	0	0	0.00408	0.00152	0	0	0	0	0	0	0	0.00607	0	0	0	0.00925	0	0	0	0.00962	0.01671	0	0.0046	0.01583	0	0.00982	0	0	0
k__Bacteria|p__Firmicutes|c__Clostridia|o__Clostridiales|f__Ruminococcaceae|g__Harryflintia|s__Harryflintia_acetispora	0	0	0.00127	0	0	0.00384	0.00358	0.02573	0	0	0	0	0	0	0	0.00324	0	0	0	0.03243	0	0	0.00408	0.00152	0	0	0	0	0	0	0	0.00607	0	0	0	0.00925	0	0	0	0.00962	0.01671	0	0.0046	0.01583	0	0.00982	0	0	0
k__Bacteria|p__Firmicutes|c__Clostridia|o__Clostridiales|f__Ruminococcaceae|g__Pseudoflavonifractor	0	0	0	0	0	0	0	0	0	0.02659	0.12466	0.00581	0	0	0.001	0.06243	0.02762	0.00686	0	0	0.0126	0.00135	0.10335	0.045	0.00233	0	0	0	0	0	0	0	0	0	0	0	0	0	0	0.00472	0.00355	0.00422	0.00674	0.02045	0	0	0	0	0
k__Bacteria|p__Firmicutes|c__Clostridia|o__Clostridiales|f__Ruminococcaceae|g__Pseudoflavonifractor|s__Pseudoflavonifractor_capillosus	0	0	0	0	0	0	0	0	0	0	0	0	0	0	0	0.00356	0	0.00457	0	0	0	0	0	0	0	0	0	0	0	0	0	0	0	0	0	0	0	0	0	0.00472	0.00355	0.00422	0	0	0	0	0	0	0
k__Bacteria|p__Firmicutes|c__Clostridia|o__Clostridiales|f__Ruminococcaceae|g__Pseudoflavonifractor|s__Pseudoflavonifractor_sp_An184	0	0	0	0	0	0	0	0	0	0.02659	0.12466	0.00581	0	0	0.001	0.05887	0.02762	0.0023	0	0	0.0126	0.00135	0.10335	0.045	0.00233	0	0	0	0	0	0	0	0	0	0	0	0	0	0	0	0	0	0.00674	0.02045	0	0	0	0	0
k__Bacteria|p__Firmicutes|c__Clostridia|o__Clostridiales|f__Ruminococcaceae|g__Ruminococcaceae_unclassified	0.92016	0.00665	0.26514	0.06508	0.21574	0.02986	1.65314	0.00272	0.10793	0.06016	0.16316	0.07594	0.07321	0.05809	0.0136	0.07062	0	0.0225	0.21991	0.136	0.0125	0.26368	0.82289	0.14881	0.01697	0.01004	0.00784	0.08677	0.00057	0.02841	0.2766	3.848	2.30271	0.13286	0.1127	2.33542	0.59606	1.51336	0.26895	6.79925	0.81637	0.85764	0.23688	3.5106	0.09977	1.67608	0.01647	2.21127	0.14395
k__Bacteria|p__Firmicutes|c__Clostridia|o__Clostridiales|f__Ruminococcaceae|g__Ruminococcaceae_unclassified|s__Clostridium_leptum	0.90329	0.00665	0.03598	0.04221	0.01567	0	0.02779	0	0.02256	0.02711	0.11085	0.00097	0.07321	0.05809	0.0136	0.07062	0	0.0225	0.21991	0.136	0.0125	0.01773	0.00955	0.02477	0.01697	0.01004	0.00784	0.07788	0.00057	0.02617	0.07363	0.02088	0.09977	0.00506	0.0001	0.00574	0.13495	0.4042	0.00781	0.02598	0.42317	0.58849	0.0075	0.01234	0	0.01107	0	0	0
k__Bacteria|p__Firmicutes|c__Clostridia|o__Clostridiales|f__Ruminococcaceae|g__Ruminococcaceae_unclassified|s__Clostridium_methylpentosum	0	0	0	0	0	0	0.00371	0.00272	0.01481	0	0	0	0	0	0	0	0	0	0	0	0	0	0	0	0	0	0	0	0	0	0	0	0	0	0	0	0	0	0	0	0	0	0	0	0	0	0	0	0
k__Bacteria|p__Firmicutes|c__Clostridia|o__Clostridiales|f__Ruminococcaceae|g__Ruminococcaceae_unclassified|s__Eubacterium_siraeum	0.01686	0	0.22915	0.02288	0.20007	0.02817	1.60669	0	0.06468	0.03305	0.05231	0.07326	0	0	0	0	0	0	0	0	0	0.24594	0.81335	0.12321	0	0	0	0.00889	0	0.00224	0.20061	3.826	2.14862	0.1278	0.1121	2.3295	0.4188	0.9616	0.11375	6.77328	0.3932	0.26915	0.22667	3.48336	0.09977	1.665	0.01647	2.21127	0
k__Bacteria|p__Firmicutes|c__Clostridia|o__Clostridiales|f__Ruminococcaceae|g__Ruminococcaceae_unclassified|s__Ruminococcaceae_bacterium_D16	0	0	0	0	0	0.00168	0	0	0	0	0	0	0	0	0	0	0	0	0	0	0	0	0	0.00082	0	0	0	0	0	0	0	0	0	0	0	0	0.04231	0.14756	0.14739	0	0	0	0	0	0	0	0	0	0.14395
k__Bacteria|p__Firmicutes|c__Clostridia|o__Clostridiales|f__Ruminococcaceae|g__Ruminococcaceae_unclassified|s__Ruminococcaceae_bacterium_D5	0	0	0	0	0	0	0.01495	0	0.00588	0	0	0.00171	0	0	0	0	0	0	0	0	0	0	0	0	0	0	0	0	0	0	0.00237	0.00112	0.05431	0	0.0005	0.00018	0	0	0	0	0	0	0.00271	0.01489	0	0	0	0	0
k__Bacteria|p__Firmicutes|c__Clostridia|o__Clostridiales|f__Ruminococcaceae|g__Ruminococcus	2.15017	1.63249	0	4.3524	8.96261	4.11058	3.22423	1.67205	0.52147	0.69168	1.66221	0.24184	0.61913	0.58509	0	3.87602	3.78722	2.02607	3.35235	0	0.90139	7.78605	2.65998	5.46566	7.21512	3.23245	6.88067	5.05113	0.69641	2.57765	0.5723	1.66919	2.34795	0	0	2.04988	0.00308	0	0	1.2146	1.06752	1.02812	2.82707	2.62641	0.71845	5.79868	0	2.82981	1.68656
k__Bacteria|p__Firmicutes|c__Clostridia|o__Clostridiales|f__Ruminococcaceae|g__Ruminococcus|s__Ruminococcus_bicirculans	2.10124	1.63249	0	2.95725	3.76785	2.35232	3.02862	1.54318	0.10922	0.6853	1.66221	0.18555	0	0	0	1.64799	2.22198	0.45067	2.06824	0	0	0.18249	0.26036	0.73222	6.34299	1.27481	2.61698	1.91818	0.04798	1.05201	0.00438	1.64645	1.87635	0	0	1.68234	0	0	0	0.02708	0.12171	0	1.30821	0	0.05754	2.69676	0	2.77332	0
k__Bacteria|p__Firmicutes|c__Clostridia|o__Clostridiales|f__Ruminococcaceae|g__Ruminococcus|s__Ruminococcus_bromii	0	0	0	1.39515	5.07958	1.72206	0.11358	0	0.2859	0	0	0	0.48313	0.58509	0	2.20405	0.48311	0.98422	0	0	0	5.27693	2.39962	4.11973	0.81707	1.69909	4.01177	3.07927	0.48417	0.9961	0.2507	0.02274	0.06027	0	0	0.36753	0	0	0	0	0	0	1.0374	2.55672	0.52843	2.16552	0	0	0
k__Bacteria|p__Firmicutes|c__Clostridia|o__Clostridiales|f__Ruminococcaceae|g__Ruminococcus|s__Ruminococcus_callidus	0	0	0	0	0.00887	0.00455	0	0	0	0	0	0.05629	0	0	0	0.00669	0.00858	0.00754	0	0	0.01463	0	0	0	0	0	0	0	0	0	0	0	0	0	0	0	0.00308	0	0	0	0	0	0.02216	0.06969	0	0	0	0	0
k__Bacteria|p__Firmicutes|c__Clostridia|o__Clostridiales|f__Ruminococcaceae|g__Ruminococcus|s__Ruminococcus_lactaris	0.04893	0	0	0	0.1063	0.03166	0.08203	0.12887	0.12635	0.00638	0	0	0.13599	0	0	0.01728	1.07355	0.18085	1.28411	0	0.88676	2.31774	0	0.61371	0.05506	0.25855	0.25192	0.05369	0.16427	0.52954	0.31722	0	0.41134	0	0	0	0	0	0	1.18752	0.94582	1.02812	0.4593	0	0.13248	0.9364	0	0	1.68656
k__Bacteria|p__Firmicutes|c__Clostridia|o__Clostridiales|f__Ruminococcaceae|g__Ruminococcus|s__Ruminococcus_obeum_CAG_39	0	0	0	0	0	0	0	0	0	0	0	0	0	0	0	0	0	0	0	0	0	0	0	0	0	0	0	0	0	0	0	0	0	0	0	0	0	0	0	0	0	0	0	0	0	0	0	0.05649	0
k__Bacteria|p__Firmicutes|c__Clostridia|o__Clostridiales|f__Ruminococcaceae|g__Ruminococcus|s__Ruminococcus_sp_CAG_330	0	0	0	0	0	0	0	0	0	0	0	0	0	0	0	0	0	0	0	0	0	0.00888	0	0	0	0	0	0	0	0	0	0	0	0	0	0	0	0	0	0	0	0	0	0	0	0	0	0	0
k__Bacteria|p__Firmicutes|c__Clostridia|o__Clostridiales|f__Ruminococcaceae|g__Ruminococcus|s__Ruminococcus_sp_CAG_403	0	0	0	0	0	0	0	0	0	0	0	0	0	0	0	0	0	0.40278	0	0	0	0	0	0	0	0	0	0	0	0	0	0	0	0	0	0	0	0	0	0	0	0	0	0	0	0	0	0	0
k__Bacteria|p__Firmicutes|c__Clostridia|o__Clostridiales|f__Ruminococcaceae|g__Ruthenibacterium	0.16925	0.07735	0.31191	0.06783	0.05076	0.04417	0.25862	0.16618	0.01047	0.13725	0.06687	0.07454	0.02828	1.65597	0.19861	0.15305	0.06932	0.10218	0.16313	0.21877	0.11816	0.02209	0.02862	0.04179	0	0	0	0.0448	0.03474	1.3788	0.01956	0.08142	0.15653	0.08441	0.14893	0.30573	0.99088	3.40736	1.48593	0.12819	0.19861	0.09103	0.08079	0.1171	0.02921	0.09128	0.05953	0.14397	0.19308
k__Bacteria|p__Firmicutes|c__Clostridia|o__Clostridiales|f__Ruminococcaceae|g__Ruthenibacterium|s__Ruthenibacterium_lactatiformans	0.16925	0.07735	0.31191	0.06783	0.05076	0.04417	0.25862	0.16618	0.01047	0.13725	0.06687	0.07454	0.02828	1.65597	0.19861	0.15305	0.06932	0.10218	0.16313	0.21877	0.11816	0.02209	0.02862	0.04179	0	0	0	0.0448	0.03474	1.3788	0.01956	0.08142	0.15653	0.08441	0.14893	0.30573	0.99088	3.40736	1.48593	0.12819	0.19861	0.09103	0.08079	0.1171	0.02921	0.09128	0.05953	0.14397	0.19308
k__Bacteria|p__Firmicutes|c__Erysipelotrichia	0.03708	0.03841	0	0	0	0.02223	0	0	0	0.02758	0.01652	0.01714	0.65903	0.32725	0.75977	0.02824	0.02727	0.0205	0.02376	0.01789	0.02769	0.21214	0.15098	0.01595	0.02985	0.01737	0.0254	0.1281	0.0458	0.06184	0.08559	0.07983	0.12953	0.01343	0.04011	0.01979	0.17921	0.68172	0.21058	0.03291	0.04442	0.02942	0.01877	0.03598	0.02695	0.01687	0.01035	0.02251	0.08382
k__Bacteria|p__Firmicutes|c__Erysipelotrichia|o__Erysipelotrichales	0.03708	0.03841	0	0	0	0.02223	0	0	0	0.02758	0.01652	0.01714	0.65903	0.32725	0.75977	0.02824	0.02727	0.0205	0.02376	0.01789	0.02769	0.21214	0.15098	0.01595	0.02985	0.01737	0.0254	0.1281	0.0458	0.06184	0.08559	0.07983	0.12953	0.01343	0.04011	0.01979	0.17921	0.68172	0.21058	0.03291	0.04442	0.02942	0.01877	0.03598	0.02695	0.01687	0.01035	0.02251	0.08382
k__Bacteria|p__Firmicutes|c__Erysipelotrichia|o__Erysipelotrichales|f__Erysipelotrichaceae	0.03708	0.03841	0	0	0	0.02223	0	0	0	0.02758	0.01652	0.01714	0.65903	0.32725	0.75977	0.02824	0.02727	0.0205	0.02376	0.01789	0.02769	0.21214	0.15098	0.01595	0.02985	0.01737	0.0254	0.1281	0.0458	0.06184	0.08559	0.07983	0.12953	0.01343	0.04011	0.01979	0.17921	0.68172	0.21058	0.03291	0.04442	0.02942	0.01877	0.03598	0.02695	0.01687	0.01035	0.02251	0.08382
k__Bacteria|p__Firmicutes|c__Erysipelotrichia|o__Erysipelotrichales|f__Erysipelotrichaceae|g__Catenibacterium	0	0	0	0	0	0	0	0	0	0	0	0	0	0	0	0	0	0	0	0	0	0	0	0	0	0	0	0	0	0	0.04473	0.06651	0.12953	0	0	0	0	0	0	0	0	0	0	0	0	0	0	0	0
k__Bacteria|p__Firmicutes|c__Erysipelotrichia|o__Erysipelotrichales|f__Erysipelotrichaceae|g__Catenibacterium|s__Catenibacterium_mitsuokai	0	0	0	0	0	0	0	0	0	0	0	0	0	0	0	0	0	0	0	0	0	0	0	0	0	0	0	0	0	0	0.04473	0.06651	0.12953	0	0	0	0	0	0	0	0	0	0	0	0	0	0	0	0
k__Bacteria|p__Firmicutes|c__Erysipelotrichia|o__Erysipelotrichales|f__Erysipelotrichaceae|g__Coprobacillus	0	0	0	0	0	0	0	0	0	0	0	0	0	0.00428	0	0	0	0	0	0	0	0	0	0	0	0	0	0	0	0	0	0	0	0	0	0	0.00285	0.54322	0	0	0.00774	0.00017	0	0	0	0	0	0	0.00644
k__Bacteria|p__Firmicutes|c__Erysipelotrichia|o__Erysipelotrichales|f__Erysipelotrichaceae|g__Coprobacillus|s__Coprobacillus_cateniformis	0	0	0	0	0	0	0	0	0	0	0	0	0	0.00428	0	0	0	0	0	0	0	0	0	0	0	0	0	0	0	0	0	0	0	0	0	0	0.00285	0.54322	0	0	0.00774	0.00017	0	0	0	0	0	0	0.00644
k__Bacteria|p__Firmicutes|c__Erysipelotrichia|o__Erysipelotrichales|f__Erysipelotrichaceae|g__Dielma	0	0	0	0	0	0.02174	0	0	0	0.00251	0	0.00929	0	0.05221	0.00033	0	0	0	0	0	0	0	0	0	0	0	0	0	0	0	0	0	0	0	0	0	0.01451	0	0.0363	0	0	0	0	0	0	0	0	0	0.03819
k__Bacteria|p__Firmicutes|c__Erysipelotrichia|o__Erysipelotrichales|f__Erysipelotrichaceae|g__Dielma|s__Dielma_fastidiosa	0	0	0	0	0	0.02174	0	0	0	0.00251	0	0.00929	0	0.05221	0.00033	0	0	0	0	0	0	0	0	0	0	0	0	0	0	0	0	0	0	0	0	0	0.01451	0	0.0363	0	0	0	0	0	0	0	0	0	0.03819
k__Bacteria|p__Firmicutes|c__Erysipelotrichia|o__Erysipelotrichales|f__Erysipelotrichaceae|g__Erysipelatoclostridium	0.00838	0	0	0	0	0	0	0	0	0.00513	0.00532	0	0.01571	0.0303	0.01122	0	0	0	0.01534	0.0012	0.0107	0.03256	0.09576	0.01595	0	0	0	0	0	0	0	0.01332	0	0	0.00057	0	0.07977	0.10127	0.15345	0.01151	0.00077	0	0	0.0216	0	0	0	0	0.01531
k__Bacteria|p__Firmicutes|c__Erysipelotrichia|o__Erysipelotrichales|f__Erysipelotrichaceae|g__Erysipelatoclostridium|s__Clostridium_innocuum	0.00838	0	0	0	0	0	0	0	0	0.00513	0.00532	0	0	0	0	0	0	0	0	0	0	0	0.04918	0	0	0	0	0	0	0	0	0.01332	0	0	0.00057	0	0.01083	0.1009	0.13311	0	0	0	0	0	0	0	0	0	0.00904
k__Bacteria|p__Firmicutes|c__Erysipelotrichia|o__Erysipelotrichales|f__Erysipelotrichaceae|g__Erysipelatoclostridium|s__Clostridium_spiroforme	0	0	0	0	0	0	0	0	0	0	0	0	0.01571	0	0.01122	0	0	0	0.01534	0.0012	0.0107	0.03256	0.04658	0.01595	0	0	0	0	0	0	0	0	0	0	0	0	0.06894	0.00037	0.02034	0.00381	0	0	0	0.0216	0	0	0	0	0.00627
k__Bacteria|p__Firmicutes|c__Erysipelotrichia|o__Erysipelotrichales|f__Erysipelotrichaceae|g__Erysipelatoclostridium|s__Erysipelatoclostridium_ramosum	0	0	0	0	0	0	0	0	0	0	0	0	0	0.0303	0	0	0	0	0	0	0	0	0	0	0	0	0	0	0	0	0	0	0	0	0	0	0	0	0	0.0077	0.00077	0	0	0	0	0	0	0	0
k__Bacteria|p__Firmicutes|c__Erysipelotrichia|o__Erysipelotrichales|f__Erysipelotrichaceae|g__Erysipelothrix	0	0	0	0	0	0	0	0	0	0	0	0	0	0	0	0	0	0	0	0	0	0	0	0	0	0	0	0	0	0	0	0	0	0	0	0	0	0	0	0	0	0	0	0	0	0	0	0	0
k__Bacteria|p__Firmicutes|c__Erysipelotrichia|o__Erysipelotrichales|f__Erysipelotrichaceae|g__Erysipelothrix|s__Erysipelothrix_larvae	0	0	0	0	0	0	0	0	0	0	0	0	0	0	0	0	0	0	0	0	0	0	0	0	0	0	0	0	0	0	0	0	0	0	0	0	0	0	0	0	0	0	0	0	0	0	0	0	0
k__Bacteria|p__Firmicutes|c__Erysipelotrichia|o__Erysipelotrichales|f__Erysipelotrichaceae|g__Faecalicoccus	0	0	0	0	0	0	0	0	0	0.00039	0.00027	0	0	0	0	0	0	0	0	0	0	0	0	0	0	0	0	0	0	0	0	0	0	0	0	0	0	0	0	0	0	0	0	0	0	0	0	0	0
k__Bacteria|p__Firmicutes|c__Erysipelotrichia|o__Erysipelotrichales|f__Erysipelotrichaceae|g__Faecalicoccus|s__Faecalicoccus_pleomorphus	0	0	0	0	0	0	0	0	0	0.00039	0.00027	0	0	0	0	0	0	0	0	0	0	0	0	0	0	0	0	0	0	0	0	0	0	0	0	0	0	0	0	0	0	0	0	0	0	0	0	0	0
k__Bacteria|p__Firmicutes|c__Erysipelotrichia|o__Erysipelotrichales|f__Erysipelotrichaceae|g__Faecalitalea	0	0	0	0	0	0	0	0	0	0	0	0	0	0	0	0	0	0	0	0	0	0	0	0	0	0	0	0	0	0	0	0	0	0	0	0	0	0	0	0	0	0	0	0.01316	0	0	0	0	0.02388
k__Bacteria|p__Firmicutes|c__Erysipelotrichia|o__Erysipelotrichales|f__Erysipelotrichaceae|g__Faecalitalea|s__Faecalitalea_cylindroides	0	0	0	0	0	0	0	0	0	0	0	0	0	0	0	0	0	0	0	0	0	0	0	0	0	0	0	0	0	0	0	0	0	0	0	0	0	0	0	0	0	0	0	0.01316	0	0	0	0	0.02388
k__Bacteria|p__Firmicutes|c__Erysipelotrichia|o__Erysipelotrichales|f__Erysipelotrichaceae|g__Holdemanella	0	0	0	0	0	0	0	0	0	0	0	0	0.61932	0.07341	0.71127	0	0	0	0	0	0	0	0	0	0	0	0	0.12538	0.04545	0.06184	0.04085	0	0	0	0	0	0	0	0	0.00518	0.00767	0.00606	0.00055	0.00123	0	0	0	0	0
k__Bacteria|p__Firmicutes|c__Erysipelotrichia|o__Erysipelotrichales|f__Erysipelotrichaceae|g__Holdemanella|s__Holdemanella_biformis	0	0	0	0	0	0	0	0	0	0	0	0	0.61932	0.07341	0.71127	0	0	0	0	0	0	0	0	0	0	0	0	0.12538	0.04545	0.06184	0.04085	0	0	0	0	0	0	0	0	0.00518	0.00767	0.00606	0.00055	0.00123	0	0	0	0	0
k__Bacteria|p__Firmicutes|c__Erysipelotrichia|o__Erysipelotrichales|f__Erysipelotrichaceae|g__Holdemania	0.02869	0.03841	0	0	0	0	0	0	0	0.01955	0.01094	0.00785	0.024	0.16705	0.03696	0.02824	0.02727	0.0205	0.00842	0.0167	0.01699	0	0	0	0.02985	0.01737	0.0254	0.00031	0.00036	0	0	0	0	0.01343	0.03954	0.01979	0.08208	0.03723	0.02084	0.01622	0.02824	0.0232	0	0	0	0.01687	0.01035	0.02251	0
k__Bacteria|p__Firmicutes|c__Erysipelotrichia|o__Erysipelotrichales|f__Erysipelotrichaceae|g__Holdemania|s__Holdemania_filiformis	0.02869	0.03841	0	0	0	0	0	0	0	0.01955	0.01094	0.00785	0.024	0.16705	0.03696	0.02824	0.02727	0.0205	0.00842	0.0167	0.01699	0	0	0	0.02985	0.01737	0.0254	0.00031	0.00036	0	0	0	0	0.01343	0.03954	0.01979	0.08208	0.03723	0.02084	0.01622	0.02824	0.0232	0	0	0	0.01687	0.01035	0.02251	0
k__Bacteria|p__Firmicutes|c__Erysipelotrichia|o__Erysipelotrichales|f__Erysipelotrichaceae|g__Massiliomicrobiota	0	0	0	0	0	0	0	0	0	0	0	0	0	0	0	0	0	0	0	0	0	0.0043	0	0	0	0	0	0	0	0	0	0	0	0	0	0	0	0	0	0	0	0	0	0	0	0	0	0	0
k__Bacteria|p__Firmicutes|c__Erysipelotrichia|o__Erysipelotrichales|f__Erysipelotrichaceae|g__Massiliomicrobiota|s__Massiliomicrobiota_timonensis	0	0	0	0	0	0	0	0	0	0	0	0	0	0	0	0	0	0	0	0	0	0.0043	0	0	0	0	0	0	0	0	0	0	0	0	0	0	0	0	0	0	0	0	0	0	0	0	0	0	0
k__Bacteria|p__Firmicutes|c__Erysipelotrichia|o__Erysipelotrichales|f__Erysipelotrichaceae|g__Turicibacter	0	0	0	0	0	0.00049	0	0	0	0	0	0	0	0	0	0	0	0	0	0	0	0.17528	0.05522	0	0	0	0	0.00241	0	0	0	0	0	0	0	0	0	0	0	0	0	0	0.01822	0	0.02695	0	0	0	0
k__Bacteria|p__Firmicutes|c__Erysipelotrichia|o__Erysipelotrichales|f__Erysipelotrichaceae|g__Turicibacter|s__Turicibacter_sanguinis	0	0	0	0	0	0.00049	0	0	0	0	0	0	0	0	0	0	0	0	0	0	0	0.17528	0.05522	0	0	0	0	0.00241	0	0	0	0	0	0	0	0	0	0	0	0	0	0	0.01822	0	0.02695	0	0	0	0
k__Bacteria|p__Firmicutes|c__Firmicutes_unclassified	1.90556	0.82533	0.76716	1.47495	1.06202	0.93588	1.55461	0.14902	0.16938	0.39301	0.41065	0.10469	0.11925	0.45344	1.62039	0.17919	0.20412	0.60423	0.59543	0.57814	0.27457	1.06765	0.45778	1.08214	0.81953	0.40026	0.89141	0.88314	0.62579	1.41588	0.09944	0.06081	1.21679	0.06464	0.0537	0.0707	3.1701	4.19023	3.12216	0.41776	0.18915	0.0883	1.73514	1.38592	0.69386	0.19977	0	0.01415	0.95141
k__Bacteria|p__Firmicutes|c__Firmicutes_unclassified|o__Firmicutes_unclassified	1.90556	0.82533	0.76716	1.47495	1.06202	0.93588	1.55461	0.14902	0.16938	0.39301	0.41065	0.10469	0.11925	0.45344	1.62039	0.17919	0.20412	0.60423	0.59543	0.57814	0.27457	1.06765	0.45778	1.08214	0.81953	0.40026	0.89141	0.88314	0.62579	1.41588	0.09944	0.06081	1.21679	0.06464	0.0537	0.0707	3.1701	4.19023	3.12216	0.41776	0.18915	0.0883	1.73514	1.38592	0.69386	0.19977	0	0.01415	0.95141
k__Bacteria|p__Firmicutes|c__Firmicutes_unclassified|o__Firmicutes_unclassified|f__Firmicutes_unclassified	1.90556	0.82533	0.76716	1.47495	1.06202	0.93588	1.55461	0.14902	0.16938	0.39301	0.41065	0.10469	0.11925	0.45344	1.62039	0.17919	0.20412	0.60423	0.59543	0.57814	0.27457	1.06765	0.45778	1.08214	0.81953	0.40026	0.89141	0.88314	0.62579	1.41588	0.09944	0.06081	1.21679	0.06464	0.0537	0.0707	3.1701	4.19023	3.12216	0.41776	0.18915	0.0883	1.73514	1.38592	0.69386	0.19977	0	0.01415	0.95141
k__Bacteria|p__Firmicutes|c__Firmicutes_unclassified|o__Firmicutes_unclassified|f__Firmicutes_unclassified|g__Firmicutes_unclassified	1.90556	0.82533	0.76716	1.47495	1.06202	0.93588	1.55461	0.14902	0.16938	0.39301	0.41065	0.10469	0.11925	0.45344	1.62039	0.17919	0.20412	0.60423	0.59543	0.57814	0.27457	1.06765	0.45778	1.08214	0.81953	0.40026	0.89141	0.88314	0.62579	1.41588	0.09944	0.06081	1.21679	0.06464	0.0537	0.0707	3.1701	4.19023	3.12216	0.41776	0.18915	0.0883	1.73514	1.38592	0.69386	0.19977	0	0.01415	0.95141
k__Bacteria|p__Firmicutes|c__Firmicutes_unclassified|o__Firmicutes_unclassified|f__Firmicutes_unclassified|g__Firmicutes_unclassified|s__Firmicutes_bacterium_CAG_110	0	0	0	0.91069	0.32739	0.44215	0.06492	0.01166	0.01088	0	0	0	0	0	0	0	0	0	0.22981	0.01494	0.0284	0.16569	0.03	0.84454	0	0	0	0.06851	0.11707	0.10065	0	0	0.22042	0.04215	0.01	0.0512	0	0	0	0	0.00087	0	1.66817	1.22698	0.56927	0	0	0	0
k__Bacteria|p__Firmicutes|c__Firmicutes_unclassified|o__Firmicutes_unclassified|f__Firmicutes_unclassified|g__Firmicutes_unclassified|s__Firmicutes_bacterium_CAG_145	0	0	0	0.00839	0.01768	0.01194	0.00358	0.02916	0	0	0.25691	0.00584	0	0.32523	0	0	0	0.01055	0.02072	0.0475	0.01751	0	0	0	0	0	0	0.00031	0	0.0005	0.00578	0	0.00404	0.00263	0.00951	0.00517	0.29248	0.75961	0.41511	0	0	0	0.00209	0.0186	0	0.06139	0	0	0
k__Bacteria|p__Firmicutes|c__Firmicutes_unclassified|o__Firmicutes_unclassified|f__Firmicutes_unclassified|g__Firmicutes_unclassified|s__Firmicutes_bacterium_CAG_170	0	0	0	0.11275	0.08125	0.04549	0.79404	0	0.00402	0	0	0	0	0	0	0	0	0	0.0045	0	0	0	0	0	0	0	0	0.06336	0.0286	0.06175	0	0	0	0	0	0	0	0	0	0	0	0	0	0	0	0	0	0	0
k__Bacteria|p__Firmicutes|c__Firmicutes_unclassified|o__Firmicutes_unclassified|f__Firmicutes_unclassified|g__Firmicutes_unclassified|s__Firmicutes_bacterium_CAG_238	0	0	0	0	0.00265	0.00443	0.28457	0	0	0	0	0	0	0	0	0	0	0	0	0	0	0	0	0	0	0	0	0.00807	0	0	0	0	0	0	0	0	0	0	0	0	0	0	0	0	0	0	0	0	0
k__Bacteria|p__Firmicutes|c__Firmicutes_unclassified|o__Firmicutes_unclassified|f__Firmicutes_unclassified|g__Firmicutes_unclassified|s__Firmicutes_bacterium_CAG_83	1.84955	0.82533	0.76716	0.35597	0.33104	0.3819	0.00376	0.0892	0.1058	0.39301	0.1051	0.09885	0.11892	0.04746	1.56054	0.02596	0.06867	0.03254	0.18202	0.37339	0.17915	0.07624	0.04111	0.0031	0.32156	0.40026	0.8453	0.73663	0.46418	1.24814	0.0573	0.05296	0.83879	0.01986	0.03419	0.01434	2.87498	3.41527	2.70149	0.1769	0.04716	0.07001	0.04067	0.09349	0.12076	0	0	0	0.82044
k__Bacteria|p__Firmicutes|c__Firmicutes_unclassified|o__Firmicutes_unclassified|f__Firmicutes_unclassified|g__Firmicutes_unclassified|s__Firmicutes_bacterium_CAG_94	0	0	0	0	0	0	0	0	0	0	0.04863	0	0.00034	0.08075	0.05985	0.15324	0.13545	0.56115	0.15837	0.11834	0.0478	0.82571	0.38667	0.2345	0	0	0	0	0	0	0	0	0	0	0	0	0.00264	0.01534	0.00557	0.24086	0.14018	0.01829	0.02215	0.00307	0.00384	0.13838	0	0.01415	0.13097
k__Bacteria|p__Firmicutes|c__Firmicutes_unclassified|o__Firmicutes_unclassified|f__Firmicutes_unclassified|g__Firmicutes_unclassified|s__Firmicutes_bacterium_CAG_95	0.05601	0	0	0.08715	0.30202	0.04997	0.40374	0.01899	0.04868	0	0	0	0	0	0	0	0	0	0	0.02397	0.00172	0	0	0	0.49797	0	0.04611	0.00627	0.01594	0.00484	0.03636	0.00785	0.15354	0	0	0	0	0	0	0	0.00094	0	0.00206	0.04378	0	0	0	0	0
k__Bacteria|p__Firmicutes|c__Negativicutes	2.15338	1.65325	0	1.40541	1.06488	0.92663	1.16685	1.51828	2.05178	1.9774	3.12737	2.28382	17.0491	3.29703	19.529	1.1367	1.09863	1.12869	2.14678	4.87459	1.74239	2.1921	1.38711	0.81746	0.33836	0.18592	0.0429	0.81911	0.84469	0.89216	0.92749	0.35946	2.17405	0.20131	0.09532	0.1774	0.01523	0	0.04534	1.51688	1.454	1.50949	2.84578	2.76316	3.54247	0.10794	0.07892	0.32077	1.6549
k__Bacteria|p__Firmicutes|c__Negativicutes|o__Acidaminococcales	1.5472	1.1513	0	0	0	0	1.15931	1.51828	1.85759	1.89573	3.07989	1.62676	7.04898	2.48561	7.71127	1.1327	1.09711	1.12869	0.48188	0.27076	0.51315	1.89889	1.3303	0.78161	0	0	0	0.80849	0.74528	0.88013	0.64886	0	0.01375	0	0	0	0	0	0	0	0	0	1.00391	2.73887	0.47957	0	0	0	1.58147
k__Bacteria|p__Firmicutes|c__Negativicutes|o__Acidaminococcales|f__Acidaminococcaceae	1.5472	1.1513	0	0	0	0	1.15931	1.51828	1.85759	1.89573	3.07989	1.62676	7.04898	2.48561	7.71127	1.1327	1.09711	1.12869	0.48188	0.27076	0.51315	1.89889	1.3303	0.78161	0	0	0	0.80849	0.74528	0.88013	0.64886	0	0.01375	0	0	0	0	0	0	0	0	0	1.00391	2.73887	0.47957	0	0	0	1.58147
k__Bacteria|p__Firmicutes|c__Negativicutes|o__Acidaminococcales|f__Acidaminococcaceae|g__Acidaminococcus	1.51473	1.14985	0	0	0	0	0	0	0	0.55293	2.34104	0.78788	4.17363	0.01984	4.96139	0	0	0	0	0	0	1.78674	0.53813	0	0	0	0	0	0	0	0	0	0	0	0	0	0	0	0	0	0	0	0	0	0	0	0	0	0
k__Bacteria|p__Firmicutes|c__Negativicutes|o__Acidaminococcales|f__Acidaminococcaceae|g__Acidaminococcus|s__Acidaminococcus_fermentans	0	0	0	0	0	0	0	0	0	0	0	0	4.17363	0.01984	4.96139	0	0	0	0	0	0	0	0	0	0	0	0	0	0	0	0	0	0	0	0	0	0	0	0	0	0	0	0	0	0	0	0	0	0
k__Bacteria|p__Firmicutes|c__Negativicutes|o__Acidaminococcales|f__Acidaminococcaceae|g__Acidaminococcus|s__Acidaminococcus_intestini	1.51473	1.14985	0	0	0	0	0	0	0	0.55293	2.34104	0.78788	0	0	0	0	0	0	0	0	0	1.78674	0.53813	0	0	0	0	0	0	0	0	0	0	0	0	0	0	0	0	0	0	0	0	0	0	0	0	0	0
k__Bacteria|p__Firmicutes|c__Negativicutes|o__Acidaminococcales|f__Acidaminococcaceae|g__Phascolarctobacterium	0.03247	0.00146	0	0	0	0	1.15931	1.51828	1.85759	1.3428	0.73885	0.83888	2.87535	2.46577	2.74988	1.1327	1.09711	1.12869	0.48188	0.27076	0.51315	0.11215	0.79217	0.78161	0	0	0	0.80849	0.74528	0.88013	0.64886	0	0.01375	0	0	0	0	0	0	0	0	0	1.00391	2.73887	0.47957	0	0	0	1.58147
k__Bacteria|p__Firmicutes|c__Negativicutes|o__Acidaminococcales|f__Acidaminococcaceae|g__Phascolarctobacterium|s__Phascolarctobacterium_faecium	0.03247	0.00146	0	0	0	0	1.15931	1.51828	1.85759	1.3428	0.73885	0.83888	0	0	0	1.1327	1.09711	1.12869	0.48188	0.27076	0.51315	0.11215	0.79217	0.78161	0	0	0	0.80849	0.74528	0.88013	0.64886	0	0.01375	0	0	0	0	0	0	0	0	0	0	0	0	0	0	0	1.58147
k__Bacteria|p__Firmicutes|c__Negativicutes|o__Acidaminococcales|f__Acidaminococcaceae|g__Phascolarctobacterium|s__Phascolarctobacterium_sp_CAG_266	0	0	0	0	0	0	0	0	0	0	0	0	2.87535	2.46577	2.74988	0	0	0	0	0	0	0	0	0	0	0	0	0	0	0	0	0	0	0	0	0	0	0	0	0	0	0	1.00391	2.73887	0.47957	0	0	0	0
k__Bacteria|p__Firmicutes|c__Negativicutes|o__Acidaminococcales|f__Acidaminococcaceae|g__Phascolarctobacterium|s__Phascolarctobacterium_succinatutens	0	0	0	0	0	0	0	0	0	0	0	0	0	0	0	0	0	0	0	0	0	0	0	0	0	0	0	0	0	0	0	0	0	0	0	0	0	0	0	0	0	0	0	0	0	0	0	0	0
k__Bacteria|p__Firmicutes|c__Negativicutes|o__Selenomonadales	0	0	0	0	0	0	0	0	0	0	0	0	0	0	0	0	0	0	1.65376	4.60383	1.22924	0	0	0	0	0	0	0	0	0	0	0	0	0	0	0	0	0	0	0	0	0	0	0	0	0	0	0	0
k__Bacteria|p__Firmicutes|c__Negativicutes|o__Selenomonadales|f__Selenomonadaceae	0	0	0	0	0	0	0	0	0	0	0	0	0	0	0	0	0	0	1.65376	4.60383	1.22924	0	0	0	0	0	0	0	0	0	0	0	0	0	0	0	0	0	0	0	0	0	0	0	0	0	0	0	0
k__Bacteria|p__Firmicutes|c__Negativicutes|o__Selenomonadales|f__Selenomonadaceae|g__Megamonas	0	0	0	0	0	0	0	0	0	0	0	0	0	0	0	0	0	0	1.65376	4.60383	1.22924	0	0	0	0	0	0	0	0	0	0	0	0	0	0	0	0	0	0	0	0	0	0	0	0	0	0	0	0
k__Bacteria|p__Firmicutes|c__Negativicutes|o__Selenomonadales|f__Selenomonadaceae|g__Megamonas|s__Megamonas_funiformis	0	0	0	0	0	0	0	0	0	0	0	0	0	0	0	0	0	0	1.29514	3.78213	0.99771	0	0	0	0	0	0	0	0	0	0	0	0	0	0	0	0	0	0	0	0	0	0	0	0	0	0	0	0
k__Bacteria|p__Firmicutes|c__Negativicutes|o__Selenomonadales|f__Selenomonadaceae|g__Megamonas|s__Megamonas_funiformis_CAG_377	0	0	0	0	0	0	0	0	0	0	0	0	0	0	0	0	0	0	0.0061	0.0135	0.00453	0	0	0	0	0	0	0	0	0	0	0	0	0	0	0	0	0	0	0	0	0	0	0	0	0	0	0	0
k__Bacteria|p__Firmicutes|c__Negativicutes|o__Selenomonadales|f__Selenomonadaceae|g__Megamonas|s__Megamonas_hypermegale	0	0	0	0	0	0	0	0	0	0	0	0	0	0	0	0	0	0	0.35253	0.8082	0.22699	0	0	0	0	0	0	0	0	0	0	0	0	0	0	0	0	0	0	0	0	0	0	0	0	0	0	0	0
k__Bacteria|p__Firmicutes|c__Negativicutes|o__Selenomonadales|f__Selenomonadaceae|g__Mitsuokella	0	0	0	0	0	0	0	0	0	0	0	0	0	0	0	0	0	0	0	0	0	0	0	0	0	0	0	0	0	0	0	0	0	0	0	0	0	0	0	0	0	0	0	0	0	0	0	0	0
k__Bacteria|p__Firmicutes|c__Negativicutes|o__Selenomonadales|f__Selenomonadaceae|g__Mitsuokella|s__Mitsuokella_jalaludinii	0	0	0	0	0	0	0	0	0	0	0	0	0	0	0	0	0	0	0	0	0	0	0	0	0	0	0	0	0	0	0	0	0	0	0	0	0	0	0	0	0	0	0	0	0	0	0	0	0
k__Bacteria|p__Firmicutes|c__Negativicutes|o__Selenomonadales|f__Selenomonadaceae|g__Mitsuokella|s__Mitsuokella_multacida	0	0	0	0	0	0	0	0	0	0	0	0	0	0	0	0	0	0	0	0	0	0	0	0	0	0	0	0	0	0	0	0	0	0	0	0	0	0	0	0	0	0	0	0	0	0	0	0	0
k__Bacteria|p__Firmicutes|c__Negativicutes|o__Veillonellales	0.60618	0.50195	0	1.40541	1.06488	0.92663	0.00754	0	0.19419	0.08166	0.04748	0.65706	10.0001	0.81142	11.8177	0.00401	0.00152	0	0.01114	0	0	0.29321	0.0568	0.03585	0.33836	0.18592	0.0429	0.01062	0.09941	0.01204	0.27863	0.35946	2.16029	0.20131	0.09532	0.1774	0.01523	0	0.04534	1.51688	1.454	1.50949	1.84188	0.02428	3.06291	0.10794	0.07892	0.32077	0.07343
k__Bacteria|p__Firmicutes|c__Negativicutes|o__Veillonellales|f__Veillonellaceae	0.60618	0.50195	0	1.40541	1.06488	0.92663	0.00754	0	0.19419	0.08166	0.04748	0.65706	10.0001	0.81142	11.8177	0.00401	0.00152	0	0.01114	0	0	0.29321	0.0568	0.03585	0.33836	0.18592	0.0429	0.01062	0.09941	0.01204	0.27863	0.35946	2.16029	0.20131	0.09532	0.1774	0.01523	0	0.04534	1.51688	1.454	1.50949	1.84188	0.02428	3.06291	0.10794	0.07892	0.32077	0.07343
k__Bacteria|p__Firmicutes|c__Negativicutes|o__Veillonellales|f__Veillonellaceae|g__Allisonella	0	0	0	0	0	0	0	0	0	0	0	0	0	0	0	0.00401	0.00152	0	0	0	0	0	0	0	0	0	0	0	0	0	0	0	0	0	0	0	0	0	0	0	0	0	0.02163	0.02428	0.01295	0	0	0	0
k__Bacteria|p__Firmicutes|c__Negativicutes|o__Veillonellales|f__Veillonellaceae|g__Allisonella|s__Allisonella_histaminiformans	0	0	0	0	0	0	0	0	0	0	0	0	0	0	0	0.00401	0.00152	0	0	0	0	0	0	0	0	0	0	0	0	0	0	0	0	0	0	0	0	0	0	0	0	0	0.02163	0.02428	0.01295	0	0	0	0
k__Bacteria|p__Firmicutes|c__Negativicutes|o__Veillonellales|f__Veillonellaceae|g__Dialister	0.58508	0.44066	0	1.40541	1.06488	0.87876	0	0	0	0	0	0	0	0	0	0	0	0	0	0	0	0.2495	0	0	0	0	0	0	0	0	0.2608	0.35435	2.16029	0.20131	0.09348	0.1774	0.01523	0	0.04534	1.51688	1.454	1.49821	1.81372	0	3.0437	0.10794	0.07086	0.32077	0
k__Bacteria|p__Firmicutes|c__Negativicutes|o__Veillonellales|f__Veillonellaceae|g__Dialister|s__Dialister_invisus	0.58508	0.44066	0	1.40541	1.06488	0.87876	0	0	0	0	0	0	0	0	0	0	0	0	0	0	0	0.2495	0	0	0	0	0	0	0	0	0.2608	0	0	0.20131	0.09348	0.1774	0.01523	0	0.04534	1.51688	1.454	1.49821	0	0	0	0.10794	0.07086	0.32077	0
k__Bacteria|p__Firmicutes|c__Negativicutes|o__Veillonellales|f__Veillonellaceae|g__Dialister|s__Dialister_sp_CAG_357	0	0	0	0	0	0	0	0	0	0	0	0	0	0	0	0	0	0	0	0	0	0	0	0	0	0	0	0	0	0	0	0	0	0	0	0	0	0	0	0	0	0	1.81372	0	3.0437	0	0	0	0
k__Bacteria|p__Firmicutes|c__Negativicutes|o__Veillonellales|f__Veillonellaceae|g__Dialister|s__Dialister_succinatiphilus	0	0	0	0	0	0	0	0	0	0	0	0	0	0	0	0	0	0	0	0	0	0	0	0	0	0	0	0	0	0	0	0.35435	2.16029	0	0	0	0	0	0	0	0	0	0	0	0	0	0	0	0
k__Bacteria|p__Firmicutes|c__Negativicutes|o__Veillonellales|f__Veillonellaceae|g__Megasphaera	0	0	0	0	0	0	0	0	0	0	0	0	10.0001	0.81142	11.8177	0	0	0	0	0	0	0	0	0	0	0	0	0	0	0	0	0	0	0	0	0	0	0	0	0	0	0	0	0	0	0	0	0	0
k__Bacteria|p__Firmicutes|c__Negativicutes|o__Veillonellales|f__Veillonellaceae|g__Megasphaera|s__Megasphaera_elsdenii	0	0	0	0	0	0	0	0	0	0	0	0	10.0001	0.81142	11.8177	0	0	0	0	0	0	0	0	0	0	0	0	0	0	0	0	0	0	0	0	0	0	0	0	0	0	0	0	0	0	0	0	0	0
k__Bacteria|p__Firmicutes|c__Negativicutes|o__Veillonellales|f__Veillonellaceae|g__Megasphaera|s__Megasphaera_sp_DISK_18	0	0	0	0	0	0	0	0	0	0	0	0	0	0	0	0	0	0	0	0	0	0	0	0	0	0	0	0	0	0	0	0	0	0	0	0	0	0	0	0	0	0	0	0	0	0	0	0	0
k__Bacteria|p__Firmicutes|c__Negativicutes|o__Veillonellales|f__Veillonellaceae|g__Veillonella	0.0211	0.06128	0	0	0	0.04787	0.00754	0	0.19419	0.08166	0.04748	0.65706	0	0	0	0	0	0	0.01114	0	0	0.0437	0.0568	0.03585	0.33836	0.18592	0.0429	0.01062	0.09941	0.01204	0.01783	0.00511	0	0	0.00184	0	0	0	0	0	0	0.01128	0.00652	0	0.00625	0	0.00805	0	0.07343
k__Bacteria|p__Firmicutes|c__Negativicutes|o__Veillonellales|f__Veillonellaceae|g__Veillonella|s__Veillonella_atypica	0.00308	0.01508	0	0	0	0.00742	0.00754	0	0.0727	0.00559	0.00393	0.17892	0	0	0	0	0	0	0.0023	0	0	0.01111	0	0.00218	0.26057	0.1263	0.03044	0	0.01292	0	0.00412	0.00119	0	0	0	0	0	0	0	0	0	0.00154	0	0	0	0	0	0	0.0246
k__Bacteria|p__Firmicutes|c__Negativicutes|o__Veillonellales|f__Veillonellaceae|g__Veillonella|s__Veillonella_dispar	0	0.00931	0	0	0	0.0216	0	0	0.08894	0	0.00686	0.17594	0	0	0	0	0	0	0.00492	0	0	0.00675	0.03911	0.02197	0.03129	0.01684	0.00326	0	0.01843	0.00449	0.01306	0.00392	0	0	0	0	0	0	0	0	0	0	0.00557	0	0	0	0.00805	0	0.0195
k__Bacteria|p__Firmicutes|c__Negativicutes|o__Veillonellales|f__Veillonellaceae|g__Veillonella|s__Veillonella_infantium	0.00076	0.00992	0	0	0	0.00203	0	0	0.01952	0	0	0.04438	0	0	0	0	0	0	0	0	0	0.00221	0.00129	0.00166	0.01226	0.01292	0.0024	0.00127	0.0064	0	0.00065	0	0	0	0	0	0	0	0	0	0	0	0	0	0	0	0	0	0
k__Bacteria|p__Firmicutes|c__Negativicutes|o__Veillonellales|f__Veillonellaceae|g__Veillonella|s__Veillonella_parvula	0.01725	0.02698	0	0	0	0.01681	0	0	0.00488	0.07607	0.03669	0.24198	0	0	0	0	0	0	0.00392	0	0	0.02143	0	0.00433	0.03423	0.02793	0.0068	0.00935	0.05862	0.00755	0	0	0	0	0.00184	0	0	0	0	0	0	0.00974	0.00095	0	0.00625	0	0	0	0.02933
k__Bacteria|p__Firmicutes|c__Negativicutes|o__Veillonellales|f__Veillonellaceae|g__Veillonella|s__Veillonella_rogosae	0	0	0	0	0	0	0	0	0	0	0	0	0	0	0	0	0	0	0	0	0	0.00082	0	0	0	0	0	0	0.00204	0	0	0	0	0	0	0	0	0	0	0	0	0	0	0	0	0	0	0	0
k__Bacteria|p__Firmicutes|c__Negativicutes|o__Veillonellales|f__Veillonellaceae|g__Veillonella|s__Veillonella_sp_T11011_6	0	0	0	0	0	0	0	0	0.00815	0	0	0.00763	0	0	0	0	0	0	0	0	0	0.00138	0.01641	0.00571	0	0.00192	0	0	0.00099	0	0	0	0	0	0	0	0	0	0	0	0	0	0	0	0	0	0	0	0
k__Bacteria|p__Firmicutes|c__Negativicutes|o__Veillonellales|f__Veillonellaceae|g__Veillonella|s__Veillonella_tobetsuensis	0	0	0	0	0	0	0	0	0	0	0	0.00822	0	0	0	0	0	0	0	0	0	0	0	0	0	0	0	0	0	0	0	0	0	0	0	0	0	0	0	0	0	0	0	0	0	0	0	0	0
k__Bacteria|p__Firmicutes|c__Tissierellia	0	0	0	0	0	0.00043	0	0	0	0	0	0	0	0	0	0	0	0	0	0	0	0	0	0	0	0	0	0	0	0	0	0	0	0	0	0	0	0	0.01372	0	0	0	0	0	0	0	0	0	0
k__Bacteria|p__Firmicutes|c__Tissierellia|o__Tissierellales	0	0	0	0	0	0.00043	0	0	0	0	0	0	0	0	0	0	0	0	0	0	0	0	0	0	0	0	0	0	0	0	0	0	0	0	0	0	0	0	0.0123	0	0	0	0	0	0	0	0	0	0
k__Bacteria|p__Firmicutes|c__Tissierellia|o__Tissierellales|f__Peptoniphilaceae	0	0	0	0	0	0.00043	0	0	0	0	0	0	0	0	0	0	0	0	0	0	0	0	0	0	0	0	0	0	0	0	0	0	0	0	0	0	0	0	0.0123	0	0	0	0	0	0	0	0	0	0
k__Bacteria|p__Firmicutes|c__Tissierellia|o__Tissierellales|f__Peptoniphilaceae|g__Peptoniphilus	0	0	0	0	0	0.00043	0	0	0	0	0	0	0	0	0	0	0	0	0	0	0	0	0	0	0	0	0	0	0	0	0	0	0	0	0	0	0	0	0.0123	0	0	0	0	0	0	0	0	0	0
k__Bacteria|p__Firmicutes|c__Tissierellia|o__Tissierellales|f__Peptoniphilaceae|g__Peptoniphilus|s__Peptoniphilus_lacrimalis	0	0	0	0	0	0	0	0	0	0	0	0	0	0	0	0	0	0	0	0	0	0	0	0	0	0	0	0	0	0	0	0	0	0	0	0	0	0	0.0123	0	0	0	0	0	0	0	0	0	0
k__Bacteria|p__Firmicutes|c__Tissierellia|o__Tissierellales|f__Peptoniphilaceae|g__Peptoniphilus|s__Peptoniphilus_sp_HMSC062D09	0	0	0	0	0	0.00043	0	0	0	0	0	0	0	0	0	0	0	0	0	0	0	0	0	0	0	0	0	0	0	0	0	0	0	0	0	0	0	0	0	0	0	0	0	0	0	0	0	0	0
k__Bacteria|p__Firmicutes|c__Tissierellia|o__Tissierellia_unclassified	0	0	0	0	0	0	0	0	0	0	0	0	0	0	0	0	0	0	0	0	0	0	0	0	0	0	0	0	0	0	0	0	0	0	0	0	0	0	0.00142	0	0	0	0	0	0	0	0	0	0
k__Bacteria|p__Firmicutes|c__Tissierellia|o__Tissierellia_unclassified|f__Tissierellia_unclassified	0	0	0	0	0	0	0	0	0	0	0	0	0	0	0	0	0	0	0	0	0	0	0	0	0	0	0	0	0	0	0	0	0	0	0	0	0	0	0.00142	0	0	0	0	0	0	0	0	0	0
k__Bacteria|p__Firmicutes|c__Tissierellia|o__Tissierellia_unclassified|f__Tissierellia_unclassified|g__Tissierellia_unclassified	0	0	0	0	0	0	0	0	0	0	0	0	0	0	0	0	0	0	0	0	0	0	0	0	0	0	0	0	0	0	0	0	0	0	0	0	0	0	0.00142	0	0	0	0	0	0	0	0	0	0
k__Bacteria|p__Firmicutes|c__Tissierellia|o__Tissierellia_unclassified|f__Tissierellia_unclassified|g__Tissierellia_unclassified|s__Bacteroides_coagulans	0	0	0	0	0	0	0	0	0	0	0	0	0	0	0	0	0	0	0	0	0	0	0	0	0	0	0	0	0	0	0	0	0	0	0	0	0	0	0.00142	0	0	0	0	0	0	0	0	0	0
k__Bacteria|p__Fusobacteria	0	0	0	0.01858	0.05765	1.84862	0	0	0	0	0	0	0	0	0	0	0	0	0.1706	0.60832	1.25786	0	0	0	0	0	0	0	0	0	0	0	0	0	0	0	0	0	0	0	0	0	0	0	0	0	0	0	0
k__Bacteria|p__Fusobacteria|c__Fusobacteriia	0	0	0	0.01858	0.05765	1.84862	0	0	0	0	0	0	0	0	0	0	0	0	0.1706	0.60832	1.25786	0	0	0	0	0	0	0	0	0	0	0	0	0	0	0	0	0	0	0	0	0	0	0	0	0	0	0	0
k__Bacteria|p__Fusobacteria|c__Fusobacteriia|o__Fusobacteriales	0	0	0	0.01858	0.05765	1.84862	0	0	0	0	0	0	0	0	0	0	0	0	0.1706	0.60832	1.25786	0	0	0	0	0	0	0	0	0	0	0	0	0	0	0	0	0	0	0	0	0	0	0	0	0	0	0	0
k__Bacteria|p__Fusobacteria|c__Fusobacteriia|o__Fusobacteriales|f__Fusobacteriaceae	0	0	0	0.01858	0.05765	1.84862	0	0	0	0	0	0	0	0	0	0	0	0	0.1706	0.60832	1.25786	0	0	0	0	0	0	0	0	0	0	0	0	0	0	0	0	0	0	0	0	0	0	0	0	0	0	0	0
k__Bacteria|p__Fusobacteria|c__Fusobacteriia|o__Fusobacteriales|f__Fusobacteriaceae|g__Fusobacterium	0	0	0	0.01858	0.05765	1.84862	0	0	0	0	0	0	0	0	0	0	0	0	0.1706	0.60832	1.25786	0	0	0	0	0	0	0	0	0	0	0	0	0	0	0	0	0	0	0	0	0	0	0	0	0	0	0	0
k__Bacteria|p__Fusobacteria|c__Fusobacteriia|o__Fusobacteriales|f__Fusobacteriaceae|g__Fusobacterium|s__Fusobacterium_mortiferum	0	0	0	0	0	0	0	0	0	0	0	0	0	0	0	0	0	0	0	0	0	0	0	0	0	0	0	0	0	0	0	0	0	0	0	0	0	0	0	0	0	0	0	0	0	0	0	0	0
k__Bacteria|p__Fusobacteria|c__Fusobacteriia|o__Fusobacteriales|f__Fusobacteriaceae|g__Fusobacterium|s__Fusobacterium_sp_CAG_439	0	0	0	0.01858	0.05765	1.84862	0	0	0	0	0	0	0	0	0	0	0	0	0.1706	0.60832	1.25786	0	0	0	0	0	0	0	0	0	0	0	0	0	0	0	0	0	0	0	0	0	0	0	0	0	0	0	0
k__Bacteria|p__Fusobacteria|c__Fusobacteriia|o__Fusobacteriales|f__Fusobacteriaceae|g__Fusobacterium|s__Fusobacterium_ulcerans	0	0	0	0	0	0	0	0	0	0	0	0	0	0	0	0	0	0	0	0	0	0	0	0	0	0	0	0	0	0	0	0	0	0	0	0	0	0	0	0	0	0	0	0	0	0	0	0	0
k__Bacteria|p__Lentisphaerae	0	0	0	0	0	0	0	0.00459	0	0	0	0	0	0	0	0	0	0	0	0	0	0	0	0	0	0	0	0	0	0	0	0	0	0	0	0	0	0	0	0	0	0	0	0	0	0	0	0	0
k__Bacteria|p__Lentisphaerae|c__Lentisphaeria	0	0	0	0	0	0	0	0.00459	0	0	0	0	0	0	0	0	0	0	0	0	0	0	0	0	0	0	0	0	0	0	0	0	0	0	0	0	0	0	0	0	0	0	0	0	0	0	0	0	0
k__Bacteria|p__Lentisphaerae|c__Lentisphaeria|o__Victivallales	0	0	0	0	0	0	0	0.00459	0	0	0	0	0	0	0	0	0	0	0	0	0	0	0	0	0	0	0	0	0	0	0	0	0	0	0	0	0	0	0	0	0	0	0	0	0	0	0	0	0
k__Bacteria|p__Lentisphaerae|c__Lentisphaeria|o__Victivallales|f__Victivallaceae	0	0	0	0	0	0	0	0.00459	0	0	0	0	0	0	0	0	0	0	0	0	0	0	0	0	0	0	0	0	0	0	0	0	0	0	0	0	0	0	0	0	0	0	0	0	0	0	0	0	0
k__Bacteria|p__Lentisphaerae|c__Lentisphaeria|o__Victivallales|f__Victivallaceae|g__Victivallis	0	0	0	0	0	0	0	0.00459	0	0	0	0	0	0	0	0	0	0	0	0	0	0	0	0	0	0	0	0	0	0	0	0	0	0	0	0	0	0	0	0	0	0	0	0	0	0	0	0	0
k__Bacteria|p__Lentisphaerae|c__Lentisphaeria|o__Victivallales|f__Victivallaceae|g__Victivallis|s__Victivallis_vadensis	0	0	0	0	0	0	0	0.00459	0	0	0	0	0	0	0	0	0	0	0	0	0	0	0	0	0	0	0	0	0	0	0	0	0	0	0	0	0	0	0	0	0	0	0	0	0	0	0	0	0
k__Bacteria|p__Proteobacteria	0.1232	0.44586	0	2.55768	2.20434	2.55067	0.21017	0.27437	0.63425	0.28654	0.18057	0.37375	0.0753	0.23438	0.19924	0.18736	0.09664	0.10084	0.30364	0.19795	0.08021	0.14164	0.2444	1.08463	16.1562	18.7787	23.1003	1.48323	2.80874	4.05571	0.01021	0.39235	0.56197	0.61534	0.94957	1.46204	0.47712	1.58526	2.49593	0.14467	0.19047	0.27511	0.83792	1.65861	2.19457	0.22854	0.76142	0.26292	3.06329
k__Bacteria|p__Proteobacteria|c__Betaproteobacteria	0.00218	0.03895	0	1.62922	1.43134	1.98108	0.10909	0.04409	0.07625	0.03469	0.03814	0.01309	0	0	0	0.07115	0.03506	0.03571	0.01593	0.00814	0.01733	0	0	0.94267	1.22578	0.71338	0.66182	0.86483	1.58059	1.24219	0	0	0.008	0.02947	0.00388	0.12481	0.01419	0.00824	0.02756	0	0	0	0.24174	0.86057	0.1988	0.07658	0.0114	0.01466	2.81291
k__Bacteria|p__Proteobacteria|c__Betaproteobacteria|o__Burkholderiales	0.00218	0.03895	0	1.62922	1.43134	1.98108	0.10909	0.04409	0.07625	0.03469	0.03814	0.01309	0	0	0	0.07115	0.03506	0.03571	0.01593	0.00814	0.01733	0	0	0.94267	1.22578	0.71338	0.66182	0.86483	1.58059	1.24219	0	0	0.008	0.02947	0.00388	0.12481	0.01419	0.00824	0.02756	0	0	0	0.24174	0.86057	0.1988	0.07658	0.0114	0.01466	2.81291
k__Bacteria|p__Proteobacteria|c__Betaproteobacteria|o__Burkholderiales|f__Alcaligenaceae	0	0	0	0	0	0.00636	0	0	0	0	0	0	0	0	0	0	0	0	0	0	0	0	0	0	0	0	0	0	0	0	0	0	0	0	0	0	0	0	0	0	0	0	0	0	0	0	0	0	0.00627
k__Bacteria|p__Proteobacteria|c__Betaproteobacteria|o__Burkholderiales|f__Alcaligenaceae|g__Alcaligenes	0	0	0	0	0	0.00636	0	0	0	0	0	0	0	0	0	0	0	0	0	0	0	0	0	0	0	0	0	0	0	0	0	0	0	0	0	0	0	0	0	0	0	0	0	0	0	0	0	0	0.00627
k__Bacteria|p__Proteobacteria|c__Betaproteobacteria|o__Burkholderiales|f__Alcaligenaceae|g__Alcaligenes|s__Alcaligenes_faecalis	0	0	0	0	0	0.00636	0	0	0	0	0	0	0	0	0	0	0	0	0	0	0	0	0	0	0	0	0	0	0	0	0	0	0	0	0	0	0	0	0	0	0	0	0	0	0	0	0	0	0.00627
k__Bacteria|p__Proteobacteria|c__Betaproteobacteria|o__Burkholderiales|f__Sutterellaceae	0.00218	0.03895	0	1.62922	1.43134	1.97472	0.10909	0.04409	0.07625	0.03469	0.03814	0.01309	0	0	0	0.07115	0.03506	0.03571	0.01593	0.00814	0.01733	0	0	0.94267	1.22578	0.71338	0.66182	0.86483	1.58059	1.24219	0	0	0.008	0.02947	0.00388	0.12481	0.01419	0.00824	0.02756	0	0	0	0.24174	0.86057	0.1988	0.07658	0.0114	0.01466	2.80664
k__Bacteria|p__Proteobacteria|c__Betaproteobacteria|o__Burkholderiales|f__Sutterellaceae|g__Parasutterella	0.00218	0.03895	0	1.62775	1.429	1.97049	0.10774	0.04302	0.07524	0.03469	0.03814	0.01309	0	0	0	0.06647	0.03226	0.02904	0.00512	0	0.0089	0	0	0.94207	1.21253	0.70656	0.65024	0.82841	1.52748	1.21529	0	0	0.00682	0.02947	0.00388	0.12391	0.01354	0.00824	0.02756	0	0	0	0.24066	0.85759	0.19764	0.07658	0.0114	0.01466	2.72421
k__Bacteria|p__Proteobacteria|c__Betaproteobacteria|o__Burkholderiales|f__Sutterellaceae|g__Parasutterella|s__Parasutterella_excrementihominis	0.00218	0.03895	0	1.62775	1.429	1.97049	0.10774	0.04302	0.07524	0.03469	0.03814	0.01309	0	0	0	0.06647	0.03226	0.02904	0.00512	0	0.0089	0	0	0.94207	1.21253	0.70656	0.65024	0.82841	1.52748	1.21529	0	0	0.00682	0.02947	0.00388	0.12391	0.01354	0.00824	0.02756	0	0	0	0.24066	0.85759	0.19764	0.07658	0.0114	0.01466	2.72421
k__Bacteria|p__Proteobacteria|c__Betaproteobacteria|o__Burkholderiales|f__Sutterellaceae|g__Sutterella	0	0	0	0	0	0	0	0	0	0	0	0	0	0	0	0.00468	0.0028	0.00667	0.01081	0.00814	0.00843	0	0	0	0	0	0	0	0	0	0	0	0.00117	0	0	0	0.00064	0	0	0	0	0	0	0	0	0	0	0	0
k__Bacteria|p__Proteobacteria|c__Betaproteobacteria|o__Burkholderiales|f__Sutterellaceae|g__Sutterella|s__Sutterella_parvirubra	0	0	0	0	0	0	0	0	0	0	0	0	0	0	0	0.00468	0.0028	0.00667	0.01081	0.00814	0.00843	0	0	0	0	0	0	0	0	0	0	0	0.00117	0	0	0	0.00064	0	0	0	0	0	0	0	0	0	0	0	0
k__Bacteria|p__Proteobacteria|c__Betaproteobacteria|o__Burkholderiales|f__Sutterellaceae|g__Turicimonas	0	0	0	0.00146	0.00234	0.00422	0.00136	0.00106	0.00101	0	0	0	0	0	0	0	0	0	0	0	0	0	0	0.0006	0.01325	0.00682	0.01158	0.03642	0.0531	0.0269	0	0	0	0	0	0.0009	0	0	0	0	0	0	0.00108	0.00298	0.00116	0	0	0	0.08243
k__Bacteria|p__Proteobacteria|c__Betaproteobacteria|o__Burkholderiales|f__Sutterellaceae|g__Turicimonas|s__Turicimonas_muris	0	0	0	0.00146	0.00234	0.00422	0.00136	0.00106	0.00101	0	0	0	0	0	0	0	0	0	0	0	0	0	0	0.0006	0.01325	0.00682	0.01158	0.03642	0.0531	0.0269	0	0	0	0	0	0.0009	0	0	0	0	0	0	0.00108	0.00298	0.00116	0	0	0	0.08243
k__Bacteria|p__Proteobacteria|c__Deltaproteobacteria	0	0.0008	0	0.42578	0.51305	0.15909	0.09152	0.12595	0.36544	0.0905	0.07001	0.09084	0	0.10988	0.00679	0.10469	0.06158	0.06513	0.28771	0.18981	0.06288	0.02917	0.07055	0.0292	0	0	0	0.07092	0.07935	0.10506	0.01021	0.39235	0.54214	0.5855	0.9457	1.31909	0.17479	0.12323	0.15134	0.14467	0.18667	0.19475	0.02809	0.1248	0.06275	0.14228	0.18635	0.24825	0
k__Bacteria|p__Proteobacteria|c__Deltaproteobacteria|o__Desulfovibrionales	0	0.0008	0	0.42578	0.51305	0.15909	0.09152	0.12595	0.36544	0.0905	0.07001	0.09084	0	0.10988	0.00679	0.10469	0.06158	0.06513	0.28771	0.18981	0.06288	0.02917	0.07055	0.0292	0	0	0	0.07092	0.07935	0.10506	0.01021	0.39235	0.54214	0.5855	0.9457	1.31909	0.17479	0.12323	0.15134	0.14467	0.18667	0.19475	0.02809	0.1248	0.06275	0.14228	0.18635	0.24825	0
k__Bacteria|p__Proteobacteria|c__Deltaproteobacteria|o__Desulfovibrionales|f__Desulfovibrionaceae	0	0.0008	0	0.42578	0.51305	0.15909	0.09152	0.12595	0.36544	0.0905	0.07001	0.09084	0	0.10988	0.00679	0.10469	0.06158	0.06513	0.28771	0.18981	0.06288	0.02917	0.07055	0.0292	0	0	0	0.07092	0.07935	0.10506	0.01021	0.39235	0.54214	0.5855	0.9457	1.31909	0.17479	0.12323	0.15134	0.14467	0.18667	0.19475	0.02809	0.1248	0.06275	0.14228	0.18635	0.24825	0
k__Bacteria|p__Proteobacteria|c__Deltaproteobacteria|o__Desulfovibrionales|f__Desulfovibrionaceae|g__Bilophila	0	0.0008	0	0.42578	0.50906	0.15909	0.0176	0.08861	0.05794	0.0905	0.07001	0.09084	0	0.10988	0.00679	0.10469	0.06158	0.06513	0.28771	0.18981	0.06288	0.02917	0.07055	0.0292	0	0	0	0.07092	0.07935	0.10506	0.01021	0.0434	0.17318	0.1026	0.25158	0.16054	0.17479	0.12323	0.15134	0.14467	0.18667	0.19475	0.02809	0.1248	0.06275	0.14228	0.18635	0.24825	0
k__Bacteria|p__Proteobacteria|c__Deltaproteobacteria|o__Desulfovibrionales|f__Desulfovibrionaceae|g__Bilophila|s__Bilophila_wadsworthia	0	0.0008	0	0.42578	0.50906	0.15909	0.0176	0.08861	0.05794	0.0905	0.07001	0.09084	0	0.10988	0.00679	0.10469	0.06158	0.06513	0.28771	0.18981	0.06288	0.02917	0.07055	0.0292	0	0	0	0.07092	0.07935	0.10506	0.01021	0.0434	0.17318	0.1026	0.25158	0.16054	0.17479	0.12323	0.15134	0.14467	0.18667	0.19475	0.02809	0.1248	0.06275	0.14228	0.18635	0.24825	0
k__Bacteria|p__Proteobacteria|c__Deltaproteobacteria|o__Desulfovibrionales|f__Desulfovibrionaceae|g__Desulfovibrio	0	0	0	0	0.00399	0	0	0	0	0	0	0	0	0	0	0	0	0	0	0	0	0	0	0	0	0	0	0	0	0	0	0.34895	0.36896	0.3894	0.56524	0.92088	0	0	0	0	0	0	0	0	0	0	0	0	0
k__Bacteria|p__Proteobacteria|c__Deltaproteobacteria|o__Desulfovibrionales|f__Desulfovibrionaceae|g__Desulfovibrionaceae_unclassified	0	0	0	0	0	0	0.07393	0.03734	0.30749	0	0	0	0	0	0	0	0	0	0	0	0	0	0	0	0	0	0	0	0	0	0	0	0	0.0935	0.12888	0.23767	0	0	0	0	0	0	0	0	0	0	0	0	0
k__Bacteria|p__Proteobacteria|c__Deltaproteobacteria|o__Desulfovibrionales|f__Desulfovibrionaceae|g__Desulfovibrionaceae_unclassified|s__Desulfovibrionaceae_bacterium	0	0	0	0	0	0	0.07393	0.03734	0.30749	0	0	0	0	0	0	0	0	0	0	0	0	0	0	0	0	0	0	0	0	0	0	0	0	0.0935	0.12888	0.23767	0	0	0	0	0	0	0	0	0	0	0	0	0
k__Bacteria|p__Proteobacteria|c__Deltaproteobacteria|o__Desulfovibrionales|f__Desulfovibrionaceae|g__Desulfovibrio|s__Desulfovibrio_fairfieldensis	0	0	0	0	0.00399	0	0	0	0	0	0	0	0	0	0	0	0	0	0	0	0	0	0	0	0	0	0	0	0	0	0	0	0	0	0	0	0	0	0	0	0	0	0	0	0	0	0	0	0
k__Bacteria|p__Proteobacteria|c__Deltaproteobacteria|o__Desulfovibrionales|f__Desulfovibrionaceae|g__Desulfovibrio|s__Desulfovibrio_piger	0	0	0	0	0	0	0	0	0	0	0	0	0	0	0	0	0	0	0	0	0	0	0	0	0	0	0	0	0	0	0	0.34895	0.36896	0.3894	0.56524	0.92088	0	0	0	0	0	0	0	0	0	0	0	0	0
k__Bacteria|p__Proteobacteria|c__Epsilonproteobacteria	0	0	0	0	0	0	0	0	0	0	0	0	0	0	0	0	0	0	0	0	0	0	0	0	0	0	0	0	0	0	0	0	0.01183	0	0	0	0	0	0.00189	0	0	0	0	0	0	0	0	0	0
k__Bacteria|p__Proteobacteria|c__Epsilonproteobacteria|o__Campylobacterales	0	0	0	0	0	0	0	0	0	0	0	0	0	0	0	0	0	0	0	0	0	0	0	0	0	0	0	0	0	0	0	0	0.01183	0	0	0	0	0	0.00189	0	0	0	0	0	0	0	0	0	0
k__Bacteria|p__Proteobacteria|c__Epsilonproteobacteria|o__Campylobacterales|f__Campylobacteraceae	0	0	0	0	0	0	0	0	0	0	0	0	0	0	0	0	0	0	0	0	0	0	0	0	0	0	0	0	0	0	0	0	0.01183	0	0	0	0	0	0.00189	0	0	0	0	0	0	0	0	0	0
k__Bacteria|p__Proteobacteria|c__Epsilonproteobacteria|o__Campylobacterales|f__Campylobacteraceae|g__Campylobacter	0	0	0	0	0	0	0	0	0	0	0	0	0	0	0	0	0	0	0	0	0	0	0	0	0	0	0	0	0	0	0	0	0.01183	0	0	0	0	0	0.00189	0	0	0	0	0	0	0	0	0	0
k__Bacteria|p__Proteobacteria|c__Epsilonproteobacteria|o__Campylobacterales|f__Campylobacteraceae|g__Campylobacter|s__Campylobacter_jejuni	0	0	0	0	0	0	0	0	0	0	0	0	0	0	0	0	0	0	0	0	0	0	0	0	0	0	0	0	0	0	0	0	0.01183	0	0	0	0	0	0	0	0	0	0	0	0	0	0	0	0
k__Bacteria|p__Proteobacteria|c__Epsilonproteobacteria|o__Campylobacterales|f__Campylobacteraceae|g__Campylobacter|s__Campylobacter_ureolyticus	0	0	0	0	0	0	0	0	0	0	0	0	0	0	0	0	0	0	0	0	0	0	0	0	0	0	0	0	0	0	0	0	0	0	0	0	0	0	0.00189	0	0	0	0	0	0	0	0	0	0
k__Bacteria|p__Proteobacteria|c__Gammaproteobacteria	0.12103	0.06851	0	0.2669	0.05722	0.13527	0.00955	0.10433	0.19256	0.16135	0.07218	0.26981	0.0753	0.1245	0.19245	0.01152	0	0	0	0	0	0.11247	0.17385	0.07474	14.8947	18.0488	22.4194	0.01225	0.11218	2.27331	0	0	0	0	0	0.00702	0.28814	1.45379	2.31513	0	0.0038	0.08036	0.0157	0.37463	1.09232	0	0.56368	0	0.14756
k__Bacteria|p__Proteobacteria|c__Gammaproteobacteria|o__Aeromonadales	0	0	0	0	0	0	0	0	0	0	0	0	0	0	0	0	0	0	0	0	0	0	0	0	0	0	0	0	0	0	0	0	0	0	0	0	0	0	0	0	0	0	0	0	0	0	0	0	0
k__Bacteria|p__Proteobacteria|c__Gammaproteobacteria|o__Aeromonadales|f__Succinivibrionaceae	0	0	0	0	0	0	0	0	0	0	0	0	0	0	0	0	0	0	0	0	0	0	0	0	0	0	0	0	0	0	0	0	0	0	0	0	0	0	0	0	0	0	0	0	0	0	0	0	0
k__Bacteria|p__Proteobacteria|c__Gammaproteobacteria|o__Aeromonadales|f__Succinivibrionaceae|g__Succinatimonas	0	0	0	0	0	0	0	0	0	0	0	0	0	0	0	0	0	0	0	0	0	0	0	0	0	0	0	0	0	0	0	0	0	0	0	0	0	0	0	0	0	0	0	0	0	0	0	0	0
k__Bacteria|p__Proteobacteria|c__Gammaproteobacteria|o__Aeromonadales|f__Succinivibrionaceae|g__Succinatimonas|s__Succinatimonas_hippei	0	0	0	0	0	0	0	0	0	0	0	0	0	0	0	0	0	0	0	0	0	0	0	0	0	0	0	0	0	0	0	0	0	0	0	0	0	0	0	0	0	0	0	0	0	0	0	0	0
k__Bacteria|p__Proteobacteria|c__Gammaproteobacteria|o__Enterobacterales	0.10918	0	0	0.16497	0.04013	0.01405	0.006	0.10433	0	0.16135	0.0585	0.04542	0.0753	0.1245	0.19245	0.01152	0	0	0	0	0	0.06725	0.08526	0.01082	14.8921	18.0488	22.4194	0	0.00382	2.25197	0	0	0	0	0	0.00702	0.28262	1.45379	2.31513	0	0.0038	0.08036	0	0.37463	1.09232	0	0.56368	0	0.0035
k__Bacteria|p__Proteobacteria|c__Gammaproteobacteria|o__Enterobacterales|f__Enterobacteriaceae	0.10918	0	0	0.16497	0.04013	0.01405	0.006	0	0	0.16135	0.0585	0.04542	0.0753	0.1245	0.19245	0.01152	0	0	0	0	0	0.0581	0.08526	0.01082	14.8921	18.0488	22.4194	0	0.00382	2.25197	0	0	0	0	0	0.00702	0.28262	1.45379	2.31513	0	0.0038	0.08036	0	0.37463	1.09232	0	0.56368	0	0.0035
k__Bacteria|p__Proteobacteria|c__Gammaproteobacteria|o__Enterobacterales|f__Enterobacteriaceae|g__Citrobacter	0	0	0	0	0.00605	0.01405	0	0	0	0	0	0	0	0	0	0	0	0	0	0	0	0	0	0	1.46617	0	0	0	0	0	0	0	0	0	0	0	0	0	0	0	0	0	0	0	0	0	0	0	0
k__Bacteria|p__Proteobacteria|c__Gammaproteobacteria|o__Enterobacterales|f__Enterobacteriaceae|g__Citrobacter|s__Citrobacter_freundii	0	0	0	0	0.00605	0	0	0	0	0	0	0	0	0	0	0	0	0	0	0	0	0	0	0	1.28836	0	0	0	0	0	0	0	0	0	0	0	0	0	0	0	0	0	0	0	0	0	0	0	0
k__Bacteria|p__Proteobacteria|c__Gammaproteobacteria|o__Enterobacterales|f__Enterobacteriaceae|g__Citrobacter|s__Citrobacter_koseri	0	0	0	0	0	0.01405	0	0	0	0	0	0	0	0	0	0	0	0	0	0	0	0	0	0	0	0	0	0	0	0	0	0	0	0	0	0	0	0	0	0	0	0	0	0	0	0	0	0	0
k__Bacteria|p__Proteobacteria|c__Gammaproteobacteria|o__Enterobacterales|f__Enterobacteriaceae|g__Citrobacter|s__Citrobacter_pasteurii	0	0	0	0	0	0	0	0	0	0	0	0	0	0	0	0	0	0	0	0	0	0	0	0	0.06093	0	0	0	0	0	0	0	0	0	0	0	0	0	0	0	0	0	0	0	0	0	0	0	0
k__Bacteria|p__Proteobacteria|c__Gammaproteobacteria|o__Enterobacterales|f__Enterobacteriaceae|g__Citrobacter|s__Citrobacter_youngae	0	0	0	0	0	0	0	0	0	0	0	0	0	0	0	0	0	0	0	0	0	0	0	0	0.11689	0	0	0	0	0	0	0	0	0	0	0	0	0	0	0	0	0	0	0	0	0	0	0	0
k__Bacteria|p__Proteobacteria|c__Gammaproteobacteria|o__Enterobacterales|f__Enterobacteriaceae|g__Escherichia	0.10918	0	0	0.16497	0	0	0.006	0	0	0.16135	0.0585	0.04542	0.0753	0	0.19245	0.01152	0	0	0	0	0	0	0	0	0	12.9105	22.4194	0	0.00382	2.25197	0	0	0	0	0	0.00702	0.28262	1.45379	2.31513	0	0.0038	0.08036	0	0.37463	1.09232	0	0.56368	0	0.0035
k__Bacteria|p__Proteobacteria|c__Gammaproteobacteria|o__Enterobacterales|f__Enterobacteriaceae|g__Escherichia|s__Escherichia_coli	0.10918	0	0	0.16497	0	0	0.006	0	0	0.16135	0.0585	0.04542	0.0753	0	0.19245	0.01152	0	0	0	0	0	0	0	0	0	12.9105	22.4194	0	0.00382	2.25197	0	0	0	0	0	0.00702	0.28262	1.45379	2.31513	0	0.0038	0.08036	0	0.37463	1.09232	0	0.56368	0	0.0035
k__Bacteria|p__Proteobacteria|c__Gammaproteobacteria|o__Enterobacterales|f__Enterobacteriaceae|g__Klebsiella	0	0	0	0	0	0	0	0	0	0	0	0	0	0.1245	0	0	0	0	0	0	0	0	0	0	13.426	5.13832	0	0	0	0	0	0	0	0	0	0	0	0	0	0	0	0	0	0	0	0	0	0	0
k__Bacteria|p__Proteobacteria|c__Gammaproteobacteria|o__Enterobacterales|f__Enterobacteriaceae|g__Klebsiella|s__Klebsiella_pneumoniae	0	0	0	0	0	0	0	0	0	0	0	0	0	0.02741	0	0	0	0	0	0	0	0	0	0	0.26997	2.45245	0	0	0	0	0	0	0	0	0	0	0	0	0	0	0	0	0	0	0	0	0	0	0
k__Bacteria|p__Proteobacteria|c__Gammaproteobacteria|o__Enterobacterales|f__Enterobacteriaceae|g__Klebsiella|s__Klebsiella_quasipneumoniae	0	0	0	0	0	0	0	0	0	0	0	0	0	0.0936	0	0	0	0	0	0	0	0	0	0	12.7585	2.57659	0	0	0	0	0	0	0	0	0	0	0	0	0	0	0	0	0	0	0	0	0	0	0
k__Bacteria|p__Proteobacteria|c__Gammaproteobacteria|o__Enterobacterales|f__Enterobacteriaceae|g__Klebsiella|s__Klebsiella_variicola	0	0	0	0	0	0	0	0	0	0	0	0	0	0.00349	0	0	0	0	0	0	0	0	0	0	0.39753	0.10928	0	0	0	0	0	0	0	0	0	0	0	0	0	0	0	0	0	0	0	0	0	0	0
k__Bacteria|p__Proteobacteria|c__Gammaproteobacteria|o__Enterobacterales|f__Enterobacteriaceae|g__Raoultella	0	0	0	0	0.03409	0	0	0	0	0	0	0	0	0	0	0	0	0	0	0	0	0.0581	0.08526	0.01082	0	0	0	0	0	0	0	0	0	0	0	0	0	0	0	0	0	0	0	0	0	0	0	0	0
k__Bacteria|p__Proteobacteria|c__Gammaproteobacteria|o__Enterobacterales|f__Enterobacteriaceae|g__Raoultella|s__Raoultella_ornithinolytica	0	0	0	0	0	0	0	0	0	0	0	0	0	0	0	0	0	0	0	0	0	0.0581	0.08526	0.01082	0	0	0	0	0	0	0	0	0	0	0	0	0	0	0	0	0	0	0	0	0	0	0	0	0
k__Bacteria|p__Proteobacteria|c__Gammaproteobacteria|o__Enterobacterales|f__Enterobacteriaceae|g__Raoultella|s__Raoultella_planticola	0	0	0	0	0.03409	0	0	0	0	0	0	0	0	0	0	0	0	0	0	0	0	0	0	0	0	0	0	0	0	0	0	0	0	0	0	0	0	0	0	0	0	0	0	0	0	0	0	0	0
k__Bacteria|p__Proteobacteria|c__Gammaproteobacteria|o__Enterobacterales|f__Erwiniaceae	0	0	0	0	0	0	0	0.10433	0	0	0	0	0	0	0	0	0	0	0	0	0	0	0	0	0	0	0	0	0	0	0	0	0	0	0	0	0	0	0	0	0	0	0	0	0	0	0	0	0
k__Bacteria|p__Proteobacteria|c__Gammaproteobacteria|o__Enterobacterales|f__Erwiniaceae|g__Pantoea	0	0	0	0	0	0	0	0.10433	0	0	0	0	0	0	0	0	0	0	0	0	0	0	0	0	0	0	0	0	0	0	0	0	0	0	0	0	0	0	0	0	0	0	0	0	0	0	0	0	0
k__Bacteria|p__Proteobacteria|c__Gammaproteobacteria|o__Enterobacterales|f__Erwiniaceae|g__Pantoea|s__Pantoea_agglomerans	0	0	0	0	0	0	0	0.09324	0	0	0	0	0	0	0	0	0	0	0	0	0	0	0	0	0	0	0	0	0	0	0	0	0	0	0	0	0	0	0	0	0	0	0	0	0	0	0	0	0
k__Bacteria|p__Proteobacteria|c__Gammaproteobacteria|o__Enterobacterales|f__Erwiniaceae|g__Pantoea|s__Pantoea_vagans	0	0	0	0	0	0	0	0.01109	0	0	0	0	0	0	0	0	0	0	0	0	0	0	0	0	0	0	0	0	0	0	0	0	0	0	0	0	0	0	0	0	0	0	0	0	0	0	0	0	0
k__Bacteria|p__Proteobacteria|c__Gammaproteobacteria|o__Enterobacterales|f__Hafniaceae	0	0	0	0	0	0	0	0	0	0	0	0	0	0	0	0	0	0	0	0	0	0.00914	0	0	0	0	0	0	0	0	0	0	0	0	0	0	0	0	0	0	0	0	0	0	0	0	0	0	0
k__Bacteria|p__Proteobacteria|c__Gammaproteobacteria|o__Enterobacterales|f__Hafniaceae|g__Hafnia	0	0	0	0	0	0	0	0	0	0	0	0	0	0	0	0	0	0	0	0	0	0.00914	0	0	0	0	0	0	0	0	0	0	0	0	0	0	0	0	0	0	0	0	0	0	0	0	0	0	0
k__Bacteria|p__Proteobacteria|c__Gammaproteobacteria|o__Enterobacterales|f__Hafniaceae|g__Hafnia|s__Hafnia_alvei	0	0	0	0	0	0	0	0	0	0	0	0	0	0	0	0	0	0	0	0	0	0.00914	0	0	0	0	0	0	0	0	0	0	0	0	0	0	0	0	0	0	0	0	0	0	0	0	0	0	0
k__Bacteria|p__Proteobacteria|c__Gammaproteobacteria|o__Enterobacterales|f__Morganellaceae	0	0	0	0	0	0	0	0	0	0	0	0	0	0	0	0	0	0	0	0	0	0	0	0	0	0	0	0	0	0	0	0	0	0	0	0	0	0	0	0	0	0	0	0	0	0	0	0	0
k__Bacteria|p__Proteobacteria|c__Gammaproteobacteria|o__Enterobacterales|f__Morganellaceae|g__Morganella	0	0	0	0	0	0	0	0	0	0	0	0	0	0	0	0	0	0	0	0	0	0	0	0	0	0	0	0	0	0	0	0	0	0	0	0	0	0	0	0	0	0	0	0	0	0	0	0	0
k__Bacteria|p__Proteobacteria|c__Gammaproteobacteria|o__Enterobacterales|f__Morganellaceae|g__Morganella|s__Morganella_morganii	0	0	0	0	0	0	0	0	0	0	0	0	0	0	0	0	0	0	0	0	0	0	0	0	0	0	0	0	0	0	0	0	0	0	0	0	0	0	0	0	0	0	0	0	0	0	0	0	0
k__Bacteria|p__Proteobacteria|c__Gammaproteobacteria|o__Pasteurellales	0.01185	0.06851	0	0.10192	0.01708	0.12122	0.00355	0	0.19256	0	0.01367	0.22439	0	0	0	0	0	0	0	0	0	0.04522	0.08859	0.06391	0.0026	0	0	0.01225	0.10836	0.02134	0	0	0	0	0	0	0.00552	0	0	0	0	0	0.0157	0	0	0	0	0	0.14406
k__Bacteria|p__Proteobacteria|c__Gammaproteobacteria|o__Pasteurellales|f__Pasteurellaceae	0.01185	0.06851	0	0.10192	0.01708	0.12122	0.00355	0	0.19256	0	0.01367	0.22439	0	0	0	0	0	0	0	0	0	0.04522	0.08859	0.06391	0.0026	0	0	0.01225	0.10836	0.02134	0	0	0	0	0	0	0.00552	0	0	0	0	0	0.0157	0	0	0	0	0	0.14406
k__Bacteria|p__Proteobacteria|c__Gammaproteobacteria|o__Pasteurellales|f__Pasteurellaceae|g__Haemophilus	0.01185	0.06851	0	0.10192	0.01708	0.12122	0.00355	0	0.19256	0	0.01367	0.22439	0	0	0	0	0	0	0	0	0	0.04522	0.08859	0.06391	0.0026	0	0	0.01225	0.10836	0.02134	0	0	0	0	0	0	0.00552	0	0	0	0	0	0.0157	0	0	0	0	0	0.14406
k__Bacteria|p__Proteobacteria|c__Gammaproteobacteria|o__Pasteurellales|f__Pasteurellaceae|g__Haemophilus|s__Haemophilus_parainfluenzae	0.01185	0.06092	0	0.04087	0.00167	0.03752	0	0	0.18361	0	0.01367	0.06552	0	0	0	0	0	0	0	0	0	0.03352	0.08859	0.05017	0.0026	0	0	0.01225	0.05183	0.00727	0	0	0	0	0	0	0.00552	0	0	0	0	0	0.0157	0	0	0	0	0	0.07916
k__Bacteria|p__Proteobacteria|c__Gammaproteobacteria|o__Pasteurellales|f__Pasteurellaceae|g__Haemophilus|s__Haemophilus_pittmaniae	0	0	0	0	0	0	0	0	0.00895	0	0	0.11568	0	0	0	0	0	0	0	0	0	0	0	0	0	0	0	0	0	0	0	0	0	0	0	0	0	0	0	0	0	0	0	0	0	0	0	0	0
k__Bacteria|p__Proteobacteria|c__Gammaproteobacteria|o__Pasteurellales|f__Pasteurellaceae|g__Haemophilus|s__Haemophilus_sp_HMSC71H05	0	0	0	0.06105	0.01542	0.0837	0.00355	0	0	0	0	0.04319	0	0	0	0	0	0	0	0	0	0.01063	0	0	0	0	0	0	0.05653	0.01408	0	0	0	0	0	0	0	0	0	0	0	0	0	0	0	0	0	0	0.0649
k__Bacteria|p__Proteobacteria|c__Gammaproteobacteria|o__Pasteurellales|f__Pasteurellaceae|g__Haemophilus|s__Haemophilus_sputorum	0	0.00759	0	0	0	0	0	0	0	0	0	0	0	0	0	0	0	0	0	0	0	0.00107	0	0.01374	0	0	0	0	0	0	0	0	0	0	0	0	0	0	0	0	0	0	0	0	0	0	0	0	0
k__Bacteria|p__Proteobacteria|c__Proteobacteria_unclassified	0	0.3376	0	0.23578	0.20273	0.27524	0	0	0	0	0.00024	0	0	0	0	0	0	0	0	0	0	0	0	0.03802	0.03567	0.0165	0.01902	0.53523	1.03662	0.43516	0	0	0	0.00037	0	0.01113	0	0	0	0	0	0	0.55239	0.29861	0.84071	0.00968	0	0	0.10282
k__Bacteria|p__Proteobacteria|c__Proteobacteria_unclassified|o__Proteobacteria_unclassified	0	0.3376	0	0.23578	0.20273	0.27524	0	0	0	0	0.00024	0	0	0	0	0	0	0	0	0	0	0	0	0.03802	0.03567	0.0165	0.01902	0.53523	1.03662	0.43516	0	0	0	0.00037	0	0.01113	0	0	0	0	0	0	0.55239	0.29861	0.84071	0.00968	0	0	0.10282
k__Bacteria|p__Proteobacteria|c__Proteobacteria_unclassified|o__Proteobacteria_unclassified|f__Proteobacteria_unclassified	0	0.3376	0	0.23578	0.20273	0.27524	0	0	0	0	0.00024	0	0	0	0	0	0	0	0	0	0	0	0	0.03802	0.03567	0.0165	0.01902	0.53523	1.03662	0.43516	0	0	0	0.00037	0	0.01113	0	0	0	0	0	0	0.55239	0.29861	0.84071	0.00968	0	0	0.10282
k__Bacteria|p__Proteobacteria|c__Proteobacteria_unclassified|o__Proteobacteria_unclassified|f__Proteobacteria_unclassified|g__Proteobacteria_unclassified	0	0.3376	0	0.23578	0.20273	0.27524	0	0	0	0	0.00024	0	0	0	0	0	0	0	0	0	0	0	0	0.03802	0.03567	0.0165	0.01902	0.53523	1.03662	0.43516	0	0	0	0.00037	0	0.01113	0	0	0	0	0	0	0.55239	0.29861	0.84071	0.00968	0	0	0.10282
k__Bacteria|p__Proteobacteria|c__Proteobacteria_unclassified|o__Proteobacteria_unclassified|f__Proteobacteria_unclassified|g__Proteobacteria_unclassified|s__Proteobacteria_bacterium_CAG_139	0	0.3376	0	0.23578	0.20273	0.27524	0	0	0	0	0.00024	0	0	0	0	0	0	0	0	0	0	0	0	0.03802	0.03567	0.0165	0.01902	0.53523	1.03662	0.43516	0	0	0	0.00037	0	0.01113	0	0	0	0	0	0	0.55239	0.29861	0.84071	0.00968	0	0	0.10282
k__Bacteria|p__Synergistetes	0	0	0	0	0	0	0	0	0	0	0	0	0	0	0	0	0	0	0	0	0	0	0	0	0	0	0	0	0	0	0	0	0	0	0	0	0	0	0	0	0	0	0	0	0	0	0	0	0
k__Bacteria|p__Synergistetes|c__Synergistia	0	0	0	0	0	0	0	0	0	0	0	0	0	0	0	0	0	0	0	0	0	0	0	0	0	0	0	0	0	0	0	0	0	0	0	0	0	0	0	0	0	0	0	0	0	0	0	0	0
k__Bacteria|p__Synergistetes|c__Synergistia|o__Synergistales	0	0	0	0	0	0	0	0	0	0	0	0	0	0	0	0	0	0	0	0	0	0	0	0	0	0	0	0	0	0	0	0	0	0	0	0	0	0	0	0	0	0	0	0	0	0	0	0	0
k__Bacteria|p__Synergistetes|c__Synergistia|o__Synergistales|f__Synergistaceae	0	0	0	0	0	0	0	0	0	0	0	0	0	0	0	0	0	0	0	0	0	0	0	0	0	0	0	0	0	0	0	0	0	0	0	0	0	0	0	0	0	0	0	0	0	0	0	0	0
k__Bacteria|p__Synergistetes|c__Synergistia|o__Synergistales|f__Synergistaceae|g__Cloacibacillus	0	0	0	0	0	0	0	0	0	0	0	0	0	0	0	0	0	0	0	0	0	0	0	0	0	0	0	0	0	0	0	0	0	0	0	0	0	0	0	0	0	0	0	0	0	0	0	0	0
k__Bacteria|p__Synergistetes|c__Synergistia|o__Synergistales|f__Synergistaceae|g__Cloacibacillus|s__Cloacibacillus_evryensis	0	0	0	0	0	0	0	0	0	0	0	0	0	0	0	0	0	0	0	0	0	0	0	0	0	0	0	0	0	0	0	0	0	0	0	0	0	0	0	0	0	0	0	0	0	0	0	0	0
k__Bacteria|p__Verrucomicrobia	0	0	0	0.10741	0.24553	0.00583	0.55368	0.45661	0.39794	0.42964	0.77282	0.04288	0	0	0	0.49045	0.85985	0.69224	0	0	0	0	0	0.92456	1.06014	2.93758	0.1041	0.06697	0.00615	0.37496	0.0033	0.00783	0.65703	0	0	0.76922	0.17815	1.45986	0.50561	0.09628	1.64925	0	0.02737	0	0	0.87866	0	0.0049	0
k__Bacteria|p__Verrucomicrobia|c__Verrucomicrobiae	0	0	0	0.10741	0.24553	0.00583	0.55368	0.45661	0.39794	0.42964	0.77282	0.04288	0	0	0	0.49045	0.85985	0.69224	0	0	0	0	0	0.92456	1.06014	2.93758	0.1041	0.06697	0.00615	0.37496	0.0033	0.00783	0.65703	0	0	0.76922	0.17815	1.45986	0.50561	0.09628	1.64925	0	0.02737	0	0	0.87866	0	0.0049	0
k__Bacteria|p__Verrucomicrobia|c__Verrucomicrobiae|o__Verrucomicrobiales	0	0	0	0.10741	0.24553	0.00583	0.55368	0.45661	0.39794	0.42964	0.77282	0.04288	0	0	0	0.49045	0.85985	0.69224	0	0	0	0	0	0.92456	1.06014	2.93758	0.1041	0.06697	0.00615	0.37496	0.0033	0.00783	0.65703	0	0	0.76922	0.17815	1.45986	0.50561	0.09628	1.64925	0	0.02737	0	0	0.87866	0	0.0049	0
k__Bacteria|p__Verrucomicrobia|c__Verrucomicrobiae|o__Verrucomicrobiales|f__Akkermansiaceae	0	0	0	0.10741	0.24553	0.00583	0.55368	0.45661	0.39794	0.42964	0.77282	0.04288	0	0	0	0.49045	0.85985	0.69224	0	0	0	0	0	0.92456	1.06014	2.93758	0.1041	0.06697	0.00615	0.37496	0.0033	0.00783	0.65703	0	0	0.76922	0.17815	1.45986	0.50561	0.09628	1.64925	0	0.02737	0	0	0.87866	0	0.0049	0
k__Bacteria|p__Verrucomicrobia|c__Verrucomicrobiae|o__Verrucomicrobiales|f__Akkermansiaceae|g__Akkermansia	0	0	0	0.10741	0.24553	0.00583	0.55368	0.45661	0.39794	0.42964	0.77282	0.04288	0	0	0	0.49045	0.85985	0.69224	0	0	0	0	0	0.92456	1.06014	2.93758	0.1041	0.06697	0.00615	0.37496	0.0033	0.00783	0.65703	0	0	0.76922	0.17815	1.45986	0.50561	0.09628	1.64925	0	0.02737	0	0	0.87866	0	0.0049	0
k__Bacteria|p__Verrucomicrobia|c__Verrucomicrobiae|o__Verrucomicrobiales|f__Akkermansiaceae|g__Akkermansia|s__Akkermansia_muciniphila	0	0	0	0.10741	0.24553	0.00583	0.55368	0.45661	0.39794	0.42964	0.77282	0.04288	0	0	0	0.49045	0.85985	0.69224	0	0	0	0	0	0.92456	1.06014	2.93758	0.1041	0.06697	0.00615	0.37496	0.0033	0.00783	0.65703	0	0	0.76922	0.17815	1.45986	0.50561	0.09628	1.64925	0	0.02737	0	0	0.87866	0	0.0049	0
k__Eukaryota	0	0	0	0	0	0	0	0	0	0	0	0.00785	0	0	0	0	0	0	0	0	0	0	0.01766	0	0	0	0	0	0	0	0	0	0	0	0	0	0	0	0	0	0	0	0	0	0	0	0	0	0
k__Eukaryota|p__Ascomycota	0	0	0	0	0	0	0	0	0	0	0	0.00785	0	0	0	0	0	0	0	0	0	0	0.01766	0	0	0	0	0	0	0	0	0	0	0	0	0	0	0	0	0	0	0	0	0	0	0	0	0	0
k__Eukaryota|p__Ascomycota|c__Saccharomycetes	0	0	0	0	0	0	0	0	0	0	0	0.00785	0	0	0	0	0	0	0	0	0	0	0.01766	0	0	0	0	0	0	0	0	0	0	0	0	0	0	0	0	0	0	0	0	0	0	0	0	0	0
k__Eukaryota|p__Ascomycota|c__Saccharomycetes|o__Saccharomycetales	0	0	0	0	0	0	0	0	0	0	0	0.00785	0	0	0	0	0	0	0	0	0	0	0.01766	0	0	0	0	0	0	0	0	0	0	0	0	0	0	0	0	0	0	0	0	0	0	0	0	0	0
k__Eukaryota|p__Ascomycota|c__Saccharomycetes|o__Saccharomycetales|f__Saccharomycetaceae	0	0	0	0	0	0	0	0	0	0	0	0.00785	0	0	0	0	0	0	0	0	0	0	0.01766	0	0	0	0	0	0	0	0	0	0	0	0	0	0	0	0	0	0	0	0	0	0	0	0	0	0
k__Eukaryota|p__Ascomycota|c__Saccharomycetes|o__Saccharomycetales|f__Saccharomycetaceae|g__Saccharomyces	0	0	0	0	0	0	0	0	0	0	0	0.00785	0	0	0	0	0	0	0	0	0	0	0.01766	0	0	0	0	0	0	0	0	0	0	0	0	0	0	0	0	0	0	0	0	0	0	0	0	0	0
k__Eukaryota|p__Ascomycota|c__Saccharomycetes|o__Saccharomycetales|f__Saccharomycetaceae|g__Saccharomyces|s__Saccharomyces_cerevisiae	0	0	0	0	0	0	0	0	0	0	0	0.00785	0	0	0	0	0	0	0	0	0	0	0.01766	0	0	0	0	0	0	0	0	0	0	0	0	0	0	0	0	0	0	0	0	0	0	0	0	0	0
[truncated: 11 more columns]
