# Supplementary material for: Differential response to prolonged amoxicillin treatment: long-term resilience of the microbiome versus long-lasting perturbations in the gut resistome
Source: Gut Microbes. 2022 Dec 28;15(1):2157200. doi: 10.1080/19490976.2022.2157200 (PMC9809947; doi:10.1080/19490976.2022.2157200)
Supplement: Supplemental Material [file KGMI_A_2157200_SM8536.zip › Supplementary information/Table S7 ARG count table.xlsx]

## Sheet: CARD_final_count
Supplementary Table S7: Raw and normalized count matrix of ARGs (rows) identified by sample (columns)
#NAME	P1P0	P1P100	P1P365	P2P0	P2P100	P2P365	P3A0	P3A100	P3A365	P4P0	P4P100	P4P365	P5P0	P5P100	P5P365	P7P0	P7P100	P7P365	P8A0	P8A100	P8A365	P9A0	P9A100	P9A365	P10P0	P10P100	P10P365	P11P0	P11P100	P11P365	P12P0	P12P100	P12P365	P13A0	P13A100	P13A365	P14A0	P14A100	P14A365	P15P0	P15P100	P15P365	P17A0	P17A100	P17A365	P18A0	P18A100	P18A365	P19A0
gb|AB089595|+|0-1206|ARO:3000166|tet(B)	28	0	0	0	0	0	0	0	0	0	0	0	0	0	0	0	0	0	0	0	0	34	68	16	0	0	0	0	0	0	0	0	0	0	0	0	0	0	44	0	0	0	0	0	0	0	0	0	0
gb|AB734053|+|2303-2948|ARO:3002774|QnrB61	0	0	0	0	0	0	0	0	0	0	0	0	0	0	0	0	0	0	0	0	0	0	0	0	0	0	71	0	0	0	0	0	0	0	0	0	0	0	0	0	0	0	0	0	0	0	0	0	0
gb|AB734055|+|376-1021|ARO:3002773|QnrB60	0	0	0	0	0	0	0	0	0	0	0	0	0	0	0	0	0	0	0	0	0	0	0	0	28	0	0	0	0	0	0	0	0	0	0	0	0	0	0	0	0	0	0	0	0	0	0	0	0
gb|ACWO01000051.1|+|22092-23265|ARO:3004588|Klebsiella	0	0	0	0	0	0	0	0	0	0	0	0	0	0	0	0	0	0	0	0	0	0	0	0	2119	377	0	0	0	0	0	0	0	0	0	0	0	0	0	0	0	0	0	0	0	0	0	0	0
gb|AE005174.2|+|3397370-3397847|ARO:3000318|mphB	0	0	0	8	0	0	0	0	0	0	0	0	0	0	4	0	0	0	0	0	0	0	0	0	0	371	752	0	0	0	0	0	0	0	0	0	14	60	101	0	0	0	0	0	0	0	0	0	0
gb|AF016483|+|0-906|ARO:3002637|APH(2'')-IVa	0	0	0	0	0	0	0	0	0	0	0	0	0	0	0	0	0	0	0	0	0	0	0	0	0	0	0	0	0	0	16	0	18	0	0	0	0	0	0	0	0	0	0	0	0	0	0	0	0
gb|AF024602|+|3155-3992|ARO:3002660|APH(6)-Id	0	0	0	0	0	0	22	0	0	0	0	0	0	0	0	0	0	0	0	0	0	0	0	114	0	89	0	42	68	36	0	0	0	0	0	0	54	0	0	0	0	0	0	0	0	0	46	0	0
gb|AF028812|+|392-887|ARO:3002867|dfrF	72	29	17	46	37	88	88	0	22	102	201	127	16	48	12	39	29	0	86	69	466	819	230	292	532	268	495	25	15	112	91	140	118	244	48	271	35	23	19	167	33	98	0	7	0	24	42	0	122
gb|AF118110.1|-|71-1037|ARO:3003002|CfxA2	1039	2149	3688	101	133	234	24	170	78	93	134	173	0	0	0	22	0	22	41	934	490	0	0	34	321	513	180	27	70	61	186	434	401	0	0	0	472	588	1042	24	34	32	0	0	0	0	1636	537	438
gb|AF137361|+|63-852|ARO:3002605|aadA5	0	0	0	0	0	0	0	0	0	0	0	0	0	0	0	0	0	0	0	0	0	0	0	0	0	0	0	0	0	0	0	0	0	0	0	0	0	0	40	0	0	0	0	0	0	0	0	0	0
gb|AF188199|+|214-1075|ARO:3000936|TEM-70	0	0	0	0	0	0	0	0	0	0	0	0	0	0	0	0	0	0	0	0	0	0	0	0	0	0	0	0	0	0	0	0	0	0	0	0	0	0	0	0	0	0	0	17	0	0	0	0	0
gb|AF227521.1|+|3269-4487|ARO:3000616|mel	0	0	0	0	0	0	0	0	26	76	255	155	0	0	0	36	78	0	0	0	0	50	107	260	2272	1886	1038	22	26	43	621	565	612	28	74	95	574	634	126	43	0	0	0	0	0	0	0	0	1966
gb|AF242872.1|+|2131-2878|ARO:3000375|ErmB	724	581	896	141	140	166	570	78	93	2078	1269	1340	0	35	0	913	713	452	85	99	26	470	586	252	499	186	321	1574	753	1401	234	71	551	136	64	186	402	2021	1433	123	141	36	83	116	21	76	73	71	317
gb|AF251288.1|-|794-2000|ARO:3004659|Mef(En2)	4370	1607	1853	0	0	0	406	2658	908	2132	2271	3604	0	0	0	4206	4746	4483	132	797	1189	520	640	815	0	0	0	0	0	269	75	213	934	214	466	607	3648	1315	1237	948	1678	699	105	112	20	148	855	373	0
gb|AF313472|+|15593-16397|ARO:3002639|APH(3'')-Ib	0	0	0	0	0	0	15	0	11	0	0	16	0	0	0	12	0	0	0	0	0	0	0	114	0	87	0	47	55	36	0	0	0	0	0	0	58	0	0	0	0	0	0	0	0	0	29	0	0
gb|AF337947.1|+|1214-1751|ARO:3004629|AAC(6')-Im	0	0	0	0	0	0	0	0	0	0	0	0	0	9	0	0	0	0	0	0	0	0	0	0	0	0	0	0	0	0	0	0	0	0	0	0	0	0	0	0	0	0	0	0	0	0	0	0	0
gb|AF337947|+|271-1171|ARO:3002635|APH(2'')-IIa	0	0	0	0	0	0	0	0	0	0	0	0	0	24	0	0	0	0	0	0	0	0	0	0	0	0	0	0	0	0	0	0	0	0	0	0	0	0	0	0	0	0	0	0	0	0	0	0	0
gb|AF408195.1|+|9446-10250|ARO:3003206|lsaE	0	0	0	0	0	0	0	0	0	0	0	0	0	0	0	0	0	0	0	0	0	0	70	87	0	0	0	0	0	0	0	0	0	0	0	0	0	0	0	0	0	0	0	0	0	0	0	0	0
gb|AF472622|+|52-1018|ARO:3003003|CfxA3	1102	1497	2563	53	83	141	31	80	35	137	145	179	0	0	0	61	27	0	0	574	308	0	0	0	180	250	84	0	28	37	181	482	476	0	0	0	319	558	633	23	23	14	0	0	0	0	797	300	201
gb|AF516720|+|214-1075|ARO:3000968|TEM-105	0	0	0	0	0	0	0	0	0	0	0	0	0	0	0	0	0	0	0	0	0	0	0	0	0	0	0	0	0	0	0	0	0	0	0	0	0	0	0	0	0	0	0	17	0	0	0	0	0
gb|AF534183.1|+|2970-4245|ARO:3000165|tet(A)	0	0	0	0	0	0	0	0	0	0	0	0	0	0	0	0	0	0	0	0	0	0	0	0	0	169	0	0	0	0	0	0	0	0	0	0	0	0	0	0	0	0	0	0	0	0	94	0	0
gb|AF550679.1|-|80976-81768|ARO:3002601|aadA	0	0	0	0	0	0	0	0	0	0	0	0	0	0	0	0	0	0	0	0	0	0	0	0	0	21	0	0	0	0	0	0	0	0	0	0	0	0	0	0	0	0	0	0	0	0	0	0	0
gb|AJ007350.1|+|239-1094|ARO:3004359|ACI-1	0	0	0	0	0	0	0	0	0	0	0	0	0	0	0	0	0	0	0	0	0	0	0	0	0	0	0	0	0	0	0	169	372	0	0	0	0	0	0	0	0	0	0	0	0	0	0	0	0
gb|AJ222769.3|+|3686-5606|ARO:3000194|tetW	1303	988	4264	6404	7881	7854	6547	2821	4777	1329	1234	975	4814	1223	3307	905	986	710	2408	1807	2920	5957	5019	4832	2540	1773	2999	6424	3789	7234	7581	5953	7208	2922	3070	3317	1697	5725	2544	2648	1698	1519	1482	1335	855	1870	426	576	837
gb|AJ238249.1|+|126-930|ARO:3002836|lnuB	0	0	0	0	0	0	0	0	0	0	0	0	0	0	0	0	0	0	0	0	0	0	48	47	0	0	0	0	0	0	0	0	0	0	0	0	0	0	0	0	0	0	0	0	0	0	0	0	0
gb|AJ318073.1|+|793-1990|ARO:3004041|Klebsiella	0	0	0	0	0	0	0	0	0	0	0	0	0	0	0	0	0	0	0	0	0	0	0	0	1866	259	0	0	0	0	0	0	0	0	0	0	0	0	0	0	0	0	0	0	0	0	0	0	0
gb|AJ584700|+|33-582|ARO:3002589|AAC(6')-Iid	0	0	0	0	0	0	0	0	0	0	0	0	0	0	0	0	0	0	0	0	0	0	0	0	5	0	0	0	0	0	0	0	0	0	0	0	0	0	0	0	0	0	0	0	0	0	0	0	0
gb|AJ635402|+|0-861|ARO:3002434|OKP-B-1	0	0	0	0	0	0	0	0	0	0	0	0	0	0	0	0	0	0	0	0	0	0	0	0	93	0	0	0	0	0	0	0	0	0	0	0	0	0	0	0	0	0	0	0	0	0	0	0	0
gb|AM051151|+|0-861|ARO:3002435|OKP-B-2	0	0	0	0	0	0	0	0	0	0	0	0	0	0	0	0	0	0	0	0	0	0	0	0	74	0	0	0	0	0	0	0	0	0	0	0	0	0	0	0	0	0	0	0	0	0	0	0	0
gb|AM051152|+|0-861|ARO:3002436|OKP-B-3	0	0	0	0	0	0	0	0	0	0	0	0	0	0	0	0	0	0	0	0	0	0	0	0	104	0	0	0	0	0	0	0	0	0	0	0	0	0	0	0	0	0	0	0	0	0	0	0	0
gb|AM051156|+|0-861|ARO:3002440|OKP-B-7	0	0	0	0	0	0	0	0	0	0	0	0	0	0	0	0	0	0	0	0	0	0	0	0	130	26	0	0	0	0	0	0	0	0	0	0	0	0	0	0	0	0	0	0	0	0	0	0	0
gb|AM051157|+|0-861|ARO:3002441|OKP-B-8	0	0	0	0	0	0	0	0	0	0	0	0	0	0	0	0	0	0	0	0	0	0	0	0	102	0	0	0	0	0	0	0	0	0	0	0	0	0	0	0	0	0	0	0	0	0	0	0	0
gb|AM419751|+|14210-15431|ARO:3000567|tet(40)	0	0	189	199	265	285	627	313	376	78	21	59	143	68	128	250	333	226	33	63	28	185	132	211	416	222	309	138	0	185	1700	610	1258	68	69	236	82	403	214	32	28	14	143	130	28	322	34	0	64
gb|AM850918|+|24-885|ARO:3002438|OKP-B-5	0	0	0	0	0	0	0	0	0	0	0	0	0	0	0	0	0	0	0	0	0	0	0	0	109	26	0	0	0	0	0	0	0	0	0	0	0	0	0	0	0	0	0	0	0	0	0	0	0
gb|AM850919|+|24-885|ARO:3002450|OKP-B-17	0	0	0	0	0	0	0	0	0	0	0	0	0	0	0	0	0	0	0	0	0	0	0	0	133	0	0	0	0	0	0	0	0	0	0	0	0	0	0	0	0	0	0	0	0	0	0	0	0
gb|AM990992.1|-|1001760-1003680|ARO:3000186|tetM	0	0	0	0	0	0	45	0	35	0	0	111	0	0	0	0	91	0	59	66	71	0	52	0	296	173	65	0	0	0	0	0	0	0	0	102	82	197	58	0	0	0	0	0	0	0	0	0	0
gb|AP006725.1|+|2483889-2484252|ARO:3004580|Klebsiella	0	0	0	0	0	0	0	0	0	0	0	0	0	0	0	0	0	0	0	0	0	0	0	0	263	37	0	0	0	0	0	0	0	0	0	0	0	0	0	0	0	0	0	0	0	0	0	0	0
gb|AP006725.1|+|2484238-2484568|ARO:3004583|Klebsiella	0	0	0	0	0	0	0	0	0	0	0	0	0	0	0	0	0	0	0	0	0	0	0	0	520	73	0	0	0	0	0	0	0	0	0	0	0	0	0	0	0	0	0	0	0	0	0	0	0
gb|AP009048.1|-|3980025-3981183|ARO:3000795|mdtE	21	0	0	0	0	0	0	0	0	44	0	0	0	0	30	0	0	0	0	0	0	0	0	0	0	1160	2074	0	0	445	0	0	0	0	0	0	35	166	270	0	0	0	0	25	104	0	24	0	0
gb|AP009048.1|-|4303042-4304509|ARO:3003550|mdtP	21	0	0	0	0	0	0	0	0	49	0	0	20	0	0	0	0	0	0	0	0	0	0	0	0	1385	2769	0	0	645	0	0	0	0	0	0	53	238	357	0	0	0	0	20	179	0	53	0	0
gb|AP009048.1|-|4304505-4306557|ARO:3003549|mdtO	27	0	0	0	0	0	0	0	0	67	0	0	0	0	0	0	0	0	0	0	0	0	0	0	0	1836	3633	0	0	835	0	0	0	0	0	0	74	263	467	0	0	0	0	0	191	0	52	0	0
gb|AP009048.1|-|4306556-4307588|ARO:3003548|mdtN	0	0	0	0	0	0	0	0	0	26	0	16	0	0	31	0	0	0	0	0	0	0	0	0	0	1114	1910	0	0	420	0	0	0	0	0	0	23	131	268	0	0	0	0	20	108	0	30	0	0
gb|AP009048.1|+|2586250-2589364|ARO:3000491|acrD	0	0	0	50	0	0	0	0	0	90	0	0	0	0	53	0	0	0	0	0	0	0	0	0	0	2855	4626	0	0	1123	0	0	0	0	0	0	72	355	573	0	0	0	0	51	247	0	65	0	0
gb|AP009048|-|4338624-4340268|ARO:3003576|eptA	19	0	0	0	0	0	0	0	0	49	0	24	0	0	55	0	0	0	0	0	0	0	0	0	0	1642	2842	0	0	445	0	0	0	0	0	0	43	223	358	0	0	22	0	24	94	0	41	0	0
gb|AP009048|+|2810082-2811255|ARO:3000027|emrA	15	0	0	0	0	0	0	0	0	0	12	0	0	0	31	0	0	0	0	0	0	0	0	0	0	1008	1894	0	0	410	0	0	0	0	0	0	30	173	252	0	0	0	0	23	97	0	18	0	0
gb|AP012030.1|-|395553-396711|ARO:3004612|Escherichia	12	0	0	0	0	0	0	0	0	40	0	0	0	0	0	0	0	0	0	0	0	0	0	0	401	1037	1930	0	0	407	0	0	0	0	0	0	24	143	223	0	0	0	0	0	73	0	0	0	0
gb|ASTU01000063.1|+|61248-62787|ARO:3004597|Klebsiella	0	0	0	0	0	0	0	0	0	0	0	0	0	0	0	0	0	0	0	0	0	0	0	0	363	643	1082	0	0	234	0	0	0	0	0	0	0	103	133	0	0	0	0	0	50	0	0	0	0
gb|AY055428.1|-|20268-21084|ARO:3000412|sul2	0	0	0	0	0	0	42	0	18	0	0	0	0	0	0	142	237	141	0	0	0	0	0	148	0	126	0	175	206	233	0	0	0	0	0	0	63	0	0	0	0	0	0	0	0	0	0	0	0
gb|AY082011|+|3848-4265|ARO:3002957|vanYD	0	0	0	0	0	0	0	0	0	0	0	0	0	0	0	0	0	0	0	0	0	0	0	0	0	0	0	0	0	0	0	0	0	0	0	0	0	0	0	0	0	5	0	0	0	0	0	0	0
gb|AY701528.1|+|9695-10589|ARO:3004191|APH(2'')-If	0	0	0	0	0	0	0	0	0	65	137	47	0	0	0	0	0	0	0	0	0	0	0	0	0	0	0	0	0	0	0	0	0	0	0	0	0	0	0	0	0	0	0	0	0	0	0	0	0
gb|AY712687|+|0-831|ARO:3002628|aad(6)	0	0	0	0	0	0	85	0	61	27	0	0	0	0	0	0	0	0	0	0	0	17	31	66	13	16	0	0	0	0	25	34	0	145	70	130	0	0	0	45	21	0	0	0	0	0	0	0	0
gb|AY769933|+|0-966|ARO:3003005|CfxA4	723	1225	2024	51	63	114	24	121	48	93	141	205	0	0	0	0	0	0	49	573	309	0	0	27	146	217	102	0	42	40	99	279	327	0	0	0	351	490	571	18	16	23	0	0	0	0	722	253	296
gb|AY769934|+|27-993|ARO:3003096|CfxA5	671	1185	2003	72	95	104	0	84	32	112	172	193	0	0	0	0	29	0	34	555	323	0	0	0	206	203	77	0	45	48	103	283	318	0	0	0	372	483	548	20	25	10	0	0	0	0	868	289	255
gb|AY825330|+|0-861|ARO:3002446|OKP-B-13	0	0	0	0	0	0	0	0	0	0	0	0	0	0	0	0	0	0	0	0	0	0	0	0	65	0	0	0	0	0	0	0	0	0	0	0	0	0	0	0	0	0	0	0	0	0	0	0	0
gb|AY928180|+|0-495|ARO:3002837|lnuC	0	19	46	16	36	0	264	106	428	31	8	0	0	14	0	248	196	156	0	8	0	47	196	122	10	0	0	17	32	64	45	40	35	23	24	154	193	121	0	33	56	11	0	10	0	10	0	0	9
gb|BA000007.3|-|4903688-4905062|ARO:3000830|cpxA	0	0	0	0	0	0	0	0	0	28	0	0	0	0	28	0	0	0	0	0	0	0	0	0	472	1648	2801	0	0	534	0	0	0	0	0	0	47	211	378	0	0	0	0	23	164	0	58	0	0
gb|CP000800.1|-|1191727-1192954|ARO:3001329|mdtG	0	0	0	0	0	0	0	0	0	24	0	0	0	0	22	0	0	0	0	0	0	0	0	0	0	911	1581	0	0	424	0	0	0	0	0	0	34	169	214	0	0	0	0	20	73	0	23	0	0
gb|CP004067.1|-|43007-43928|ARO:3002669|APH(2'')-Ig	0	0	0	0	0	0	0	0	0	0	0	0	0	0	0	0	0	0	0	0	0	0	0	0	0	0	0	0	0	0	0	0	0	0	0	0	0	0	0	0	0	0	0	0	0	0	0	0	0
gb|CP004067|+|52914-53709|ARO:3002647|APH(3')-IIIa	122	107	12	11	0	19	177	95	116	82	0	64	0	0	0	26	0	7	17	0	0	57	48	117	91	46	10	0	0	0	90	58	139	220	150	189	13	25	16	113	51	0	0	0	0	0	0	0	0
gb|D16251.1|-|1625-2531|ARO:3000316|mphA	19	0	0	0	0	0	0	0	0	0	0	0	0	0	0	0	0	0	0	0	0	0	0	0	0	0	0	0	0	0	0	0	0	0	0	0	0	0	0	0	0	0	0	0	0	0	73	0	0
gb|D78168|+|1591-3130|ARO:3000254|emrY	0	0	0	0	0	0	0	0	0	29	0	14	0	0	0	0	0	0	0	0	0	0	0	0	0	1249	2087	0	0	450	0	0	0	0	0	0	36	218	284	0	0	0	0	36	84	0	40	0	0
gb|D78168|+|536-1592|ARO:3000206|emrK	0	0	0	0	0	0	0	0	0	20	0	11	0	0	0	0	0	0	0	0	0	0	0	0	0	900	1540	0	0	324	0	0	0	0	0	0	0	132	200	0	0	0	0	16	84	0	17	0	0
gb|DQ212986|+|2258-2966|ARO:3002926|vanRG	0	0	0	151	167	65	0	0	0	0	0	0	0	0	0	0	0	0	0	0	242	0	0	0	0	0	0	0	0	0	0	0	0	0	0	0	0	0	0	77	0	0	0	0	0	0	0	0	0
gb|DQ212986|+|5137-5983|ARO:3002965|vanWG	0	0	0	0	0	0	0	0	0	0	0	0	0	0	0	0	0	0	0	0	287	0	0	0	0	0	0	0	0	0	0	0	0	0	0	0	0	0	0	46	0	0	0	0	0	0	0	0	0
gb|DQ212986|+|5984-7034|ARO:3002909|vanG	0	0	0	0	40	0	0	0	0	0	0	0	0	0	85	0	0	0	0	0	0	0	0	0	0	0	0	0	0	0	0	0	0	0	0	0	0	0	0	0	0	0	0	0	0	0	0	0	0
gb|DQ212986|+|7030-7795|ARO:3003069|vanXYG	0	0	0	0	0	0	0	0	0	0	0	0	0	0	76	0	0	0	0	0	412	0	0	0	0	0	0	0	0	0	0	0	0	0	0	0	0	0	0	41	11	0	0	0	0	0	0	0	0
gb|DQ212986|+|7787-9926|ARO:3002972|vanTG	0	0	0	0	0	0	0	55	0	0	0	0	0	0	186	0	0	0	0	0	1962	0	0	0	0	0	0	0	0	0	0	0	0	0	0	0	0	0	0	81	0	0	0	0	0	0	0	0	0
gb|DQ303919|+|0-681|ARO:3002719|QnrB5	0	0	0	0	0	0	0	0	0	0	0	0	0	0	0	0	0	0	0	0	0	0	0	0	0	0	7898	0	0	0	0	0	0	0	0	0	0	0	0	0	0	0	0	0	0	0	0	0	0
gb|DQ838665|+|0-474|ARO:3002860|dfrA17	0	0	0	0	0	0	0	0	0	0	0	0	0	0	0	0	0	0	0	0	0	0	0	0	0	0	0	0	0	0	0	0	0	0	0	0	0	0	18	0	0	0	0	0	0	0	0	0	0
gb|EU022314.1|+|0-861|ARO:3004623|AAC(3)-IId	0	0	0	0	0	0	0	0	0	0	0	0	0	0	0	0	0	0	0	0	0	0	0	0	0	0	0	0	0	0	0	0	0	0	0	0	0	0	0	0	0	0	0	0	0	0	0	0	0
gb|EU370913.1|+|46651-47827|ARO:3003922|oqxA	0	0	0	0	0	0	0	0	0	0	0	0	0	0	0	0	0	0	0	0	0	0	0	0	2332	417	0	0	0	0	0	0	0	0	0	0	0	0	0	0	0	0	0	0	0	0	0	0	0
gb|EU370913.1|+|47850-51003|ARO:3003923|oqxB	0	0	0	0	0	0	0	0	0	0	0	0	0	0	0	0	0	0	0	0	0	0	0	0	5532	842	0	0	0	0	0	0	0	0	0	0	0	0	0	0	0	0	0	0	0	0	0	0	0
gb|EU722333.1|+|1932-3852|ARO:3000196|tet32	188	183	291	745	687	690	1868	1566	1185	1129	304	540	58	181	79	1010	585	519	129	200	146	305	581	602	2989	1210	2683	661	245	698	354	493	613	108	192	284	282	1400	168	2912	1883	1419	366	247	80	101	212	213	465
gb|EU780012|+|2162-2645|ARO:3002859|dfrA14	0	0	0	0	0	0	0	0	0	0	0	0	0	0	0	0	0	0	0	0	0	0	0	0	0	0	0	0	0	0	0	0	0	0	0	0	28	0	0	0	0	0	0	0	0	0	0	0	0
gb|FJ919776|+|208-1069|ARO:3001034|TEM-168	0	0	0	0	0	0	0	0	0	0	0	0	0	0	0	0	0	0	0	0	0	0	0	0	0	0	0	0	0	0	0	0	0	0	0	0	0	0	0	0	0	0	0	25	0	0	0	0	0
gb|FN594949|+|25244-27167|ARO:3000556|tet44	0	0	0	892	787	1035	171	70	406	0	0	0	0	0	0	0	107	0	0	0	0	0	0	319	53	90	0	0	85	0	327	137	161	0	0	0	0	0	0	0	0	0	0	30	0	75	0	0	0
gb|FN594949|+|27481-28339|ARO:3002629|ANT(6)-Ib	0	0	0	206	613	143	136	0	0	0	0	0	0	0	0	0	65	0	0	0	0	0	0	0	98	88	0	0	0	0	162	90	0	0	0	0	0	0	0	0	0	0	0	0	0	0	0	0	0
gb|FN649414.1|+|2765050-2766355|ARO:3004611|Escherichia	0	0	0	0	0	0	0	0	0	0	0	0	0	0	0	0	0	0	0	0	0	0	0	0	0	1091	1845	0	0	0	0	0	0	0	0	0	0	125	231	0	0	0	0	0	0	0	39	0	0
gb|FN806789.3|+|2693-3518|ARO:3003918|apmA	0	0	0	0	0	0	0	0	0	0	0	0	0	0	0	0	0	0	0	0	0	0	0	0	0	0	0	0	0	0	0	0	0	0	0	0	0	0	0	0	0	0	0	0	0	0	0	0	0
gb|FR717535|+|0-861|ARO:3000910|TEM-40	0	0	0	0	0	0	0	0	0	7	0	0	0	0	0	0	0	0	0	0	0	0	0	0	0	0	0	0	0	0	0	0	0	0	0	0	0	0	0	0	0	0	0	28	0	0	0	0	0
gb|GQ149347|+|5269-6130|ARO:3001037|TEM-171	0	0	0	0	0	0	0	0	0	0	0	0	0	0	0	0	0	0	0	0	0	0	0	0	0	0	0	0	0	0	0	0	0	0	0	0	0	0	0	0	0	0	0	14	0	0	0	0	0
gb|GQ342996|+|797-1793|ARO:3003097|CfxA6	0	0	43	0	0	0	0	0	0	0	533	658	0	0	0	0	0	0	120	2175	1140	0	0	0	0	0	0	0	0	0	6436	4628	1461	0	0	0	1364	1652	1012	0	0	0	2328	555	3017	0	0	0	0
gb|GQ343019|+|132-1023|ARO:3002999|CblA-1	189	51	381	288	320	561	149	1090	336	744	510	1188	535	1616	790	1071	588	879	643	727	704	250	516	1436	1357	1532	857	152	144	949	106	156	246	193	699	598	644	583	721	1064	1415	1813	179	90	88	166	492	331	683
gb|GU565967.1|-|24979-26419|ARO:3002597|AAC(6')-Ie-APH(2'')-Ia	0	0	0	0	0	0	369	83	24	288	305	193	0	0	0	54	51	0	0	44	0	0	0	0	0	0	0	0	0	67	0	373	169	0	0	0	0	40	0	0	0	0	0	0	0	0	0	0	49
gb|GU585907.1|-|21605-22103|ARO:3002858|dfrA12	0	0	0	0	0	0	0	0	0	0	0	0	0	0	0	0	0	0	0	0	0	0	0	0	0	0	0	0	0	0	0	0	0	0	0	0	0	0	0	0	0	0	0	0	0	0	33	0	0
gb|HG002396.1|+|5272-6322|ARO:3004649|cfr(B)	0	0	0	0	0	0	0	0	0	0	0	0	0	0	0	0	0	0	0	0	0	0	0	0	0	0	0	0	0	0	0	0	0	0	0	0	0	0	0	0	0	0	0	0	0	0	0	0	0
gb|HM990671|+|5192-6671|ARO:3003112|lsaC	0	0	0	0	0	0	0	0	0	0	0	0	0	0	0	0	0	0	0	0	0	0	0	0	0	0	0	0	0	0	0	0	0	0	0	0	0	0	0	0	0	0	0	0	0	0	0	0	0
gb|HQ529916|+|110-971|ARO:3001045|TEM-183	0	0	0	0	0	0	0	0	0	0	0	0	0	0	0	0	0	0	0	0	0	0	0	0	0	0	0	0	0	0	0	0	0	0	0	0	0	0	0	0	0	0	0	16	0	0	0	0	0
gb|HQ652506.1|+|373-2098|ARO:3004032|tetA(46)	0	0	0	0	0	0	0	0	23	0	0	0	0	0	0	0	0	0	0	0	0	0	0	0	0	0	0	0	0	0	30	0	0	0	0	0	0	0	0	0	0	0	0	0	0	0	0	0	0
gb|JF969163|+|1053-1893|ARO:3000410|sul1	0	0	0	0	0	0	0	0	0	0	0	0	0	0	0	0	0	0	0	0	0	0	0	0	0	116	0	0	0	0	0	0	0	0	0	0	0	0	36	0	0	0	0	0	0	0	39	0	0
gb|JN086160|-|1582-2407|ARO:3001777|OXA-347	0	0	0	0	0	0	0	0	0	1626	2033	3110	0	0	0	56	72	47	0	0	0	0	0	0	0	0	0	0	0	0	0	0	0	0	0	0	0	0	0	0	0	0	0	0	0	0	0	0	0
gb|JN173058|+|36-681|ARO:3002751|QnrB36	0	0	0	0	0	0	0	0	0	0	0	0	0	0	0	0	0	0	0	0	0	0	0	0	0	0	129	0	0	0	0	0	0	0	0	0	0	0	0	0	0	0	0	0	0	0	0	0	0
gb|JN173060|+|2306-2951|ARO:3002753|QnrB38	0	0	0	0	0	0	0	0	0	0	0	0	0	0	0	0	0	0	0	0	0	0	0	0	17	0	0	0	0	0	0	0	0	0	0	0	0	0	0	0	0	0	0	0	0	0	0	0	0
gb|JQ394987|+|0-1233|ARO:3001328|Escherichia	13	0	0	13	0	0	0	0	0	26	0	0	0	0	24	0	0	0	0	0	0	0	0	0	297	1028	1677	0	0	403	0	0	0	0	0	0	35	123	230	0	0	0	0	0	95	0	39	0	0
gb|JX298080|+|433-1078|ARO:3002734|QnrB19	0	0	0	0	0	0	0	0	0	0	0	0	0	0	0	0	0	0	0	0	0	0	0	0	0	0	7279	0	0	0	0	0	0	0	0	0	0	0	0	0	0	0	0	0	0	0	0	0	0
gb|JX440358|+|130-775|ARO:3002762|QnrB47	0	0	0	0	0	0	0	0	0	0	0	0	0	0	0	0	0	0	0	0	0	0	0	0	0	0	124	0	0	0	0	0	0	0	0	0	0	0	0	0	0	0	0	0	0	0	0	0	0
gb|KC580660|+|0-645|ARO:3002783|QnrB71	0	0	0	0	0	0	0	0	0	0	0	0	0	0	0	0	0	0	0	0	0	0	0	0	0	0	99	0	0	0	0	0	0	0	0	0	0	0	0	0	0	0	0	0	0	0	0	0	0
gb|KC865667|+|183-1044|ARO:3001385|TEM-208	0	0	0	0	0	0	0	0	0	0	0	0	0	0	0	0	0	0	0	0	0	0	0	0	0	0	0	0	0	0	0	0	0	0	0	0	0	0	0	0	0	0	0	11	0	0	0	0	0
gb|KF648874.1|-|60996-61860|ARO:3002626|ANT(6)-Ia	0	0	0	0	0	0	0	0	0	0	0	0	0	0	0	0	0	0	0	0	0	30	88	147	0	0	0	0	0	0	12	141	21	0	0	0	0	0	0	0	0	0	0	0	0	0	0	0	0
gb|KJ541681.1|+|19526-20000|ARO:3002854|dfrA1	0	0	0	0	0	0	0	0	0	0	0	0	0	0	0	0	0	0	0	0	0	0	0	0	0	62	0	0	0	0	0	0	0	0	0	0	0	0	0	0	0	0	0	0	0	0	0	0	0
gb|KM087839|+|0-1146|ARO:3002126|CMY-115	0	0	0	0	0	0	0	0	0	0	0	0	0	0	0	0	0	0	0	0	0	0	0	0	95	0	0	0	0	0	0	0	0	0	0	0	0	0	0	0	0	0	0	0	0	0	0	0	0
gb|KP265721.1|+|331-1558|ARO:3004608|EreD	0	0	0	0	0	0	0	0	0	2816	3916	5328	0	0	0	0	0	0	0	0	0	0	0	0	0	0	0	0	0	0	0	0	0	0	0	0	0	0	0	0	0	0	0	0	0	0	0	0	0
gb|KU736867.1|+|19653-21573|ARO:3004442|tet(W/N/W)	490	256	873	1633	2070	1909	1728	802	1088	706	460	261	607	296	485	340	288	277	483	467	688	1532	1124	1346	1068	862	1030	1761	829	2105	1730	1387	1546	1325	1488	923	477	956	466	609	551	358	232	270	210	375	80	101	370
gb|L20800|+|1062-2325|ARO:3000180|tetA(P)	0	0	0	0	0	0	0	0	0	0	0	0	0	0	0	0	0	0	0	0	0	157	0	0	0	0	0	0	0	0	0	0	0	0	0	0	0	0	0	0	0	0	0	0	0	0	0	0	0
gb|L20800|+|2308-4267|ARO:3000195|tetB(P)	0	0	0	0	0	0	0	0	0	0	0	0	0	0	0	0	0	0	0	0	0	0	43	0	0	0	0	0	0	0	0	0	0	0	0	0	0	0	0	0	0	0	0	0	0	0	0	0	0
gb|L42817|+|201-936|ARO:3000522|ErmG	0	0	0	60	38	64	0	53	0	0	0	0	0	7	0	0	0	0	0	0	0	24	21	163	0	0	0	0	0	12	354	286	441	5	0	0	0	0	0	46	38	0	0	0	0	0	0	0	953
gb|M17124|+|1181-1982|ARO:3000498|ErmF	2539	1209	6452	30	29	26	53	28	106	2939	3116	4606	0	0	0	1533	1478	1447	0	0	0	72	85	81	2336	2186	939	673	1146	1805	210	254	588	0	0	0	3661	2847	2245	3646	5230	4001	91	92	136	60	216	100	0
gb|M18896.2|+|206-2126|ARO:3000190|tetO	729	1913	3155	2535	2051	3030	1755	1429	2679	2183	1100	1028	360	971	327	1078	943	492	889	1019	1516	4813	2362	3886	2432	991	1295	4195	1817	2805	9447	3743	4956	498	569	1152	684	1545	606	2729	1649	1843	363	1039	148	538	172	324	966
gb|M35190.1|+|308-932|ARO:3004454|Campylobacter	114	93	608	0	0	0	34	0	20	107	44	43	58	701	217	11	0	16	34	17	0	39	18	12	287	88	53	146	0	131	0	0	0	39	62	606	0	0	0	59	174	34	0	0	0	0	0	0	0
gb|M36726.1|+|295-1150|ARO:3000596|ErmX	0	0	0	0	0	0	0	0	0	0	0	0	0	0	0	0	0	0	0	0	0	0	0	0	0	0	0	0	0	16	0	0	0	0	0	0	0	24	0	0	0	0	0	0	0	0	0	0	0
gb|M37699|+|585-1752|ARO:3000205|tetX	3312	1614	7540	0	0	0	121	726	437	3456	4240	5241	0	0	0	153	295	124	0	0	0	52	0	0	3028	3069	1409	0	0	35	0	0	0	0	0	0	144	87	278	4809	6599	5629	0	29	0	0	0	0	0
gb|M63556|+|90-840|ARO:3000578|CcrA	0	0	0	0	0	0	0	0	0	0	0	0	0	0	0	248	293	110	0	0	0	0	0	0	0	0	0	0	0	0	0	0	0	0	0	0	0	0	0	0	0	0	0	0	0	19	130	12	0
gb|M64090|+|0-735|ARO:3000595|ErmT	0	0	0	0	0	0	0	0	0	0	0	0	0	0	0	0	65	18	0	0	0	0	0	0	0	0	0	0	0	0	0	0	0	0	0	0	0	0	0	0	0	0	0	0	0	0	0	0	0
gb|M72415.1|+|1120-1984|ARO:3004683|aadS	0	0	0	0	0	0	86	679	316	2384	3038	4224	0	0	0	62	86	0	0	0	0	0	0	96	0	0	0	639	831	1607	0	0	0	0	0	0	104	118	22	0	0	0	0	0	0	0	0	0	0
gb|MK134376.1|-|324-1482|ARO:3004720|Tet(X4)	211	0	442	0	0	0	0	0	0	390	567	648	0	0	0	0	0	0	0	0	0	0	0	0	0	0	0	0	0	0	0	0	0	0	0	0	0	0	0	281	388	344	0	0	0	0	0	0	0
gb|MWVR01000009.1|-|34384-35299|ARO:3004626|Erm(49)	12	0	0	0	0	0	0	0	0	0	0	0	0	0	0	0	0	0	0	0	0	0	0	0	0	0	0	0	0	0	0	0	0	0	0	0	0	0	0	0	0	0	0	0	0	0	0	0	0
gb|S48276.1|+|478-1129|ARO:3004460|Vibrio	0	0	0	0	0	0	0	0	0	0	0	0	0	12	0	17	13	0	0	0	0	0	35	23	0	0	0	0	0	0	0	0	0	0	0	0	0	0	0	0	0	0	0	0	0	0	0	0	0
gb|U00096.3|-|2306971-2308615|ARO:3003952|yojI	0	0	0	0	0	0	0	0	0	28	0	0	0	0	20	0	0	0	0	0	0	0	0	0	0	1397	2330	0	0	490	0	0	0	0	0	0	21	203	324	0	0	0	0	0	138	0	27	0	0
gb|U00096.3|-|3203309-3204131|ARO:3002986|bacA	12	0	0	0	0	0	0	0	0	27	0	0	0	0	25	0	0	0	0	0	0	0	0	0	121	813	1468	0	0	288	0	0	0	0	0	0	19	102	205	0	0	0	0	0	101	0	0	0	0
gb|U00096.3|-|4377810-4378944|ARO:3004290|Escherichia	0	0	0	0	0	0	0	0	0	35	0	0	0	0	26	0	0	0	0	0	0	0	0	0	0	1159	1960	0	0	337	0	0	0	0	0	0	32	150	235	0	0	10	0	20	105	0	26	0	0
gb|U00096.3|-|4567286-4568519|ARO:3001214|mdtM	0	0	0	21	0	0	0	0	0	0	0	0	0	0	26	0	0	0	0	0	0	0	0	0	0	740	1932	0	0	0	0	0	0	0	0	0	0	170	240	0	0	0	0	0	0	0	26	0	0
gb|U00096.3|-|481253-484403|ARO:3000216|acrB	57	0	0	0	0	0	0	0	0	141	0	0	0	0	0	0	0	0	0	0	0	0	0	0	3729	3260	4821	0	0	1150	0	0	0	0	0	0	286	508	671	0	0	0	0	56	228	0	87	0	0
gb|U00096.3|-|484425-485619|ARO:3004043|Escherichia	0	0	0	0	0	0	0	0	0	29	0	0	0	0	27	0	0	0	0	0	0	0	0	0	93	1088	2009	0	0	393	0	0	0	0	0	0	22	180	242	0	0	15	0	0	123	0	26	0	0
gb|U00096.3|-|721055-721733|ARO:3003841|kdpE	0	0	0	0	0	0	0	0	0	0	0	0	9	0	9	0	0	0	0	0	0	0	0	0	0	630	898	0	0	200	0	0	0	0	0	0	16	122	110	0	0	12	0	13	52	0	13	0	0
gb|U00096.3|+|966620-968369|ARO:3003950|msbA	0	0	0	0	0	0	0	0	0	53	0	0	0	0	32	0	0	0	0	0	0	0	0	0	566	1363	2376	0	0	539	0	0	0	0	0	0	50	191	281	0	0	0	0	0	156	0	33	0	0
gb|U00096|-|1124117-1125326|ARO:3001216|mdtH	0	0	0	0	0	0	0	0	0	32	0	0	0	0	26	0	0	0	0	0	0	0	0	0	0	844	1610	0	0	381	0	0	0	0	0	0	0	169	211	0	0	0	0	0	79	0	0	0	0
gb|U00096|-|2098446-2099613|ARO:3003577|ugd	0	0	0	0	0	0	0	0	0	96	0	0	0	0	55	0	0	0	0	0	0	0	0	0	0	243	1452	0	0	410	0	0	0	0	0	0	0	0	154	0	0	0	0	21	90	0	0	0	0
gb|U00096|+|2154015-2155263|ARO:3000792|mdtA	0	0	0	0	0	0	0	0	0	24	0	0	0	0	31	0	0	0	0	0	0	0	0	0	0	996	1665	0	0	443	0	0	0	0	0	0	25	148	199	0	0	0	0	27	97	0	0	0	0
gb|U00096|+|2155262-2158385|ARO:3000793|mdtB	0	0	0	0	0	0	0	0	0	68	0	0	0	0	56	0	0	0	0	0	0	0	0	0	1708	2783	4139	0	0	908	0	0	0	0	0	0	83	369	543	0	0	0	0	53	234	0	48	0	0
gb|U00096|+|2158385-2161463|ARO:3000794|mdtC	46	0	0	0	0	0	0	0	0	73	0	0	0	0	55	0	0	0	0	0	0	0	0	0	1472	2593	4123	0	0	731	0	0	0	0	0	0	0	368	528	0	0	0	0	0	234	0	62	0	0
gb|U00096|+|2367070-2368039|ARO:3003578|pmrF	0	0	0	0	0	0	0	0	0	21	0	0	0	0	27	0	0	0	0	0	0	0	0	0	0	747	1299	0	0	297	0	0	0	0	0	0	19	118	184	0	0	0	0	13	78	0	13	0	0
gb|U00096|+|2812615-2814154|ARO:3000074|emrB	0	0	0	0	0	0	0	0	0	27	0	0	0	0	0	0	0	0	0	0	0	0	0	0	407	881	1337	0	0	292	0	0	0	0	0	0	24	113	174	0	0	0	0	0	56	0	0	0	0
gb|U00096|+|3413863-3415021|ARO:3000499|acrE	0	0	0	0	0	0	0	0	0	45	0	0	17	0	0	0	0	0	0	0	0	0	0	0	0	1127	1995	0	0	409	0	0	0	0	0	0	48	187	289	0	0	0	0	0	110	0	31	0	0
gb|U00096|+|3415032-3418137|ARO:3000502|acrF	0	0	0	0	0	0	0	0	0	103	0	0	0	0	60	0	0	0	0	0	0	0	0	0	0	2976	5308	0	0	1115	0	0	0	0	0	0	70	398	698	0	0	0	0	54	293	0	85	0	0
gb|U00096|+|3660413-3663527|ARO:3000796|mdtF	0	0	0	0	0	0	0	0	0	104	0	45	46	0	79	0	0	0	0	0	0	0	0	0	0	3208	5543	0	0	1281	0	0	0	0	0	0	104	452	694	0	0	0	0	52	279	0	63	0	0
gb|U01945|+|373-916|ARO:3002897|SAT-4	0	20	0	0	0	0	110	67	69	42	0	0	0	10	0	0	0	0	0	0	8	25	23	50	16	22	16	0	0	0	18	21	25	115	78	136	0	11	0	35	23	0	0	0	0	0	0	0	0
gb|U05883|+|555-1458|ARO:3003559|cepA	0	0	0	0	0	14	57	82	49	0	0	0	0	119	55	0	0	0	0	0	0	103	162	369	251	193	98	0	0	0	0	0	0	0	0	0	411	1702	404	0	0	0	0	0	0	0	0	0	80
gb|U15027|+|0-624|ARO:3002686|catP	0	0	4	0	0	0	0	0	0	0	0	0	0	0	0	0	0	0	0	0	0	0	0	0	331	38	26	0	0	0	20	0	0	0	0	0	0	8	31	14	0	0	0	0	0	0	24	0	15
gb|U35369|+|3182-4010|ARO:3002964|vanWB	0	0	0	0	0	0	0	0	0	0	0	0	0	0	0	8	0	0	0	0	0	0	0	0	0	0	0	0	0	0	0	0	0	0	0	0	0	0	0	0	0	0	0	0	0	0	0	0	0
gb|U35369|+|6004-6613|ARO:3002950|vanXB	0	0	0	0	0	0	4	0	0	0	0	0	0	0	0	0	0	0	0	0	0	0	0	0	0	0	0	0	0	0	0	0	0	0	0	0	0	0	0	0	0	0	0	0	0	0	0	0	0
gb|U38243|+|149-1115|ARO:3003001|CfxA	812	1448	2396	84	125	81	0	116	52	88	138	173	0	0	0	27	0	21	24	565	361	0	0	22	207	293	136	0	72	56	122	325	278	0	0	0	346	423	667	14	14	30	0	0	0	0	945	346	316
gb|U51479|+|0-921|ARO:3002636|APH(2'')-IIIa	0	0	0	0	0	0	0	0	0	0	0	0	0	0	0	0	0	0	0	0	0	0	0	14	0	0	0	0	0	0	0	0	0	0	0	0	0	0	0	0	0	0	0	0	0	0	0	0	0
gb|V00622|+|243-903|ARO:3002683|catI	0	0	0	0	0	0	0	0	0	0	0	0	0	0	0	0	0	0	0	0	0	0	0	0	0	64	0	0	0	0	0	0	0	0	0	0	0	0	0	0	0	0	0	0	0	0	0	0	0
gb|X02340.1|+|222-1194|ARO:3004089|ANT(3'')-IIa	0	0	0	0	0	0	0	0	0	0	0	0	0	0	0	0	0	0	0	0	0	0	0	0	0	32	0	0	0	0	0	0	0	0	0	0	0	0	0	0	0	0	0	0	0	0	0	0	0
gb|X74948|+|0-492|ARO:3002688|catS	0	0	0	0	0	0	65	19	56	59	77	35	0	0	0	0	0	0	0	0	0	154	865	98	26	0	20	0	0	0	39	78	14	0	0	0	0	0	87	0	0	0	0	0	0	21	0	10	99
gb|Z11877.1|+|485-818|ARO:3004039|Escherichia	0	0	0	0	0	0	0	0	0	0	0	0	7	0	0	0	0	0	0	0	0	0	0	0	0	10	435	0	0	185	0	0	0	0	0	0	6	58	55	0	0	0	0	0	16	0	6	0	0
gb|Z21523|+|0-1974|ARO:3000191|tetQ	15036	16095	36932	4618	5277	7596	4814	11268	16378	8550	8464	9196	56	204	107	13586	14727	14173	4141	8001	8050	1967	2345	4784	11006	10449	6398	5328	8230	10630	22494	16463	9315	1443	2463	3032	18816	16532	15411	6106	9210	8579	2256	2421	1743	3468	7613	4675	6201
[truncated: 11 more columns]

## Sheet: Sheet1
#NAME	#NAME
1-F-34-1	P1P0
2-F-34-2	P1P100
3-F-34-3	P1P365
4-F-36-1	P2P0
5-F-36-2	P2P100
6-F-36-3	P2P365
7-F-43-1	P3A0
8-F-43-2	P3A100
9-F-43-3	P3A365
10-F-44-1	P4P0
11-F-44-2	P4P100
12-F-44-3	P4P365
13-F-45-1	P5P0
14-F-45-2	P5P100
15-F-45-3	P5P365
19-F-48-1	P7P0
20-F-48-2	P7P100
21-F-48-3	P7P365
22-F-49-1	P8A0
23-F-49-2	P8A100
24-F-49-3	P8A365
25-F-50-1	P9A0
26-F-50-2	P9A100
27-F-50-3	P9A365
28-F-51-1	P10P0
29-F-51-2	P10P100
30-F-51-3	P10P365
31-F-52-1	P11P0
32-F-52-2	P11P100
33-F-52-3	P11P365
34-F-55-1	P12P0
35-F-55-2	P12P100
36-F-55-3	P12P365
37-F-57-1	P13A0
38-F-57-2	P13A100
39-F-57-3	P13A365
40-F-59-1	P14A0
41-F-59-2	P14A100
42-F-59-3	P14A365
43-F-60-1	P15P0
44-F-60-2	P15P100
45-F-60-3	P15P365
12-F-6048-Base	P17A0
13-F-6048-100d	P17A100
14-F-6048-1year	P17A365
15-F-6049-Base	P18A0
16-F-6049-100d	P18A100
17-F-6049-1year	P18A365
18-F-6051-Base	P19A0
19-F-6051-100d	P19A100
20-F-6051-1year	P19A365
21-F-6052-Base	P20P0
22-F-6052-100d	P20P100
23-F-6052-1year	P20P365
24-F-6056-Base	P21P0
25-F-6056-100d	P21P100
26-F-6056-1year	P21P365
27-F-6057-Base	P22P0
28-F-6057-100d	P22P100
29-F-6057-1year	P22P365
