# Supplementary material for: Differential response to prolonged amoxicillin treatment: long-term resilience of the microbiome versus long-lasting perturbations in the gut resistome
Source: Gut Microbes. 2022 Dec 28;15(1):2157200. doi: 10.1080/19490976.2022.2157200 (PMC9809947; doi:10.1080/19490976.2022.2157200)
Supplement: Supplemental Material [file KGMI_A_2157200_SM8536.zip › Supplementary information/Table S8 Sample metadata.xlsx]

## Sheet: Sheet1
SAMPLE_NAME	Patient	Group	Timepoint	Treatment
P1P0	P1	Placebo	Baseline	Placebo_Baseline
P1P100	P1	Placebo	3 months	Placebo_3 months
P1P365	P1	Placebo	12 months	Placebo_12 months
P2P0	P2	Placebo	Baseline	Placebo_Baseline
P2P100	P2	Placebo	3 months	Placebo_3 months
P2P365	P2	Placebo	12 months	Placebo_12 months
P3A0	P3	Amoxicillin	Baseline	Amoxicillin_Baseline
P3A100	P3	Amoxicillin	3 months	Amoxicillin_3 months
P3A365	P3	Amoxicillin	12 months	Amoxicillin_12 months
P4P0	P4	Placebo	Baseline	Placebo_Baseline
P4P100	P4	Placebo	3 months	Placebo_3 months
P4P365	P4	Placebo	12 months	Placebo_12 months
P5P0	P5	Placebo	Baseline	Placebo_Baseline
P5P100	P5	Placebo	3 months	Placebo_3 months
P5P365	P5	Placebo	12 months	Placebo_12 months
P7P0	P7	Placebo	Baseline	Placebo_Baseline
P7P100	P7	Placebo	3 months	Placebo_3 months
P7P365	P7	Placebo	12 months	Placebo_12 months
P8A0	P8	Amoxicillin	Baseline	Amoxicillin_Baseline
P8A100	P8	Amoxicillin	3 months	Amoxicillin_3 months
P8A365	P8	Amoxicillin	12 months	Amoxicillin_12 months
P9A0	P9	Amoxicillin	Baseline	Amoxicillin_Baseline
P9A100	P9	Amoxicillin	3 months	Amoxicillin_3 months
P9A365	P9	Amoxicillin	12 months	Amoxicillin_12 months
P10P0	P10	Placebo	Baseline	Placebo_Baseline
P10P100	P10	Placebo	3 months	Placebo_3 months
P10P365	P10	Placebo	12 months	Placebo_12 months
P11P0	P11	Placebo	Baseline	Placebo_Baseline
P11P100	P11	Placebo	3 months	Placebo_3 months
P11P365	P11	Placebo	12 months	Placebo_12 months
P12P0	P12	Placebo	Baseline	Placebo_Baseline
P12P100	P12	Placebo	3 months	Placebo_3 months
P12P365	P12	Placebo	12 months	Placebo_12 months
P13A0	P13	Amoxicillin	Baseline	Amoxicillin_Baseline
P13A100	P13	Amoxicillin	3 months	Amoxicillin_3 months
P13A365	P13	Amoxicillin	12 months	Amoxicillin_12 months
P14A0	P14	Amoxicillin	Baseline	Amoxicillin_Baseline
P14A100	P14	Amoxicillin	3 months	Amoxicillin_3 months
P14A365	P14	Amoxicillin	12 months	Amoxicillin_12 months
P15P0	P15	Placebo	Baseline	Placebo_Baseline
P15P100	P15	Placebo	3 months	Placebo_3 months
P15P365	P15	Placebo	12 months	Placebo_12 months
P17A0	P17	Amoxicillin	Baseline	Amoxicillin_Baseline
P17A100	P17	Amoxicillin	3 months	Amoxicillin_3 months
P17A365	P17	Amoxicillin	12 months	Amoxicillin_12 months
P18A0	P18	Amoxicillin	Baseline	Amoxicillin_Baseline
P18A100	P18	Amoxicillin	3 months	Amoxicillin_3 months
P18A365	P18	Amoxicillin	12 months	Amoxicillin_12 months
P19A0	P19	Amoxicillin	Baseline	Amoxicillin_Baseline
P19A100	P19	Amoxicillin	3 months	Amoxicillin_3 months
P19A365	P19	Amoxicillin	12 months	Amoxicillin_12 months
P20P0	P20	Placebo	Baseline	Placebo_Baseline
P20P100	P20	Placebo	3 months	Placebo_3 months
P20P365	P20	Placebo	12 months	Placebo_12 months
P21P0	P21	Placebo	Baseline	Placebo_Baseline
P21P100	P21	Placebo	3 months	Placebo_3 months
P21P365	P21	Placebo	12 months	Placebo_12 months
P22P0	P22	Placebo	Baseline	Placebo_Baseline
P22P100	P22	Placebo	3 months	Placebo_3 months
P22P365	P22	Placebo	12 months	Placebo_12 months
